# Supplementary material for: Identification of Novel and Conserved microRNAs in Homalodisca vitripennis, the Glassy-Winged Sharpshooter by Expression Profiling
Source: PLoS One. 2015 Oct 6;10(10):e0139771. doi: 10.1371/journal.pone.0139771 (PMC4595010; doi:10.1371/journal.pone.0139771)
Supplement: S2 Table — (CSV) [file pone.0139771.s002.csv]

Supplemental Table 2: Predicted microRNA targets from H. vitripennis whole adults through the use of Miranda target prediction program
microRNA	Target	description	score	energy
>Hvi-miR11342	Locus_10021_Transcript_1/1_Confidence_1.000_Length_4827	nuclear pore complex protein nup205	165	-26.96
>Hvi-miR11342	Locus_10084_Transcript_1/1_Confidence_1.000_Length_369	dihydrolipoyllysine-residue acetyltransferase component of pyruvate dehydrogenase mitochondrial	149	-16.34
>Hvi-miR11342	Locus_10092_Transcript_1/1_Confidence_1.000_Length_5103	cg7029 cg7029-pc	151	-16.52
>Hvi-miR11342	Locus_10110_Transcript_1/1_Confidence_1.000_Length_1052	protein rogdi-like	147	-17.57
>Hvi-miR11342	Locus_1017_Transcript_1/1_Confidence_1.000_Length_1387	growth	163	-25.9
>Hvi-miR11342	Locus_10262_Transcript_1/1_Confidence_1.000_Length_1406	isoform	157	-20.83
>Hvi-miR11342	Locus_10270_Transcript_1/1_Confidence_1.000_Length_1239	class	160	-20.27
>Hvi-miR11342	Locus_1034_Transcript_1/1_Confidence_1.000_Length_3375	naf1_drome	154	-17.82
>Hvi-miR11342	Locus_10358_Transcript_1/1_Confidence_1.000_Length_2436	upf0469	151	-20.11
>Hvi-miR11342	Locus_10369_Transcript_1/1_Confidence_1.000_Length_576	antennal	161	-17.96
>Hvi-miR11342	Locus_10399_Transcript_1/1_Confidence_1.000_Length_2212	calcium-independent	166	-23.69
>Hvi-miR11342	Locus_10402_Transcript_1/1_Confidence_1.000_Length_1417	zinc	163	-20.57
>Hvi-miR11342	Locus_10419_Transcript_1/1_Confidence_1.000_Length_4163		158	-16.81
>Hvi-miR11342	Locus_10441_Transcript_1/1_Confidence_1.000_Length_3449	succinic	165	-20.35
>Hvi-miR11342	Locus_10449_Transcript_1/1_Confidence_1.000_Length_1695	aryl	164	-24.1
>Hvi-miR11342	Locus_10460_Transcript_1/1_Confidence_1.000_Length_1768	vacuolar	154	-14.67
>Hvi-miR11342	Locus_10464_Transcript_1/1_Confidence_1.000_Length_1172	molecule	152	-19.61
>Hvi-miR11342	Locus_10491_Transcript_1/1_Confidence_1.000_Length_1703	frizzled-4	153	-16.49
>Hvi-miR11342	Locus_10494_Transcript_1/1_Confidence_1.000_Length_1565	histone	157	-17.85
>Hvi-miR11342	Locus_10505_Transcript_1/1_Confidence_1.000_Length_419	isoform	158	-15.33
>Hvi-miR11342	Locus_10536_Transcript_1/1_Confidence_1.000_Length_425	forkhead	157	-15.2
>Hvi-miR11342	Locus_1059_Transcript_1/1_Confidence_1.000_Length_2092	branched-chain-amino-acid	161	-17.59
>Hvi-miR11342	Locus_10605_Transcript_1/1_Confidence_1.000_Length_967	transcription	177	-30.1
>Hvi-miR11342	Locus_10620_Transcript_1/1_Confidence_1.000_Length_1580	transmembrane	152	-14.67
>Hvi-miR11342	Locus_10629_Transcript_1/1_Confidence_1.000_Length_2466	transducin	156	-21.96
>Hvi-miR11342	Locus_10633_Transcript_1/1_Confidence_1.000_Length_1653	tigger	145	-15
>Hvi-miR11342	Locus_107_Transcript_1/1_Confidence_1.000_Length_3521	copper-transporting	160	-17.23
>Hvi-miR11342	Locus_1070_Transcript_1/1_Confidence_1.000_Length_1661	cleft	153	-16
>Hvi-miR11342	Locus_10725_Transcript_1/1_Confidence_1.000_Length_1727	f-box	156	-15.72
>Hvi-miR11342	Locus_10773_Transcript_1/1_Confidence_1.000_Length_1656	laminin	146	-19.09
>Hvi-miR11342	Locus_10840_Transcript_1/1_Confidence_1.000_Length_917	disks	158	-20.85
>Hvi-miR11342	Locus_10887_Transcript_1/1_Confidence_1.000_Length_1598	cytochrome	153	-17.37
>Hvi-miR11342	Locus_10893_Transcript_1/1_Confidence_1.000_Length_2166	abc	156	-20.4
>Hvi-miR11342	Locus_10919_Transcript_1/1_Confidence_1.000_Length_617	myelin	162	-22.34
>Hvi-miR11342	Locus_1093_Transcript_1/1_Confidence_1.000_Length_1475	isoform	151	-19.6
>Hvi-miR11342	Locus_10971_Transcript_1/1_Confidence_1.000_Length_477	conserved	146	-15.1
>Hvi-miR11342	Locus_10987_Transcript_1/1_Confidence_1.000_Length_1668	f-box	148	-19.96
>Hvi-miR11342	Locus_10996_Transcript_1/1_Confidence_1.000_Length_1390	protein	162	-18.89
>Hvi-miR11342	Locus_11014_Transcript_1/1_Confidence_1.000_Length_1659	protein	162	-22.12
>Hvi-miR11342	Locus_11113_Transcript_1/1_Confidence_1.000_Length_1428	d-2-hydroxyglutarate	156	-16.84
>Hvi-miR11342	Locus_11124_Transcript_1/1_Confidence_1.000_Length_2095	f-actin-capping	157	-16.69
>Hvi-miR11342	Locus_11146_Transcript_1/1_Confidence_1.000_Length_2195	angiomotin	154	-16.33
>Hvi-miR11342	Locus_11153_Transcript_1/1_Confidence_1.000_Length_1747	protein	159	-31.16
>Hvi-miR11342	Locus_11175_Transcript_1/1_Confidence_1.000_Length_1040	rna	156	-18.49
>Hvi-miR11342	Locus_1120_Transcript_1/8_Confidence_0.389_Length_493	facilitated	149	-14.82
>Hvi-miR11342	Locus_1120_Transcript_3/8_Confidence_0.389_Length_546	facilitated	149	-14.82
>Hvi-miR11342	Locus_1120_Transcript_5/8_Confidence_0.389_Length_546	facilitated	149	-14.82
>Hvi-miR11342	Locus_1120_Transcript_7/8_Confidence_0.222_Length_428	facilitated	149	-14.82
>Hvi-miR11342	Locus_11228_Transcript_1/1_Confidence_1.000_Length_1289	gpi	149	-19.61
>Hvi-miR11342	Locus_1123_Transcript_1/1_Confidence_1.000_Length_1590	phosphoglycerate	152	-22.49
>Hvi-miR11342	Locus_11237_Transcript_1/1_Confidence_1.000_Length_3528	ezrin-binding	150	-15.1
>Hvi-miR11342	Locus_11338_Transcript_1/1_Confidence_1.000_Length_2243	bmp	155	-15.1
>Hvi-miR11342	Locus_11342_Transcript_1/1_Confidence_1.000_Length_1157	ubiquilin-1-like	215	-45.04
>Hvi-miR11342	Locus_11366_Transcript_1/1_Confidence_1.000_Length_1588	lpxtg-motif	148	-16.23
>Hvi-miR11342	Locus_11370_Transcript_1/1_Confidence_1.000_Length_915	serine	153	-16.69
>Hvi-miR11342	Locus_11397_Transcript_1/1_Confidence_1.000_Length_866	low	158	-16.68
>Hvi-miR11342	Locus_11419_Transcript_1/1_Confidence_1.000_Length_1596	isoform	161	-19
>Hvi-miR11342	Locus_11434_Transcript_1/1_Confidence_1.000_Length_523	protease	154	-19.64
>Hvi-miR11342	Locus_11455_Transcript_1/1_Confidence_1.000_Length_1605	fork	150	-17.74
>Hvi-miR11342	Locus_11459_Transcript_1/1_Confidence_1.000_Length_2202	isoform	163	-23.74
>Hvi-miR11342	Locus_11547_Transcript_1/1_Confidence_1.000_Length_246	hexokinase	155	-15.55
>Hvi-miR11342	Locus_11584_Transcript_1/1_Confidence_1.000_Length_4592	protein	161	-24.68
>Hvi-miR11342	Locus_11601_Transcript_1/1_Confidence_1.000_Length_1959	mitochondrial-processing	165	-22.52
>Hvi-miR11342	Locus_11626_Transcript_1/1_Confidence_1.000_Length_2702	viral	148	-14.67
>Hvi-miR11342	Locus_11652_Transcript_1/1_Confidence_1.000_Length_587	carbonic	150	-17
>Hvi-miR11342	Locus_117_Transcript_1/1_Confidence_1.000_Length_437	yellow	165	-25.74
>Hvi-miR11342	Locus_11716_Transcript_1/1_Confidence_1.000_Length_728	forked	145	-15.87
>Hvi-miR11342	Locus_11717_Transcript_1/1_Confidence_1.000_Length_1065	hypothetical	154	-16.92
>Hvi-miR11342	Locus_11759_Transcript_1/1_Confidence_1.000_Length_2765	transcriptional	166	-17.75
>Hvi-miR11342	Locus_11762_Transcript_1/1_Confidence_1.000_Length_896	heat	148	-15.4
>Hvi-miR11342	Locus_11786_Transcript_1/1_Confidence_1.000_Length_1399	biogenesis	148	-15.19
>Hvi-miR11342	Locus_11793_Transcript_1/1_Confidence_1.000_Length_836	cg10584	148	-14.58
>Hvi-miR11342	Locus_11859_Transcript_1/1_Confidence_1.000_Length_2325	ankyrin	149	-15.18
>Hvi-miR11342	Locus_11868_Transcript_1/1_Confidence_1.000_Length_1152	probable	162	-20.65
>Hvi-miR11342	Locus_11889_Transcript_1/1_Confidence_1.000_Length_859	haloacid	156	-15.24
>Hvi-miR11342	Locus_11896_Transcript_1/1_Confidence_1.000_Length_330	eukaryotic	157	-17.82
>Hvi-miR11342	Locus_11904_Transcript_1/1_Confidence_1.000_Length_3845	zinc	170	-29.29
>Hvi-miR11342	Locus_11975_Transcript_1/1_Confidence_1.000_Length_2614	arginine-glutamic	154	-14.58
>Hvi-miR11342	Locus_11986_Transcript_1/1_Confidence_1.000_Length_1254	ribosome	147	-14.9
>Hvi-miR11342	Locus_11991_Transcript_1/1_Confidence_1.000_Length_873	myelin	166	-23.38
>Hvi-miR11342	Locus_12027_Transcript_1/1_Confidence_1.000_Length_1545	hypothetical	161	-16.18
>Hvi-miR11342	Locus_12036_Transcript_1/1_Confidence_1.000_Length_1470	sodium-independent	155	-18.59
>Hvi-miR11342	Locus_12064_Transcript_1/1_Confidence_1.000_Length_2381	nucleolar	147	-14.58
>Hvi-miR11342	Locus_12072_Transcript_1/1_Confidence_1.000_Length_937	histidine	160	-17.48
>Hvi-miR11342	Locus_12078_Transcript_1/1_Confidence_1.000_Length_1718	zinc	154	-16.57
>Hvi-miR11342	Locus_12122_Transcript_1/1_Confidence_1.000_Length_952	phospholipase	152	-19.63
>Hvi-miR11342	Locus_12146_Transcript_1/1_Confidence_1.000_Length_3050	zinc	149	-16.53
>Hvi-miR11342	Locus_12175_Transcript_1/1_Confidence_1.000_Length_1467	liver	156	-19.9
>Hvi-miR11342	Locus_12247_Transcript_1/1_Confidence_1.000_Length_891	valacyclovir	156	-16.51
>Hvi-miR11342	Locus_12285_Transcript_1/1_Confidence_1.000_Length_1161	rho	148	-19.09
>Hvi-miR11342	Locus_1229_Transcript_1/1_Confidence_1.000_Length_1992	hsc70-interacting	153	-19.6
>Hvi-miR11342	Locus_1234_Transcript_1/1_Confidence_1.000_Length_1613	adenylate	162	-21.96
>Hvi-miR11342	Locus_12344_Transcript_1/1_Confidence_1.000_Length_1244	spatzle	153	-19.06
>Hvi-miR11342	Locus_12457_Transcript_1/1_Confidence_1.000_Length_2962	viral	153	-21.86
>Hvi-miR11342	Locus_12492_Transcript_1/1_Confidence_1.000_Length_1278	p38	156	-15.88
>Hvi-miR11342	Locus_12546_Transcript_1/1_Confidence_1.000_Length_929	ribosome	149	-19.01
>Hvi-miR11342	Locus_12570_Transcript_1/1_Confidence_1.000_Length_2073	clip-associating	156	-18.33
>Hvi-miR11342	Locus_12624_Transcript_1/1_Confidence_1.000_Length_692	vacuolar	152	-18.34
>Hvi-miR11342	Locus_12701_Transcript_1/1_Confidence_1.000_Length_1152	clka_dicdi	151	-15.27
>Hvi-miR11342	Locus_12745_Transcript_1/2_Confidence_1.000_Length_241	serine	145	-17.75
>Hvi-miR11342	Locus_12745_Transcript_2/2_Confidence_1.000_Length_268	serine	145	-17.75
>Hvi-miR11342	Locus_12746_Transcript_1/1_Confidence_1.000_Length_2281	hypothetical	160	-21.23
>Hvi-miR11342	Locus_12839_Transcript_1/1_Confidence_1.000_Length_4186	nuclear	160	-22.39
>Hvi-miR11342	Locus_12863_Transcript_1/1_Confidence_1.000_Length_3040	creb-binding	146	-16.23
>Hvi-miR11342	Locus_12878_Transcript_1/1_Confidence_1.000_Length_1342	cg18490	152	-19.61
>Hvi-miR11342	Locus_12886_Transcript_1/1_Confidence_1.000_Length_1746	isoform	154	-19.88
>Hvi-miR11342	Locus_12909_Transcript_1/1_Confidence_1.000_Length_1977	serine	156	-22.51
>Hvi-miR11342	Locus_13003_Transcript_1/1_Confidence_1.000_Length_1943	upf3	154	-14.58
>Hvi-miR11342	Locus_13008_Transcript_1/1_Confidence_1.000_Length_2972	female	153	-16.38
>Hvi-miR11342	Locus_1302_Transcript_1/1_Confidence_1.000_Length_4934	epidermal	167	-26.17
>Hvi-miR11342	Locus_13050_Transcript_1/1_Confidence_1.000_Length_1001	sarcalumenin	155	-16.43
>Hvi-miR11342	Locus_13051_Transcript_1/1_Confidence_1.000_Length_267	proton-coupled	157	-18.41
>Hvi-miR11342	Locus_13061_Transcript_1/1_Confidence_1.000_Length_1978	protein	157	-18.45
>Hvi-miR11342	Locus_13102_Transcript_1/1_Confidence_1.000_Length_1033		157	-19.38
>Hvi-miR11342	Locus_13143_Transcript_1/1_Confidence_1.000_Length_2135	organic	170	-26.71
>Hvi-miR11342	Locus_13159_Transcript_1/1_Confidence_1.000_Length_2886	exocyst	167	-22.16
>Hvi-miR11342	Locus_1318_Transcript_1/1_Confidence_1.000_Length_4819	glycogen	161	-20.23
>Hvi-miR11342	Locus_13208_Transcript_1/1_Confidence_1.000_Length_4743	isoform	150	-19.6
>Hvi-miR11342	Locus_13213_Transcript_1/1_Confidence_1.000_Length_2303	uncharacterized	148	-16.34
>Hvi-miR11342	Locus_1323_Transcript_1/1_Confidence_1.000_Length_828	ecdysone	157	-20.74
>Hvi-miR11342	Locus_13235_Transcript_1/1_Confidence_1.000_Length_1884	atp-binding	157	-24.09
>Hvi-miR11342	Locus_13271_Transcript_1/1_Confidence_1.000_Length_1635	copper	159	-19.53
>Hvi-miR11342	Locus_13273_Transcript_1/1_Confidence_1.000_Length_2003	myocardin-related	149	-17.45
>Hvi-miR11342	Locus_1329_Transcript_1/1_Confidence_1.000_Length_2981	transcription	160	-19.08
>Hvi-miR11342	Locus_13298_Transcript_1/1_Confidence_1.000_Length_2224	elongation	159	-21.52
>Hvi-miR11342	Locus_13300_Transcript_1/1_Confidence_1.000_Length_2382	valyl-trna	175	-27.79
>Hvi-miR11342	Locus_13302_Transcript_1/1_Confidence_1.000_Length_3155	fh1	157	-15.95
>Hvi-miR11342	Locus_13358_Transcript_1/1_Confidence_1.000_Length_1022	protein	151	-19.09
>Hvi-miR11342	Locus_13392_Transcript_1/1_Confidence_1.000_Length_1375	upf0047	166	-24.29
>Hvi-miR11342	Locus_13413_Transcript_1/1_Confidence_1.000_Length_1119	multidrug	147	-15.34
>Hvi-miR11342	Locus_13465_Transcript_1/1_Confidence_1.000_Length_1431	hypothetical	155	-16.83
>Hvi-miR11342	Locus_13492_Transcript_1/1_Confidence_1.000_Length_5496	zinc	161	-19.61
>Hvi-miR11342	Locus_13505_Transcript_1/1_Confidence_1.000_Length_847	t-complex	157	-20.83
>Hvi-miR11342	Locus_13530_Transcript_1/1_Confidence_1.000_Length_1510	hypothetical	163	-23.26
>Hvi-miR11342	Locus_13544_Transcript_1/1_Confidence_1.000_Length_1278	4-hydroxybenzoate	155	-19.09
>Hvi-miR11342	Locus_13594_Transcript_1/1_Confidence_1.000_Length_5722	e3	149	-15.87
>Hvi-miR11342	Locus_13620_Transcript_1/1_Confidence_1.000_Length_1895	rna	148	-23.92
>Hvi-miR11342	Locus_13638_Transcript_1/1_Confidence_1.000_Length_865	rhomboid-related	157	-22.22
>Hvi-miR11342	Locus_13646_Transcript_1/1_Confidence_1.000_Length_447	atp-binding	164	-25.76
>Hvi-miR11342	Locus_13676_Transcript_1/1_Confidence_1.000_Length_503	inter-alpha-trypsin	154	-25.25
>Hvi-miR11342	Locus_13723_Transcript_1/1_Confidence_1.000_Length_899	rho	155	-16.82
>Hvi-miR11342	Locus_13745_Transcript_1/1_Confidence_1.000_Length_1994	gamma	161	-19.97
>Hvi-miR11342	Locus_13784_Transcript_1/1_Confidence_1.000_Length_1989	hypothetical	161	-19.04
>Hvi-miR11342	Locus_1379_Transcript_1/1_Confidence_1.000_Length_1493	sodium-dependent	153	-15.1
>Hvi-miR11342	Locus_13815_Transcript_1/1_Confidence_1.000_Length_2514	protein	165	-21.08
>Hvi-miR11342	Locus_13845_Transcript_1/1_Confidence_1.000_Length_2220	scm-like	161	-20.1
>Hvi-miR11342	Locus_1386_Transcript_1/1_Confidence_1.000_Length_1579	pdz	151	-16.2
>Hvi-miR11342	Locus_13862_Transcript_1/1_Confidence_1.000_Length_1525	bifunctional	145	-15.18
>Hvi-miR11342	Locus_13867_Transcript_1/1_Confidence_1.000_Length_3979	lpxtg-motif	154	-15.18
>Hvi-miR11342	Locus_13889_Transcript_1/1_Confidence_1.000_Length_1583	ankyrin	169	-25.15
>Hvi-miR11342	Locus_13913_Transcript_1/1_Confidence_1.000_Length_1458	atlastin-2-like	153	-18.9
>Hvi-miR11342	Locus_13914_Transcript_2/2_Confidence_1.000_Length_381	adhesion	150	-14.67
>Hvi-miR11342	Locus_13950_Transcript_1/1_Confidence_1.000_Length_1793	single-minded	150	-17.24
>Hvi-miR11342	Locus_13963_Transcript_1/1_Confidence_1.000_Length_4391	intron-binding	148	-15.39
>Hvi-miR11342	Locus_13985_Transcript_1/1_Confidence_1.000_Length_631	cation	150	-15.21
>Hvi-miR11342	Locus_13988_Transcript_1/1_Confidence_1.000_Length_6481	ig-like	169	-22.97
>Hvi-miR11342	Locus_14041_Transcript_1/1_Confidence_1.000_Length_499	multidrug	148	-23.4
>Hvi-miR11342	Locus_14045_Transcript_1/1_Confidence_1.000_Length_914	cg5569	165	-24.2
>Hvi-miR11342	Locus_14047_Transcript_1/1_Confidence_1.000_Length_1570	missing-in-	155	-20.76
>Hvi-miR11342	Locus_1406_Transcript_1/1_Confidence_1.000_Length_2858	aldehyde	159	-21.05
>Hvi-miR11342	Locus_14070_Transcript_1/1_Confidence_1.000_Length_489	serpin	156	-17.54
>Hvi-miR11342	Locus_14077_Transcript_1/1_Confidence_1.000_Length_2284	210kda	161	-20.29
>Hvi-miR11342	Locus_14104_Transcript_1/1_Confidence_1.000_Length_3623	protein	155	-17.36
>Hvi-miR11342	Locus_14273_Transcript_1/1_Confidence_1.000_Length_1226	trna	159	-19.61
>Hvi-miR11342	Locus_1429_Transcript_1/1_Confidence_1.000_Length_2265	ubiquitin	150	-19.81
>Hvi-miR11342	Locus_1432_Transcript_1/2_Confidence_1.000_Length_425	troponin	155	-21.75
>Hvi-miR11342	Locus_1432_Transcript_2/2_Confidence_1.000_Length_425	troponin	155	-21.75
>Hvi-miR11342	Locus_14347_Transcript_1/1_Confidence_1.000_Length_647	GD13836	148	-14.58
>Hvi-miR11342	Locus_14348_Transcript_1/1_Confidence_1.000_Length_899	coiled-coil	150	-15.09
>Hvi-miR11342	Locus_1435_Transcript_1/1_Confidence_1.000_Length_6812	activating	154	-17.49
>Hvi-miR11342	Locus_14356_Transcript_1/1_Confidence_1.000_Length_992	uncharacterized	161	-18.92
>Hvi-miR11342	Locus_14370_Transcript_1/1_Confidence_1.000_Length_1475	ceramide	150	-14.67
>Hvi-miR11342	Locus_14379_Transcript_1/1_Confidence_1.000_Length_544	nurim	152	-17.18
>Hvi-miR11342	Locus_1438_Transcript_1/1_Confidence_1.000_Length_8496		151	-15.09
>Hvi-miR11342	Locus_14386_Transcript_1/1_Confidence_1.000_Length_1104	protein	157	-20.99
>Hvi-miR11342	Locus_14387_Transcript_1/1_Confidence_1.000_Length_2263	leucine-rich	161	-20.99
>Hvi-miR11342	Locus_14444_Transcript_1/1_Confidence_1.000_Length_3135	importin	150	-14.99
>Hvi-miR11342	Locus_14508_Transcript_1/1_Confidence_1.000_Length_1028	hypothetical	156	-20.43
>Hvi-miR11342	Locus_14534_Transcript_1/1_Confidence_1.000_Length_1069	calponin	151	-18.04
>Hvi-miR11342	Locus_14544_Transcript_1/1_Confidence_1.000_Length_3544	rab	156	-14.67
>Hvi-miR11342	Locus_14583_Transcript_1/1_Confidence_1.000_Length_1799	sodium-dependent	175	-21.73
>Hvi-miR11342	Locus_14609_Transcript_1/1_Confidence_1.000_Length_524	membrane-bound	167	-23.44
>Hvi-miR11342	Locus_1461_Transcript_1/1_Confidence_1.000_Length_384	sodium	166	-21.76
>Hvi-miR11342	Locus_14617_Transcript_1/1_Confidence_1.000_Length_1081	tubulin-folding	148	-15.19
>Hvi-miR11342	Locus_14655_Transcript_1/1_Confidence_1.000_Length_509	hypothetical	155	-15.09
>Hvi-miR11342	Locus_14693_Transcript_1/1_Confidence_1.000_Length_2424	tuftelin-interacting	149	-15.19
>Hvi-miR11342	Locus_14725_Transcript_1/1_Confidence_1.000_Length_863	retinoblastoma-binding	163	-20.57
>Hvi-miR11342	Locus_14773_Transcript_1/1_Confidence_1.000_Length_1807	related	169	-24.66
>Hvi-miR11342	Locus_14780_Transcript_1/1_Confidence_1.000_Length_2625	exostosin-2	157	-18.24
>Hvi-miR11342	Locus_14789_Transcript_1/1_Confidence_1.000_Length_1615	beta-	150	-19.36
>Hvi-miR11342	Locus_14822_Transcript_1/1_Confidence_1.000_Length_4663	cd109	159	-17.55
>Hvi-miR11342	Locus_1491_Transcript_1/1_Confidence_1.000_Length_3181	zinc	149	-15.64
>Hvi-miR11342	Locus_14912_Transcript_1/1_Confidence_1.000_Length_1781	oxysterol-binding	150	-14.67
>Hvi-miR11342	Locus_1504_Transcript_1/1_Confidence_1.000_Length_1206	26s	152	-15.35
>Hvi-miR11342	Locus_15040_Transcript_1/1_Confidence_1.000_Length_788	unc93-like	164	-21.39
>Hvi-miR11342	Locus_15059_Transcript_1/1_Confidence_1.000_Length_795	low	161	-19.05
>Hvi-miR11342	Locus_15096_Transcript_1/1_Confidence_1.000_Length_4989	trna	170	-26.12
>Hvi-miR11342	Locus_15106_Transcript_1/1_Confidence_1.000_Length_753	myb-	160	-17.74
>Hvi-miR11342	Locus_15185_Transcript_1/1_Confidence_1.000_Length_1570	probable	164	-19.83
>Hvi-miR11342	Locus_15202_Transcript_1/1_Confidence_1.000_Length_1835	GJ22709	150	-20.29
>Hvi-miR11342	Locus_15210_Transcript_1/1_Confidence_1.000_Length_1616	chromosome	154	-19.45
>Hvi-miR11342	Locus_15226_Transcript_1/1_Confidence_1.000_Length_818	programmed	162	-19.94
>Hvi-miR11342	Locus_15243_Transcript_1/1_Confidence_1.000_Length_476	proto-oncogene	162	-23.27
>Hvi-miR11342	Locus_15244_Transcript_1/1_Confidence_1.000_Length_315	arf-gap	150	-16.92
>Hvi-miR11342	Locus_15261_Transcript_1/1_Confidence_1.000_Length_2815	mitogen-activated	154	-22.62
>Hvi-miR11342	Locus_15305_Transcript_1/1_Confidence_1.000_Length_5754	e1a	161	-24.43
>Hvi-miR11342	Locus_15319_Transcript_1/1_Confidence_1.000_Length_861	circadian	154	-17.6
>Hvi-miR11342	Locus_15341_Transcript_1/1_Confidence_1.000_Length_1242	toll-interacting	151	-17.28
>Hvi-miR11342	Locus_15379_Transcript_1/1_Confidence_1.000_Length_2592	major	153	-15.88
>Hvi-miR11342	Locus_15391_Transcript_1/1_Confidence_1.000_Length_2764	aminopeptidase	165	-25.54
>Hvi-miR11342	Locus_15405_Transcript_1/1_Confidence_1.000_Length_1473	lipase	149	-15.53
>Hvi-miR11342	Locus_15418_Transcript_1/1_Confidence_1.000_Length_872	cytochrome	154	-20.2
>Hvi-miR11342	Locus_15457_Transcript_1/1_Confidence_1.000_Length_1452	cg17600	162	-21.29
>Hvi-miR11342	Locus_15498_Transcript_1/1_Confidence_1.000_Length_5664	set	173	-25.74
>Hvi-miR11342	Locus_15503_Transcript_1/1_Confidence_1.000_Length_1687	facilitated	154	-16.11
>Hvi-miR11342	Locus_15569_Transcript_1/1_Confidence_1.000_Length_1136	39s	147	-15.09
>Hvi-miR11342	Locus_15602_Transcript_1/1_Confidence_1.000_Length_1408	septin	170	-25.64
>Hvi-miR11342	Locus_15610_Transcript_1/1_Confidence_1.000_Length_1695	glucosylceramidase-like	170	-24.11
>Hvi-miR11342	Locus_15708_Transcript_1/1_Confidence_1.000_Length_3055	protein	154	-19.09
>Hvi-miR11342	Locus_15715_Transcript_1/1_Confidence_1.000_Length_1148	dnaj	161	-21.26
>Hvi-miR11342	Locus_15720_Transcript_1/1_Confidence_1.000_Length_1145	neuralized-like	153	-16.73
>Hvi-miR11342	Locus_15731_Transcript_1/1_Confidence_1.000_Length_1592	glycine	156	-18.58
>Hvi-miR11342	Locus_15777_Transcript_1/1_Confidence_1.000_Length_479	ras-related	153	-19.09
>Hvi-miR11342	Locus_15819_Transcript_1/1_Confidence_1.000_Length_1340	lachesin-like	152	-17.39
>Hvi-miR11342	Locus_15862_Transcript_1/1_Confidence_1.000_Length_1739	drebrin-like	145	-15.19
>Hvi-miR11342	Locus_15890_Transcript_1/1_Confidence_1.000_Length_893	homeobox	157	-17.35
>Hvi-miR11342	Locus_15924_Transcript_1/1_Confidence_1.000_Length_1459	facilitated	158	-19.09
>Hvi-miR11342	Locus_15945_Transcript_1/1_Confidence_1.000_Length_1184	ubiquitin	150	-15.3
>Hvi-miR11342	Locus_16_Transcript_1/1_Confidence_1.000_Length_255	protein	165	-19.16
>Hvi-miR11342	Locus_16014_Transcript_1/1_Confidence_1.000_Length_630	mitochondrial	151	-21.12
>Hvi-miR11342	Locus_16049_Transcript_1/1_Confidence_1.000_Length_3287	tyrosine-protein	158	-22.98
>Hvi-miR11342	Locus_16054_Transcript_1/1_Confidence_1.000_Length_2169	traf2	152	-19.07
>Hvi-miR11342	Locus_16143_Transcript_1/1_Confidence_1.000_Length_1438	lipoamide	157	-15.19
>Hvi-miR11342	Locus_16162_Transcript_1/1_Confidence_1.000_Length_2621	e3	150	-14.58
>Hvi-miR11342	Locus_1620_Transcript_1/1_Confidence_1.000_Length_6659	fatty	170	-23.78
>Hvi-miR11342	Locus_16205_Transcript_1/1_Confidence_1.000_Length_1404	mod	164	-20.3
>Hvi-miR11342	Locus_16219_Transcript_1/1_Confidence_1.000_Length_894	glucosidase	170	-22.66
>Hvi-miR11342	Locus_16239_Transcript_1/1_Confidence_1.000_Length_1958	mating	167	-25.03
>Hvi-miR11342	Locus_16251_Transcript_1/1_Confidence_1.000_Length_1339	leucine-rich	153	-15.54
>Hvi-miR11342	Locus_16376_Transcript_1/1_Confidence_1.000_Length_3922	zinc	156	-16.58
>Hvi-miR11342	Locus_16393_Transcript_1/1_Confidence_1.000_Length_950	lysozyme	151	-17.88
>Hvi-miR11342	Locus_16422_Transcript_1/1_Confidence_1.000_Length_849	calmodulin-like	157	-19.09
>Hvi-miR11342	Locus_1643_Transcript_1/1_Confidence_1.000_Length_1924	bifunctional	156	-19.6
>Hvi-miR11342	Locus_16464_Transcript_1/1_Confidence_1.000_Length_1583	zinc	157	-16.39
>Hvi-miR11342	Locus_16468_Transcript_1/1_Confidence_1.000_Length_1921	nuclear	165	-19.61
>Hvi-miR11342	Locus_16477_Transcript_1/1_Confidence_1.000_Length_834	glucosyl	163	-19.61
>Hvi-miR11342	Locus_1650_Transcript_1/1_Confidence_1.000_Length_474	conserved	151	-14.67
>Hvi-miR11342	Locus_1654_Transcript_1/2_Confidence_1.000_Length_874	isoform	147	-14.67
>Hvi-miR11342	Locus_1654_Transcript_2/2_Confidence_1.000_Length_697	isoform	147	-14.67
>Hvi-miR11342	Locus_16573_Transcript_1/1_Confidence_1.000_Length_738	isoform	163	-17.05
>Hvi-miR11342	Locus_16575_Transcript_1/1_Confidence_1.000_Length_2609	dna-directed	168	-23.15
>Hvi-miR11342	Locus_16602_Transcript_1/1_Confidence_1.000_Length_733	juvenile	153	-24.4
>Hvi-miR11342	Locus_16675_Transcript_1/1_Confidence_1.000_Length_891	cg11044	168	-25.75
>Hvi-miR11342	Locus_16693_Transcript_1/1_Confidence_1.000_Length_2052	chromaffin	156	-21.28
>Hvi-miR11342	Locus_16712_Transcript_1/1_Confidence_1.000_Length_432	elongation	151	-17.98
>Hvi-miR11342	Locus_16740_Transcript_1/1_Confidence_1.000_Length_1497	disintegrin	148	-15.18
>Hvi-miR11342	Locus_16751_Transcript_1/1_Confidence_1.000_Length_2350	microtubule	164	-22.89
>Hvi-miR11342	Locus_16754_Transcript_1/1_Confidence_1.000_Length_694	protein	153	-15.18
>Hvi-miR11342	Locus_16784_Transcript_1/1_Confidence_1.000_Length_1173	flj37770-like	149	-14.58
>Hvi-miR11342	Locus_16798_Transcript_1/1_Confidence_1.000_Length_2002	reticulon	155	-19.61
>Hvi-miR11342	Locus_16822_Transcript_1/1_Confidence_1.000_Length_1074	i	147	-18.53
>Hvi-miR11342	Locus_1691_Transcript_1/1_Confidence_1.000_Length_2041	isoform	146	-15.1
>Hvi-miR11342	Locus_16960_Transcript_1/1_Confidence_1.000_Length_1376	glucosyl	164	-24.28
>Hvi-miR11342	Locus_1697_Transcript_1/1_Confidence_1.000_Length_2601	serine	157	-19.46
>Hvi-miR11342	Locus_16985_Transcript_1/1_Confidence_1.000_Length_1165	syntenin	158	-19.52
>Hvi-miR11342	Locus_17018_Transcript_1/1_Confidence_1.000_Length_609	pumilio	148	-15.09
>Hvi-miR11342	Locus_17044_Transcript_1/1_Confidence_1.000_Length_3252	c4b-binding	152	-15.87
>Hvi-miR11342	Locus_17055_Transcript_1/1_Confidence_1.000_Length_1429	tyrosine-protein	162	-20.68
>Hvi-miR11342	Locus_17078_Transcript_1/1_Confidence_1.000_Length_842	cg12737	159	-20.1
>Hvi-miR11342	Locus_17092_Transcript_1/1_Confidence_1.000_Length_2365	fasciclin	148	-18.86
>Hvi-miR11342	Locus_17154_Transcript_1/1_Confidence_1.000_Length_2700	low	152	-16.11
>Hvi-miR11342	Locus_17163_Transcript_1/1_Confidence_1.000_Length_1946	camp-specific	155	-21.28
>Hvi-miR11342	Locus_17166_Transcript_1/1_Confidence_1.000_Length_2072	proline	153	-16.55
>Hvi-miR11342	Locus_17196_Transcript_1/1_Confidence_1.000_Length_3964	protein	160	-19.5
>Hvi-miR11342	Locus_17213_Transcript_1/1_Confidence_1.000_Length_1707	cell	157	-21.38
>Hvi-miR11342	Locus_1724_Transcript_1/1_Confidence_1.000_Length_1654	nuclear	162	-20.47
>Hvi-miR11342	Locus_17252_Transcript_1/1_Confidence_1.000_Length_2522	ubiquitin	150	-20.29
>Hvi-miR11342	Locus_17305_Transcript_1/1_Confidence_1.000_Length_3730	hyaluronan	157	-17.4
>Hvi-miR11342	Locus_17318_Transcript_1/1_Confidence_1.000_Length_2558	adenylate	163	-20.85
>Hvi-miR11342	Locus_17352_Transcript_1/1_Confidence_1.000_Length_1735	enhancer	145	-18.22
>Hvi-miR11342	Locus_17356_Transcript_1/1_Confidence_1.000_Length_2424	atpase	158	-19.3
>Hvi-miR11342	Locus_17375_Transcript_1/1_Confidence_1.000_Length_443	sulfonylurea	149	-20.14
>Hvi-miR11342	Locus_17382_Transcript_1/1_Confidence_1.000_Length_1235	g-protein	149	-15.14
>Hvi-miR11342	Locus_17402_Transcript_1/1_Confidence_1.000_Length_2700	nipped-b-like	146	-14.64
>Hvi-miR11342	Locus_1741_Transcript_1/1_Confidence_1.000_Length_1049	atp-binding	150	-15.67
>Hvi-miR11342	Locus_17412_Transcript_1/1_Confidence_1.000_Length_827	rna-binding	165	-19.61
>Hvi-miR11342	Locus_17508_Transcript_1/1_Confidence_1.000_Length_593	tigger	156	-16.29
>Hvi-miR11342	Locus_17537_Transcript_1/1_Confidence_1.000_Length_2047	enzymatic	150	-19.15
>Hvi-miR11342	Locus_17538_Transcript_1/1_Confidence_1.000_Length_746	28s	160	-19.1
>Hvi-miR11342	Locus_17547_Transcript_1/1_Confidence_1.000_Length_1469	xylose	154	-17.4
>Hvi-miR11342	Locus_17558_Transcript_1/1_Confidence_1.000_Length_1154	regulator	149	-14.67
>Hvi-miR11342	Locus_17589_Transcript_1/1_Confidence_1.000_Length_941	single	147	-20.69
>Hvi-miR11342	Locus_17600_Transcript_1/1_Confidence_1.000_Length_349	upf0595	165	-18.79
>Hvi-miR11342	Locus_17623_Transcript_1/1_Confidence_1.000_Length_872	folate	150	-17.5
>Hvi-miR11342	Locus_17642_Transcript_1/1_Confidence_1.000_Length_7149	neurogenic	166	-24.1
>Hvi-miR11342	Locus_17707_Transcript_1/1_Confidence_1.000_Length_936	phospholipase	157	-19.11
>Hvi-miR11342	Locus_17709_Transcript_1/1_Confidence_1.000_Length_2829	probable	147	-16.34
>Hvi-miR11342	Locus_17714_Transcript_1/1_Confidence_1.000_Length_1237	kat8	156	-15.19
>Hvi-miR11342	Locus_17742_Transcript_1/1_Confidence_1.000_Length_1331	voltage-dependent	167	-27.16
>Hvi-miR11342	Locus_17760_Transcript_1/1_Confidence_1.000_Length_1485	pap-associated	149	-22.48
>Hvi-miR11342	Locus_17769_Transcript_1/1_Confidence_1.000_Length_630	serine	153	-18.98
>Hvi-miR11342	Locus_17787_Transcript_1/1_Confidence_1.000_Length_1517	palmitoyl-protein	162	-19.41
>Hvi-miR11342	Locus_17829_Transcript_1/1_Confidence_1.000_Length_836	cationic	147	-17.11
>Hvi-miR11342	Locus_17842_Transcript_1/1_Confidence_1.000_Length_684		153	-18.35
>Hvi-miR11342	Locus_1788_Transcript_1/1_Confidence_1.000_Length_1500	serine	165	-21.81
>Hvi-miR11342	Locus_1791_Transcript_1/1_Confidence_1.000_Length_1892	leucine-rich	150	-18.03
>Hvi-miR11342	Locus_17951_Transcript_1/1_Confidence_1.000_Length_601	upf0061	149	-23.62
>Hvi-miR11342	Locus_17981_Transcript_1/1_Confidence_1.000_Length_2055	sugar	146	-15.87
>Hvi-miR11342	Locus_18005_Transcript_1/1_Confidence_1.000_Length_554	retinal-specific	166	-23.65
>Hvi-miR11342	Locus_18017_Transcript_1/2_Confidence_1.000_Length_259	galactose-specific	145	-16.79
>Hvi-miR11342	Locus_18032_Transcript_1/1_Confidence_1.000_Length_2500	focal	147	-16.86
>Hvi-miR11342	Locus_18056_Transcript_1/1_Confidence_1.000_Length_1195	protein	157	-16.55
>Hvi-miR11342	Locus_18070_Transcript_1/1_Confidence_1.000_Length_2566	arf-gap	153	-18.38
>Hvi-miR11342	Locus_18073_Transcript_1/1_Confidence_1.000_Length_1767	transcription	154	-19.6
>Hvi-miR11342	Locus_18101_Transcript_1/1_Confidence_1.000_Length_3580	serine	159	-17.52
>Hvi-miR11342	Locus_18106_Transcript_1/1_Confidence_1.000_Length_890	ump-cmp	150	-16.18
>Hvi-miR11342	Locus_18122_Transcript_1/1_Confidence_1.000_Length_1114	wash	158	-21.64
>Hvi-miR11342	Locus_18139_Transcript_1/1_Confidence_1.000_Length_404	egf-	149	-15.18
>Hvi-miR11342	Locus_18166_Transcript_1/1_Confidence_1.000_Length_1543	scy1-like	153	-17.78
>Hvi-miR11342	Locus_1817_Transcript_1/1_Confidence_1.000_Length_5826	inositol	170	-26.08
>Hvi-miR11342	Locus_18196_Transcript_1/1_Confidence_1.000_Length_2489	bromodomain-containing	179	-31.45
>Hvi-miR11342	Locus_18241_Transcript_1/1_Confidence_1.000_Length_1059	phosducin-like	156	-17.05
>Hvi-miR11342	Locus_1830_Transcript_1/1_Confidence_1.000_Length_6265	oxidase	175	-20.32
>Hvi-miR11342	Locus_18365_Transcript_1/1_Confidence_1.000_Length_1432	gametogenetin-binding	165	-25.77
>Hvi-miR11342	Locus_18424_Transcript_1/1_Confidence_1.000_Length_557	prolyl-4-hydroxylase-alpha	157	-15.19
>Hvi-miR11342	Locus_18425_Transcript_1/1_Confidence_1.000_Length_1401	translation	157	-18.74
>Hvi-miR11342	Locus_18426_Transcript_1/1_Confidence_1.000_Length_4177	zinc	150	-19.6
>Hvi-miR11342	Locus_18458_Transcript_1/1_Confidence_1.000_Length_1341	stomatin-like	171	-29.08
>Hvi-miR11342	Locus_18524_Transcript_1/1_Confidence_1.000_Length_1156	disconnected	148	-15.19
>Hvi-miR11342	Locus_18591_Transcript_1/1_Confidence_1.000_Length_1840	protein	156	-15.91
>Hvi-miR11342	Locus_18594_Transcript_1/1_Confidence_1.000_Length_1369	receptor	158	-15.09
>Hvi-miR11342	Locus_18596_Transcript_1/1_Confidence_1.000_Length_1607	protein	147	-15.12
>Hvi-miR11342	Locus_18605_Transcript_1/1_Confidence_1.000_Length_933	subolesin	156	-18.38
>Hvi-miR11342	Locus_18619_Transcript_1/1_Confidence_1.000_Length_2669	down	157	-19.02
>Hvi-miR11342	Locus_18624_Transcript_1/1_Confidence_1.000_Length_698	glucose	154	-20.78
>Hvi-miR11342	Locus_18627_Transcript_1/1_Confidence_1.000_Length_854	b-cell	156	-25.96
>Hvi-miR11342	Locus_18645_Transcript_1/1_Confidence_1.000_Length_1004	surfeit	164	-19.84
>Hvi-miR11342	Locus_18652_Transcript_1/1_Confidence_1.000_Length_1253	leucine-rich	151	-17.36
>Hvi-miR11342	Locus_18660_Transcript_2/2_Confidence_1.000_Length_429	isoform	153	-17.19
>Hvi-miR11342	Locus_18707_Transcript_1/1_Confidence_1.000_Length_1879	protein	150	-15.22
>Hvi-miR11342	Locus_18741_Transcript_1/1_Confidence_1.000_Length_339	methyltransferase	156	-17.86
>Hvi-miR11342	Locus_1875_Transcript_1/1_Confidence_1.000_Length_1119	abc-type	150	-17.51
>Hvi-miR11342	Locus_1879_Transcript_1/1_Confidence_1.000_Length_4111	brefeldin	151	-16.59
>Hvi-miR11342	Locus_1882_Transcript_1/1_Confidence_1.000_Length_2244	hypothetical	185	-31.15
>Hvi-miR11342	Locus_18824_Transcript_1/1_Confidence_1.000_Length_1550	protein	159	-20.24
>Hvi-miR11342	Locus_18845_Transcript_1/1_Confidence_1.000_Length_1706	cmp-sialic	156	-19.61
>Hvi-miR11342	Locus_18865_Transcript_1/1_Confidence_1.000_Length_1761	receptor	154	-15.88
>Hvi-miR11342	Locus_18909_Transcript_1/1_Confidence_1.000_Length_1823	protein	157	-19.09
>Hvi-miR11342	Locus_18910_Transcript_1/1_Confidence_1.000_Length_1720	centromere	152	-17.05
>Hvi-miR11342	Locus_1892_Transcript_1/1_Confidence_1.000_Length_3724	tata	166	-16.86
>Hvi-miR11342	Locus_19037_Transcript_1/1_Confidence_1.000_Length_3426	e3	154	-17.9
>Hvi-miR11342	Locus_19091_Transcript_1/1_Confidence_1.000_Length_2106	guanine	166	-18.35
>Hvi-miR11342	Locus_19109_Transcript_1/1_Confidence_1.000_Length_1921	glycylpeptide	147	-15.19
>Hvi-miR11342	Locus_19135_Transcript_1/1_Confidence_1.000_Length_691	lim	161	-19.87
>Hvi-miR11342	Locus_19144_Transcript_1/1_Confidence_1.000_Length_1288	equilibrative	152	-20.15
>Hvi-miR11342	Locus_19177_Transcript_1/1_Confidence_1.000_Length_796	sugar	163	-23.59
>Hvi-miR11342	Locus_192_Transcript_1/1_Confidence_1.000_Length_1273	importin	166	-24.4
>Hvi-miR11342	Locus_19341_Transcript_1/1_Confidence_1.000_Length_950	extracellular	157	-22.3
>Hvi-miR11342	Locus_19370_Transcript_1/1_Confidence_1.000_Length_2964	gas2-like	167	-25.88
>Hvi-miR11342	Locus_19434_Transcript_1/1_Confidence_1.000_Length_1738	spermine	151	-19.7
>Hvi-miR11342	Locus_19444_Transcript_1/1_Confidence_1.000_Length_3456	cell	150	-18.04
>Hvi-miR11342	Locus_19447_Transcript_1/1_Confidence_1.000_Length_1059	AGAP012313-PA	154	-21.28
>Hvi-miR11342	Locus_19478_Transcript_1/1_Confidence_1.000_Length_4439	lethal	149	-15.42
>Hvi-miR11342	Locus_19523_Transcript_1/1_Confidence_1.000_Length_1219	kelch-like	162	-23.58
>Hvi-miR11342	Locus_1955_Transcript_1/1_Confidence_1.000_Length_1124	copper	164	-20.87
>Hvi-miR11342	Locus_19590_Transcript_3/7_Confidence_0.211_Length_521	cytochrome	162	-23.55
>Hvi-miR11342	Locus_19590_Transcript_6/7_Confidence_0.211_Length_515	cytochrome	162	-23.55
>Hvi-miR11342	Locus_197_Transcript_1/1_Confidence_1.000_Length_1725	protein	152	-18.83
>Hvi-miR11342	Locus_19781_Transcript_1/1_Confidence_1.000_Length_2915	conserved	147	-15.1
>Hvi-miR11342	Locus_19808_Transcript_1/1_Confidence_1.000_Length_618	lyr	149	-14.67
>Hvi-miR11342	Locus_19813_Transcript_1/1_Confidence_1.000_Length_1102	wd	164	-23.45
>Hvi-miR11342	Locus_1983_Transcript_1/1_Confidence_1.000_Length_213	cathepsin	151	-19.6
>Hvi-miR11342	Locus_19847_Transcript_1/1_Confidence_1.000_Length_1626	sh2	154	-16.18
>Hvi-miR11342	Locus_1985_Transcript_1/1_Confidence_1.000_Length_4531	transcription	154	-18.55
>Hvi-miR11342	Locus_19853_Transcript_1/1_Confidence_1.000_Length_391	esterase	163	-23.72
>Hvi-miR11342	Locus_19857_Transcript_1/1_Confidence_1.000_Length_3019	bifunctional	158	-19.96
>Hvi-miR11342	Locus_19867_Transcript_1/1_Confidence_1.000_Length_1497	neuropilin	149	-15.18
>Hvi-miR11342	Locus_199_Transcript_1/1_Confidence_1.000_Length_3642	leucine-zipper-like	147	-18.07
>Hvi-miR11342	Locus_1994_Transcript_1/1_Confidence_1.000_Length_530	protein	160	-23.46
>Hvi-miR11342	Locus_19991_Transcript_1/1_Confidence_1.000_Length_920	sugar	164	-20.15
>Hvi-miR11342	Locus_19998_Transcript_1/1_Confidence_1.000_Length_2661	probable	160	-23.26
>Hvi-miR11342	Locus_2_Transcript_1/3_Confidence_0.625_Length_251	hexamerin-like	165	-21.43
>Hvi-miR11342	Locus_2_Transcript_2/3_Confidence_0.625_Length_298	hexamerin-like	165	-21.43
>Hvi-miR11342	Locus_2_Transcript_3/3_Confidence_0.750_Length_312	hexamerin-like	165	-21.43
>Hvi-miR11342	Locus_20175_Transcript_1/1_Confidence_1.000_Length_1262	af286475_1retinitis	157	-19.76
>Hvi-miR11342	Locus_20185_Transcript_1/1_Confidence_1.000_Length_2353	heat	165	-25.23
>Hvi-miR11342	Locus_20213_Transcript_1/1_Confidence_1.000_Length_2814	bestrophin	152	-18.58
>Hvi-miR11342	Locus_20217_Transcript_1/1_Confidence_1.000_Length_989	nuclear	148	-16.95
>Hvi-miR11342	Locus_20274_Transcript_1/1_Confidence_1.000_Length_988	digestive	158	-22.89
>Hvi-miR11342	Locus_20279_Transcript_1/1_Confidence_1.000_Length_2346	rna	152	-17.5
>Hvi-miR11342	Locus_20351_Transcript_1/1_Confidence_1.000_Length_812	probable	148	-14.67
>Hvi-miR11342	Locus_2041_Transcript_1/1_Confidence_1.000_Length_4013	flj37770-like	166	-16.34
>Hvi-miR11342	Locus_20527_Transcript_1/1_Confidence_1.000_Length_385	hypothetical	150	-19.09
>Hvi-miR11342	Locus_20552_Transcript_1/1_Confidence_1.000_Length_1903	protein	154	-21.28
>Hvi-miR11342	Locus_20557_Transcript_1/1_Confidence_1.000_Length_2404	heat	167	-22.86
>Hvi-miR11342	Locus_20571_Transcript_1/1_Confidence_1.000_Length_1812	beta-	154	-19.78
>Hvi-miR11342	Locus_20659_Transcript_1/2_Confidence_1.000_Length_432	rhotekin-like	147	-16.93
>Hvi-miR11342	Locus_20659_Transcript_2/2_Confidence_1.000_Length_391	rhotekin-like	147	-16.93
>Hvi-miR11342	Locus_20702_Transcript_1/1_Confidence_1.000_Length_1661	glycogen	159	-20.46
>Hvi-miR11342	Locus_2074_Transcript_1/1_Confidence_0.667_Length_267	dihydrolipoamide	162	-21.25
>Hvi-miR11342	Locus_20759_Transcript_1/1_Confidence_1.000_Length_1340	high	156	-22.34
>Hvi-miR11342	Locus_20866_Transcript_1/1_Confidence_1.000_Length_1196	dual	155	-18.68
>Hvi-miR11342	Locus_2087_Transcript_1/1_Confidence_1.000_Length_8695		150	-16.23
>Hvi-miR11342	Locus_20878_Transcript_1/1_Confidence_1.000_Length_1351	mitogen-activated	155	-17.84
>Hvi-miR11342	Locus_20883_Transcript_1/1_Confidence_1.000_Length_4515	rho	150	-21.28
>Hvi-miR11342	Locus_20911_Transcript_1/1_Confidence_1.000_Length_1745	piggybac	148	-14.58
>Hvi-miR11342	Locus_20962_Transcript_1/1_Confidence_1.000_Length_1555	rothmund-thomson	145	-16.25
>Hvi-miR11342	Locus_21010_Transcript_1/1_Confidence_1.000_Length_1608	ankyrin	155	-21.34
>Hvi-miR11342	Locus_211_Transcript_1/1_Confidence_1.000_Length_254	arginine	154	-19.78
>Hvi-miR11342	Locus_2113_Transcript_1/1_Confidence_1.000_Length_1790	e3	161	-27.66
>Hvi-miR11342	Locus_21217_Transcript_1/1_Confidence_1.000_Length_209	cuticular	171	-24.46
>Hvi-miR11342	Locus_21238_Transcript_1/1_Confidence_1.000_Length_570	adipor-like	152	-15.19
>Hvi-miR11342	Locus_21253_Transcript_1/1_Confidence_1.000_Length_1597	malonyl-	153	-15.13
>Hvi-miR11342	Locus_21267_Transcript_1/1_Confidence_1.000_Length_1526	loc496252	170	-21.26
>Hvi-miR11342	Locus_21397_Transcript_1/1_Confidence_1.000_Length_2126	cdc42	146	-18.2
>Hvi-miR11342	Locus_2145_Transcript_1/1_Confidence_1.000_Length_4467	division	164	-25.12
>Hvi-miR11342	Locus_21643_Transcript_1/1_Confidence_1.000_Length_1588	armadillo	158	-19.7
>Hvi-miR11342	Locus_21661_Transcript_1/1_Confidence_1.000_Length_1291	dehydrogenase	175	-22.92
>Hvi-miR11342	Locus_2167_Transcript_1/1_Confidence_1.000_Length_3724	androgen	154	-19.6
>Hvi-miR11342	Locus_21709_Transcript_1/1_Confidence_1.000_Length_1980	vacuolar	153	-16.63
>Hvi-miR11342	Locus_21768_Transcript_1/1_Confidence_1.000_Length_328	hatching	152	-19.61
>Hvi-miR11342	Locus_21782_Transcript_1/1_Confidence_1.000_Length_371		149	-15.18
>Hvi-miR11342	Locus_21912_Transcript_1/1_Confidence_1.000_Length_464	dpr6	152	-16.16
>Hvi-miR11342	Locus_21979_Transcript_1/3_Confidence_0.667_Length_638	gamma-interferon-inducible	165	-28.44
>Hvi-miR11342	Locus_21979_Transcript_2/3_Confidence_0.667_Length_590	gamma-interferon-inducible	165	-28.44
>Hvi-miR11342	Locus_21979_Transcript_3/3_Confidence_0.667_Length_676	gamma-interferon-inducible	165	-28.44
>Hvi-miR11342	Locus_2200_Transcript_1/1_Confidence_1.000_Length_1893	armadillo	161	-19.32
>Hvi-miR11342	Locus_22017_Transcript_1/1_Confidence_1.000_Length_1074	odorant	151	-15.57
>Hvi-miR11342	Locus_22022_Transcript_1/1_Confidence_1.000_Length_1435	isoleucyl-trna	148	-19.61
>Hvi-miR11342	Locus_22024_Transcript_1/1_Confidence_1.000_Length_1854	tay	145	-15.87
>Hvi-miR11342	Locus_2204_Transcript_1/1_Confidence_1.000_Length_1087	midline	156	-17.4
>Hvi-miR11342	Locus_2205_Transcript_1/1_Confidence_1.000_Length_2126	peptide	151	-24.72
>Hvi-miR11342	Locus_22054_Transcript_1/1_Confidence_1.000_Length_1605	alpha	150	-15.1
>Hvi-miR11342	Locus_2206_Transcript_1/1_Confidence_1.000_Length_14493		153	-17.71
>Hvi-miR11342	Locus_22092_Transcript_1/1_Confidence_1.000_Length_2528	cap-gly	149	-19.09
>Hvi-miR11342	Locus_22158_Transcript_1/1_Confidence_1.000_Length_1385	beta	172	-24.43
>Hvi-miR11342	Locus_22188_Transcript_1/1_Confidence_1.000_Length_1177	major	162	-19.24
>Hvi-miR11342	Locus_22197_Transcript_1/1_Confidence_1.000_Length_455	mitogen-activated	157	-17.76
>Hvi-miR11342	Locus_22237_Transcript_1/1_Confidence_1.000_Length_1745	iduronate	159	-24.71
>Hvi-miR11342	Locus_2226_Transcript_1/1_Confidence_1.000_Length_8085		153	-18.04
>Hvi-miR11342	Locus_22369_Transcript_1/1_Confidence_1.000_Length_1814	f-box	161	-24.3
>Hvi-miR11342	Locus_22419_Transcript_1/1_Confidence_1.000_Length_1493	dna	158	-15.19
>Hvi-miR11342	Locus_2248_Transcript_1/1_Confidence_1.000_Length_3457	histone-lysine	152	-16.67
>Hvi-miR11342	Locus_2253_Transcript_1/1_Confidence_1.000_Length_2963	partitioning	154	-16.96
>Hvi-miR11342	Locus_22630_Transcript_1/1_Confidence_1.000_Length_2450	exocyst	147	-16.62
>Hvi-miR11342	Locus_22634_Transcript_1/1_Confidence_1.000_Length_2461	e3	150	-20.16
>Hvi-miR11342	Locus_22658_Transcript_1/1_Confidence_1.000_Length_5227	isoform	154	-16.59
>Hvi-miR11342	Locus_22723_Transcript_1/1_Confidence_1.000_Length_2699	pre-mrna-processing	166	-23.78
>Hvi-miR11342	Locus_2281_Transcript_1/1_Confidence_1.000_Length_2640	ubiquitin	163	-19.6
>Hvi-miR11342	Locus_2290_Transcript_1/1_Confidence_1.000_Length_376	atp	158	-20.85
>Hvi-miR11342	Locus_22926_Transcript_1/1_Confidence_1.000_Length_326	transcriptional	163	-23.09
>Hvi-miR11342	Locus_22952_Transcript_1/1_Confidence_1.000_Length_1557	glucosyl	161	-21.29
>Hvi-miR11342	Locus_22972_Transcript_1/1_Confidence_1.000_Length_344	ciliary	156	-20.39
>Hvi-miR11342	Locus_22982_Transcript_1/1_Confidence_1.000_Length_4094	nadph	161	-19.98
>Hvi-miR11342	Locus_2299_Transcript_1/1_Confidence_1.000_Length_5484	myosin	157	-25.84
>Hvi-miR11342	Locus_23018_Transcript_1/1_Confidence_1.000_Length_1872	g2	169	-24.39
>Hvi-miR11342	Locus_23083_Transcript_1/1_Confidence_1.000_Length_684	transposable	146	-15.56
>Hvi-miR11342	Locus_23117_Transcript_1/1_Confidence_1.000_Length_1086	heparan	164	-21.31
>Hvi-miR11342	Locus_23134_Transcript_1/1_Confidence_1.000_Length_1885	probable	158	-19.26
>Hvi-miR11342	Locus_23190_Transcript_1/1_Confidence_1.000_Length_1558	forkhead	146	-16.17
>Hvi-miR11342	Locus_23291_Transcript_1/1_Confidence_1.000_Length_853	mrna-decapping	162	-21.79
>Hvi-miR11342	Locus_2330_Transcript_1/1_Confidence_1.000_Length_2251	chromodomain	150	-19.6
>Hvi-miR11342	Locus_23307_Transcript_1/1_Confidence_1.000_Length_2398	peroxisomal	145	-14.67
>Hvi-miR11342	Locus_23387_Transcript_1/1_Confidence_1.000_Length_1880	alkylated	159	-16.31
>Hvi-miR11342	Locus_23424_Transcript_1/1_Confidence_1.000_Length_2098	integrator	152	-15.18
>Hvi-miR11342	Locus_23433_Transcript_1/2_Confidence_1.000_Length_394	isoform	157	-15.19
>Hvi-miR11342	Locus_23433_Transcript_2/2_Confidence_1.000_Length_430	isoform	157	-15.19
>Hvi-miR11342	Locus_2352_Transcript_1/1_Confidence_1.000_Length_2737	histone-lysine	155	-19.39
>Hvi-miR11342	Locus_2370_Transcript_1/1_Confidence_1.000_Length_1275	ataxin	162	-22.53
>Hvi-miR11342	Locus_2377_Transcript_1/1_Confidence_1.000_Length_2460	rna	153	-16.17
>Hvi-miR11342	Locus_23838_Transcript_1/1_Confidence_1.000_Length_924	disintegrin	146	-15.19
>Hvi-miR11342	Locus_2384_Transcript_1/1_Confidence_1.000_Length_4419	cytoskeleton-associated	162	-21.72
>Hvi-miR11342	Locus_23886_Transcript_1/1_Confidence_1.000_Length_2723	protein	156	-17.73
>Hvi-miR11342	Locus_23914_Transcript_1/1_Confidence_1.000_Length_1357	general	167	-21.7
>Hvi-miR11342	Locus_23941_Transcript_1/1_Confidence_1.000_Length_1543	catenin	147	-16.86
>Hvi-miR11342	Locus_24157_Transcript_1/1_Confidence_1.000_Length_1104	myelin	161	-26.09
>Hvi-miR11342	Locus_24165_Transcript_1/1_Confidence_1.000_Length_745	upf0463	153	-19.61
>Hvi-miR11342	Locus_24178_Transcript_1/1_Confidence_1.000_Length_1696	translation	158	-20.29
>Hvi-miR11342	Locus_24202_Transcript_1/1_Confidence_1.000_Length_1103	pih1	173	-16.98
>Hvi-miR11342	Locus_24323_Transcript_1/1_Confidence_1.000_Length_2086	facilitated	159	-15.73
>Hvi-miR11342	Locus_2433_Transcript_1/1_Confidence_1.000_Length_2985	mog	157	-16.87
>Hvi-miR11342	Locus_24364_Transcript_1/1_Confidence_1.000_Length_2702	exocyst	170	-22.67
>Hvi-miR11342	Locus_24462_Transcript_1/1_Confidence_1.000_Length_621	multiple	160	-22.46
>Hvi-miR11342	Locus_24494_Transcript_1/2_Confidence_1.000_Length_384	isoform	153	-19.61
>Hvi-miR11342	Locus_24494_Transcript_2/2_Confidence_1.000_Length_396	isoform	153	-19.61
>Hvi-miR11342	Locus_24498_Transcript_1/1_Confidence_1.000_Length_1167	ubiquitin	168	-21.44
>Hvi-miR11342	Locus_24524_Transcript_1/1_Confidence_1.000_Length_324	uncharacterized	158	-23.11
>Hvi-miR11342	Locus_24566_Transcript_1/1_Confidence_1.000_Length_2251	#NAME?	165	-23.03
>Hvi-miR11342	Locus_247_Transcript_1/1_Confidence_1.000_Length_842	josephin-like	167	-23.37
>Hvi-miR11342	Locus_24709_Transcript_1/1_Confidence_1.000_Length_1577	trithorax	154	-17.39
>Hvi-miR11342	Locus_24727_Transcript_1/1_Confidence_1.000_Length_318	prohibitin	154	-16.98
>Hvi-miR11342	Locus_24817_Transcript_1/1_Confidence_1.000_Length_1953	protein	153	-14.93
>Hvi-miR11342	Locus_24822_Transcript_1/1_Confidence_1.000_Length_466	chemosensory	168	-29.13
>Hvi-miR11342	Locus_24866_Transcript_1/1_Confidence_1.000_Length_662	protein	153	-20.08
>Hvi-miR11342	Locus_24871_Transcript_1/1_Confidence_1.000_Length_1562	sh3	162	-21.56
>Hvi-miR11342	Locus_24876_Transcript_1/1_Confidence_1.000_Length_363	Cadherin-23	150	-15.1
>Hvi-miR11342	Locus_24892_Transcript_1/1_Confidence_1.000_Length_2429	an1-type	154	-14.67
>Hvi-miR11342	Locus_24956_Transcript_1/1_Confidence_1.000_Length_705	tppp	150	-17.98
>Hvi-miR11342	Locus_24983_Transcript_1/1_Confidence_1.000_Length_3157	vascular	170	-27.64
>Hvi-miR11342	Locus_25114_Transcript_1/1_Confidence_1.000_Length_962	cg5156	145	-14.67
>Hvi-miR11342	Locus_25132_Transcript_1/1_Confidence_1.000_Length_1249	zinc	169	-24.98
>Hvi-miR11342	Locus_25230_Transcript_1/1_Confidence_1.000_Length_1670	histone	163	-17.72
>Hvi-miR11342	Locus_25326_Transcript_1/1_Confidence_1.000_Length_1098	maguk	158	-19.15
>Hvi-miR11342	Locus_2537_Transcript_2/3_Confidence_0.400_Length_356	lim	150	-17.14
>Hvi-miR11342	Locus_25391_Transcript_1/1_Confidence_1.000_Length_1180	zinc	162	-20.2
>Hvi-miR11342	Locus_25399_Transcript_1/1_Confidence_1.000_Length_724	par-3	150	-16.38
>Hvi-miR11342	Locus_25424_Transcript_1/1_Confidence_1.000_Length_2236	m-phase	146	-17.16
>Hvi-miR11342	Locus_2543_Transcript_1/1_Confidence_1.000_Length_3420	calmodulin-binding	157	-20.58
>Hvi-miR11342	Locus_2544_Transcript_1/1_Confidence_1.000_Length_2088	mitochondrial	164	-20.15
>Hvi-miR11342	Locus_25469_Transcript_1/1_Confidence_1.000_Length_1242	nose	158	-15.18
>Hvi-miR11342	Locus_25531_Transcript_1/1_Confidence_1.000_Length_977	cytochrome	162	-16.93
>Hvi-miR11342	Locus_25552_Transcript_1/1_Confidence_1.000_Length_587	hypothetical	156	-15.87
>Hvi-miR11342	Locus_25560_Transcript_1/1_Confidence_1.000_Length_766	cysteine	152	-18.87
>Hvi-miR11342	Locus_2557_Transcript_1/1_Confidence_1.000_Length_3859	toll	163	-20.61
>Hvi-miR11342	Locus_25575_Transcript_1/1_Confidence_1.000_Length_1194	ump-cmp	173	-23.31
>Hvi-miR11342	Locus_25587_Transcript_1/1_Confidence_1.000_Length_853	lysyl	164	-21.36
>Hvi-miR11342	Locus_25616_Transcript_1/1_Confidence_1.000_Length_1281	histone-lysine	162	-15.58
>Hvi-miR11342	Locus_25685_Transcript_1/1_Confidence_1.000_Length_1076	protein	152	-17.67
>Hvi-miR11342	Locus_25749_Transcript_1/1_Confidence_1.000_Length_4960	vacuolar	148	-15.18
>Hvi-miR11342	Locus_25782_Transcript_1/1_Confidence_1.000_Length_1938	helicase	155	-20.05
>Hvi-miR11342	Locus_2584_Transcript_2/5_Confidence_0.444_Length_868	juvenile	157	-17.57
>Hvi-miR11342	Locus_2584_Transcript_3/5_Confidence_0.444_Length_882	juvenile	157	-17.57
>Hvi-miR11342	Locus_2584_Transcript_4/5_Confidence_0.389_Length_550	juvenile	157	-17.57
>Hvi-miR11342	Locus_2584_Transcript_5/5_Confidence_0.500_Length_344	juvenile	157	-17.57
>Hvi-miR11342	Locus_25860_Transcript_1/1_Confidence_1.000_Length_521	probable	152	-16.05
>Hvi-miR11342	Locus_25932_Transcript_1/1_Confidence_1.000_Length_1438	chromosome	153	-16.73
>Hvi-miR11342	Locus_25988_Transcript_1/1_Confidence_1.000_Length_1406	conserved	155	-15.06
>Hvi-miR11342	Locus_25989_Transcript_1/1_Confidence_1.000_Length_576	cd109	153	-20.56
>Hvi-miR11342	Locus_26020_Transcript_1/1_Confidence_1.000_Length_3651	lysosomal-trafficking	166	-22.52
>Hvi-miR11342	Locus_26075_Transcript_1/1_Confidence_1.000_Length_814		154	-15.79
>Hvi-miR11342	Locus_26127_Transcript_1/1_Confidence_1.000_Length_1217	coiled-coil	153	-14.67
>Hvi-miR11342	Locus_26138_Transcript_1/1_Confidence_1.000_Length_416	antennal	146	-15.18
>Hvi-miR11342	Locus_26214_Transcript_1/1_Confidence_1.000_Length_4600	neuroblastoma-amplified	160	-17.62
>Hvi-miR11342	Locus_26223_Transcript_1/1_Confidence_1.000_Length_1481	protein	156	-19.09
>Hvi-miR11342	Locus_2627_Transcript_1/1_Confidence_1.000_Length_967	mediator	160	-15.82
>Hvi-miR11342	Locus_2629_Transcript_1/1_Confidence_1.000_Length_4663	exportin-1-like	156	-17.32
>Hvi-miR11342	Locus_26321_Transcript_1/1_Confidence_1.000_Length_747	isoform	156	-25.54
>Hvi-miR11342	Locus_26386_Transcript_1/1_Confidence_1.000_Length_1512	guk-	164	-22.82
>Hvi-miR11342	Locus_2639_Transcript_1/1_Confidence_1.000_Length_1362	dendritic	157	-19.61
>Hvi-miR11342	Locus_26408_Transcript_1/1_Confidence_1.000_Length_372	pacifastin-related	145	-17.75
>Hvi-miR11342	Locus_26409_Transcript_1/1_Confidence_1.000_Length_324	wd	161	-23.83
>Hvi-miR11342	Locus_26606_Transcript_1/1_Confidence_1.000_Length_1576	sugar	152	-19.61
>Hvi-miR11342	Locus_26639_Transcript_1/1_Confidence_1.000_Length_302	cg9437-pa	159	-18.41
>Hvi-miR11342	Locus_2666_Transcript_1/1_Confidence_1.000_Length_6516	nuclear	163	-17.61
>Hvi-miR11342	Locus_2669_Transcript_1/1_Confidence_1.000_Length_4693	probable	158	-21.12
>Hvi-miR11342	Locus_26733_Transcript_1/1_Confidence_1.000_Length_287	huntingtin	154	-21.18
>Hvi-miR11342	Locus_26766_Transcript_1/1_Confidence_1.000_Length_2455	alpha-n-acetylglucosaminidase	145	-15.1
>Hvi-miR11342	Locus_26780_Transcript_1/1_Confidence_1.000_Length_1667	protein	154	-19.6
>Hvi-miR11342	Locus_26784_Transcript_1/1_Confidence_1.000_Length_2202	upf0614	171	-24.15
>Hvi-miR11342	Locus_26831_Transcript_1/1_Confidence_1.000_Length_2609	cbn-din-1	149	-15.86
>Hvi-miR11342	Locus_26860_Transcript_1/1_Confidence_1.000_Length_1074	regulatory	162	-21.56
>Hvi-miR11342	Locus_2688_Transcript_1/1_Confidence_1.000_Length_1306	lethal	154	-16.67
>Hvi-miR11342	Locus_26915_Transcript_1/1_Confidence_1.000_Length_1687	dna-binding	154	-17.17
>Hvi-miR11342	Locus_26931_Transcript_1/1_Confidence_1.000_Length_1813	domain	160	-18.5
>Hvi-miR11342	Locus_26952_Transcript_1/1_Confidence_1.000_Length_1234	cadherin-	166	-24.86
>Hvi-miR11342	Locus_27038_Transcript_1/1_Confidence_1.000_Length_816	egl	149	-14.67
>Hvi-miR11342	Locus_27111_Transcript_1/1_Confidence_1.000_Length_1683	isoform	167	-25.05
>Hvi-miR11342	Locus_2713_Transcript_1/1_Confidence_1.000_Length_5960	hemicentin	158	-18.95
>Hvi-miR11342	Locus_27155_Transcript_1/1_Confidence_1.000_Length_1531	probable	155	-15.19
>Hvi-miR11342	Locus_27157_Transcript_1/1_Confidence_1.000_Length_4636	transcription	149	-15.01
>Hvi-miR11342	Locus_2717_Transcript_1/1_Confidence_1.000_Length_2149	rap1	158	-20.57
>Hvi-miR11342	Locus_27197_Transcript_1/1_Confidence_1.000_Length_1582	sugar	164	-20.75
>Hvi-miR11342	Locus_27291_Transcript_1/1_Confidence_1.000_Length_765	transcription	167	-27.16
>Hvi-miR11342	Locus_27352_Transcript_1/1_Confidence_1.000_Length_392	low	163	-21.61
>Hvi-miR11342	Locus_27474_Transcript_1/1_Confidence_1.000_Length_1174	secreted	164	-23.35
>Hvi-miR11342	Locus_2753_Transcript_1/1_Confidence_1.000_Length_778	histone	167	-22.45
>Hvi-miR11342	Locus_27643_Transcript_2/2_Confidence_1.000_Length_576	ankyrin	162	-19.65
>Hvi-miR11342	Locus_27698_Transcript_1/1_Confidence_1.000_Length_694	acid	154	-19.49
>Hvi-miR11342	Locus_27718_Transcript_1/1_Confidence_1.000_Length_2614	upf0378	150	-17.38
>Hvi-miR11342	Locus_2786_Transcript_1/1_Confidence_1.000_Length_1249	cathepsin	148	-16.54
>Hvi-miR11342	Locus_2810_Transcript_1/1_Confidence_1.000_Length_1829	camp-response	153	-15.09
>Hvi-miR11342	Locus_28174_Transcript_1/1_Confidence_1.000_Length_1612	sorting	165	-23.72
>Hvi-miR11342	Locus_28299_Transcript_1/1_Confidence_1.000_Length_1557	upf0171	156	-27.45
>Hvi-miR11342	Locus_2832_Transcript_1/1_Confidence_1.000_Length_3010	cd63	157	-23.4
>Hvi-miR11342	Locus_28536_Transcript_1/1_Confidence_1.000_Length_479	cwf19-like	163	-26.86
>Hvi-miR11342	Locus_28553_Transcript_1/1_Confidence_1.000_Length_1841	tyrosine-protein	162	-23.26
>Hvi-miR11342	Locus_2866_Transcript_1/1_Confidence_1.000_Length_732	large	153	-18.65
>Hvi-miR11342	Locus_28716_Transcript_1/1_Confidence_1.000_Length_536	fibronectin	154	-19.6
>Hvi-miR11342	Locus_28717_Transcript_1/1_Confidence_1.000_Length_439	protein	155	-15.41
>Hvi-miR11342	Locus_2879_Transcript_1/1_Confidence_1.000_Length_3475	af277390_1dystroglycan-like	158	-16.66
>Hvi-miR11342	Locus_28829_Transcript_1/1_Confidence_1.000_Length_3042	zinc	165	-21.89
>Hvi-miR11342	Locus_28840_Transcript_1/1_Confidence_1.000_Length_851	ww	145	-19.61
>Hvi-miR11342	Locus_2888_Transcript_1/1_Confidence_1.000_Length_2834	zinc	163	-22.17
>Hvi-miR11342	Locus_28900_Transcript_1/1_Confidence_1.000_Length_1594	dnaj	161	-24.19
>Hvi-miR11342	Locus_28938_Transcript_1/1_Confidence_1.000_Length_2542	isoform	162	-23.94
>Hvi-miR11342	Locus_2894_Transcript_1/1_Confidence_1.000_Length_1149	cop9	157	-17.01
>Hvi-miR11342	Locus_28957_Transcript_1/1_Confidence_1.000_Length_2807	fact	149	-15.87
>Hvi-miR11342	Locus_2904_Transcript_1/1_Confidence_1.000_Length_551	cuticular	156	-17.55
>Hvi-miR11342	Locus_29133_Transcript_1/1_Confidence_1.000_Length_682	isoform	153	-15.18
>Hvi-miR11342	Locus_29155_Transcript_1/1_Confidence_1.000_Length_3220	microtubule	171	-25.37
>Hvi-miR11342	Locus_29194_Transcript_1/1_Confidence_1.000_Length_378	transcription	147	-15.87
>Hvi-miR11342	Locus_2920_Transcript_1/1_Confidence_1.000_Length_3369	serine	160	-22.44
>Hvi-miR11342	Locus_29239_Transcript_1/1_Confidence_1.000_Length_802	spermine	151	-20.23
>Hvi-miR11342	Locus_29320_Transcript_1/1_Confidence_1.000_Length_942	ubiquitously	153	-19.44
>Hvi-miR11342	Locus_29339_Transcript_1/5_Confidence_0.692_Length_569	projectin	146	-15.09
>Hvi-miR11342	Locus_29339_Transcript_2/5_Confidence_0.692_Length_581	projectin	146	-15.09
>Hvi-miR11342	Locus_29339_Transcript_3/5_Confidence_0.692_Length_632	projectin	146	-15.09
>Hvi-miR11342	Locus_29339_Transcript_5/5_Confidence_0.692_Length_638	projectin	146	-15.09
>Hvi-miR11342	Locus_29371_Transcript_1/1_Confidence_1.000_Length_1400	protein	146	-19.61
>Hvi-miR11342	Locus_29392_Transcript_1/1_Confidence_1.000_Length_607	cornichon	147	-17.73
>Hvi-miR11342	Locus_29407_Transcript_1/1_Confidence_1.000_Length_1042	transient	156	-16.22
>Hvi-miR11342	Locus_29481_Transcript_1/1_Confidence_1.000_Length_338	n-chimaerin	159	-22.03
>Hvi-miR11342	Locus_29513_Transcript_1/1_Confidence_1.000_Length_265	nose	147	-15.18
>Hvi-miR11342	Locus_2952_Transcript_1/1_Confidence_1.000_Length_4254	tetratricopeptide	154	-15.89
>Hvi-miR11342	Locus_29574_Transcript_1/1_Confidence_1.000_Length_294	lysyl	147	-15.09
>Hvi-miR11342	Locus_2965_Transcript_1/1_Confidence_1.000_Length_3182	slingshot	160	-18.62
>Hvi-miR11342	Locus_29652_Transcript_1/1_Confidence_1.000_Length_929	acid	150	-18.48
>Hvi-miR11342	Locus_29666_Transcript_1/1_Confidence_1.000_Length_2297	protein	153	-14.67
>Hvi-miR11342	Locus_29713_Transcript_1/1_Confidence_1.000_Length_418	mutagen-sensitive	149	-19.67
>Hvi-miR11342	Locus_30001_Transcript_1/1_Confidence_1.000_Length_754	pyrimidine-specific	149	-16.86
>Hvi-miR11342	Locus_30038_Transcript_1/1_Confidence_1.000_Length_1914	ammonium	161	-15.84
>Hvi-miR11342	Locus_30080_Transcript_1/1_Confidence_1.000_Length_1391	proton-coupled	148	-18.19
>Hvi-miR11342	Locus_3014_Transcript_1/1_Confidence_1.000_Length_2159	safb-like	162	-17.46
>Hvi-miR11342	Locus_30155_Transcript_1/1_Confidence_1.000_Length_527	dna	164	-24.96
>Hvi-miR11342	Locus_3017_Transcript_1/1_Confidence_1.000_Length_495	protein	150	-14.67
>Hvi-miR11342	Locus_30171_Transcript_1/1_Confidence_1.000_Length_1978	gamma-secretase	156	-15.18
>Hvi-miR11342	Locus_30229_Transcript_1/1_Confidence_1.000_Length_746	ankyrin	145	-14.67
>Hvi-miR11342	Locus_30239_Transcript_1/1_Confidence_1.000_Length_1279	lysine-specific	150	-15.18
>Hvi-miR11342	Locus_30265_Transcript_1/1_Confidence_1.000_Length_282	chromatin	164	-22.8
>Hvi-miR11342	Locus_30275_Transcript_1/1_Confidence_1.000_Length_827	wd	160	-16.37
>Hvi-miR11342	Locus_30405_Transcript_1/1_Confidence_1.000_Length_2349	centrosomal	163	-16.75
>Hvi-miR11342	Locus_3047_Transcript_1/1_Confidence_1.000_Length_639	type	151	-16.89
>Hvi-miR11342	Locus_30488_Transcript_1/1_Confidence_1.000_Length_1507	carbohydrate	152	-17.22
>Hvi-miR11342	Locus_30575_Transcript_1/1_Confidence_1.000_Length_1424	hypothetical	155	-21.11
>Hvi-miR11342	Locus_30768_Transcript_1/1_Confidence_1.000_Length_1403	microtubule-associated	159	-18.05
>Hvi-miR11342	Locus_30771_Transcript_1/1_Confidence_1.000_Length_784	isoform	159	-19.09
>Hvi-miR11342	Locus_3086_Transcript_1/1_Confidence_1.000_Length_1192	isoleucyl-trna	165	-22.24
>Hvi-miR11342	Locus_30905_Transcript_1/1_Confidence_1.000_Length_3278	isoform	163	-20.49
>Hvi-miR11342	Locus_30978_Transcript_1/1_Confidence_1.000_Length_254	low	152	-22.69
>Hvi-miR11342	Locus_30995_Transcript_1/1_Confidence_1.000_Length_397	alkaline	145	-14.58
>Hvi-miR11342	Locus_31056_Transcript_1/1_Confidence_1.000_Length_539	f-box	163	-20.29
>Hvi-miR11342	Locus_31081_Transcript_1/1_Confidence_1.000_Length_1989	zinc	153	-14.67
>Hvi-miR11342	Locus_3110_Transcript_1/1_Confidence_1.000_Length_743	fk506-binding	154	-19.09
>Hvi-miR11342	Locus_31115_Transcript_1/1_Confidence_1.000_Length_1650	hypothetical	155	-14.67
>Hvi-miR11342	Locus_3119_Transcript_1/1_Confidence_1.000_Length_3374	hypothetical	154	-16.28
>Hvi-miR11342	Locus_3122_Transcript_1/1_Confidence_1.000_Length_2334	ubiquitin	153	-18.72
>Hvi-miR11342	Locus_31234_Transcript_1/1_Confidence_1.000_Length_832	zinc	159	-18.34
>Hvi-miR11342	Locus_31237_Transcript_1/1_Confidence_1.000_Length_1428	prolyl-trna	145	-14.67
>Hvi-miR11342	Locus_31253_Transcript_1/1_Confidence_1.000_Length_321	fatty	148	-19.46
>Hvi-miR11342	Locus_31298_Transcript_1/1_Confidence_1.000_Length_2050	endoplasmic	152	-19.09
>Hvi-miR11342	Locus_31319_Transcript_1/1_Confidence_1.000_Length_463	transcription	151	-20.36
>Hvi-miR11342	Locus_31368_Transcript_1/1_Confidence_1.000_Length_640	mariner	158	-15.19
>Hvi-miR11342	Locus_31383_Transcript_1/1_Confidence_1.000_Length_1524	conserved	161	-18.69
>Hvi-miR11342	Locus_31438_Transcript_1/1_Confidence_1.000_Length_1159	serine	149	-16.61
>Hvi-miR11342	Locus_3149_Transcript_1/1_Confidence_1.000_Length_459	lipid	161	-20.79
>Hvi-miR11342	Locus_31603_Transcript_1/1_Confidence_1.000_Length_1285	isoform	149	-19.09
>Hvi-miR11342	Locus_31611_Transcript_1/1_Confidence_1.000_Length_1327	zinc	163	-19.93
>Hvi-miR11342	Locus_31828_Transcript_1/1_Confidence_1.000_Length_457	probable	145	-14.58
>Hvi-miR11342	Locus_31829_Transcript_1/1_Confidence_1.000_Length_633	lachesin-like	167	-23.12
>Hvi-miR11342	Locus_31854_Transcript_1/1_Confidence_1.000_Length_985	alpha-tocopherol	149	-17.17
>Hvi-miR11342	Locus_3186_Transcript_1/1_Confidence_1.000_Length_2713	kelch-like	151	-16.91
>Hvi-miR11342	Locus_31907_Transcript_1/1_Confidence_1.000_Length_937	f-box	154	-16.97
>Hvi-miR11342	Locus_31925_Transcript_1/4_Confidence_0.667_Length_517	rho	147	-16.34
>Hvi-miR11342	Locus_31997_Transcript_1/1_Confidence_1.000_Length_652	tudor	147	-15.91
>Hvi-miR11342	Locus_32076_Transcript_1/1_Confidence_1.000_Length_294	esterase	169	-26.12
>Hvi-miR11342	Locus_32083_Transcript_1/1_Confidence_1.000_Length_1340	tetratricopeptide	148	-17.38
>Hvi-miR11342	Locus_32098_Transcript_1/1_Confidence_1.000_Length_668	cg8679	160	-20.77
>Hvi-miR11342	Locus_32308_Transcript_1/1_Confidence_1.000_Length_1516	synaptic	161	-21.59
>Hvi-miR11342	Locus_32344_Transcript_1/1_Confidence_1.000_Length_457	rho	149	-16.58
>Hvi-miR11342	Locus_3241_Transcript_1/1_Confidence_1.000_Length_617	ornithine	148	-21.36
>Hvi-miR11342	Locus_3246_Transcript_1/1_Confidence_1.000_Length_3345	bifunctional	149	-19.61
>Hvi-miR11342	Locus_32495_Transcript_1/1_Confidence_1.000_Length_2512	leucine-rich	148	-15.19
>Hvi-miR11342	Locus_32542_Transcript_1/1_Confidence_1.000_Length_544	myosin	157	-14.93
>Hvi-miR11342	Locus_3260_Transcript_1/1_Confidence_1.000_Length_1802	scan	166	-23.15
>Hvi-miR11342	Locus_3264_Transcript_1/1_Confidence_1.000_Length_4730	ddb1-	156	-15.27
>Hvi-miR11342	Locus_32751_Transcript_1/1_Confidence_1.000_Length_768	probable	169	-29.07
>Hvi-miR11342	Locus_32872_Transcript_1/1_Confidence_1.000_Length_432	u6	156	-15.1
>Hvi-miR11342	Locus_33085_Transcript_1/1_Confidence_1.000_Length_428	proto-oncogene	149	-19.61
>Hvi-miR11342	Locus_3313_Transcript_1/1_Confidence_1.000_Length_993	hypothetical	145	-16.25
>Hvi-miR11342	Locus_33136_Transcript_1/1_Confidence_1.000_Length_1465	hd	146	-19.61
>Hvi-miR11342	Locus_3324_Transcript_1/1_Confidence_1.000_Length_860	cleavage	152	-15.41
>Hvi-miR11342	Locus_3325_Transcript_1/1_Confidence_1.000_Length_1833	lipophorin	153	-15.19
>Hvi-miR11342	Locus_33392_Transcript_1/1_Confidence_1.000_Length_1071	wd	150	-14.67
>Hvi-miR11342	Locus_33450_Transcript_1/1_Confidence_1.000_Length_709	homeobox	156	-14.67
>Hvi-miR11342	Locus_3358_Transcript_1/1_Confidence_1.000_Length_451	isocitrate	151	-16.85
>Hvi-miR11342	Locus_3360_Transcript_1/1_Confidence_1.000_Length_5035	zinc	154	-19.98
>Hvi-miR11342	Locus_33612_Transcript_1/1_Confidence_1.000_Length_1166	class	153	-15.1
>Hvi-miR11342	Locus_33699_Transcript_1/1_Confidence_1.000_Length_1347	calcineurin-like	174	-19.6
>Hvi-miR11342	Locus_3372_Transcript_1/1_Confidence_1.000_Length_1604	carboxypeptidase	161	-19.99
>Hvi-miR11342	Locus_33729_Transcript_1/1_Confidence_1.000_Length_1250	cytochrome	152	-19.64
>Hvi-miR11342	Locus_3375_Transcript_1/1_Confidence_1.000_Length_1819	oligosaccharyl	146	-19.6
>Hvi-miR11342	Locus_3377_Transcript_1/1_Confidence_1.000_Length_4055	protein	158	-21.15
>Hvi-miR11342	Locus_33847_Transcript_1/1_Confidence_1.000_Length_859	rab3	164	-21.59
>Hvi-miR11342	Locus_3385_Transcript_1/1_Confidence_1.000_Length_3912	isoleucyl-trna	150	-19.09
>Hvi-miR11342	Locus_3392_Transcript_1/1_Confidence_1.000_Length_4287	histone-lysine	162	-19.08
>Hvi-miR11342	Locus_3398_Transcript_1/1_Confidence_1.000_Length_715	low	147	-19.09
>Hvi-miR11342	Locus_34194_Transcript_1/1_Confidence_1.000_Length_404	transposable	146	-19.6
>Hvi-miR11342	Locus_34207_Transcript_1/1_Confidence_1.000_Length_598	ef-hand	148	-19.6
>Hvi-miR11342	Locus_34208_Transcript_1/1_Confidence_1.000_Length_1622	isoform	163	-23.32
>Hvi-miR11342	Locus_3421_Transcript_1/1_Confidence_1.000_Length_769	annexin-b9-like	147	-16.52
>Hvi-miR11342	Locus_3455_Transcript_1/1_Confidence_1.000_Length_1301	structural	152	-19.92
>Hvi-miR11342	Locus_34736_Transcript_1/1_Confidence_1.000_Length_721	tetratricopeptide	170	-24.79
>Hvi-miR11342	Locus_349_Transcript_1/1_Confidence_1.000_Length_1667	deoxyribonuclease	153	-20.76
>Hvi-miR11342	Locus_34968_Transcript_1/1_Confidence_1.000_Length_218	venom	145	-18.14
>Hvi-miR11342	Locus_3497_Transcript_1/1_Confidence_1.000_Length_865	cyclase	153	-16.33
>Hvi-miR11342	Locus_34999_Transcript_1/1_Confidence_1.000_Length_365	transposase	147	-16.79
>Hvi-miR11342	Locus_35023_Transcript_1/1_Confidence_1.000_Length_299	zinc	165	-24.92
>Hvi-miR11342	Locus_35098_Transcript_1/1_Confidence_1.000_Length_481	hypothetical	156	-15.59
>Hvi-miR11342	Locus_3515_Transcript_1/1_Confidence_1.000_Length_424	membrane	158	-21.5
>Hvi-miR11342	Locus_35202_Transcript_1/1_Confidence_1.000_Length_709	tata-box-binding	164	-25.85
>Hvi-miR11342	Locus_3525_Transcript_1/1_Confidence_1.000_Length_2196	ylp	147	-19.61
>Hvi-miR11342	Locus_35290_Transcript_1/1_Confidence_1.000_Length_1645	luciferin	161	-17.14
>Hvi-miR11342	Locus_35419_Transcript_1/1_Confidence_1.000_Length_642	neuropeptide	167	-23.41
>Hvi-miR11342	Locus_35433_Transcript_1/1_Confidence_1.000_Length_1730	dna	154	-23.67
>Hvi-miR11342	Locus_35441_Transcript_1/1_Confidence_1.000_Length_502	venom	149	-14.67
>Hvi-miR11342	Locus_3559_Transcript_1/1_Confidence_1.000_Length_497	Tuberin	161	-21.72
>Hvi-miR11342	Locus_35594_Transcript_3/4_Confidence_0.667_Length_1043	protein	149	-15.19
>Hvi-miR11342	Locus_35594_Transcript_4/4_Confidence_0.556_Length_1002	endonuclease	149	-15.19
>Hvi-miR11342	Locus_3584_Transcript_1/3_Confidence_0.200_Length_225	cysteine	153	-15.53
>Hvi-miR11342	Locus_3584_Transcript_2/3_Confidence_0.800_Length_1087	cathepsin	153	-15.53
>Hvi-miR11342	Locus_3584_Transcript_3/3_Confidence_0.450_Length_583	cathepsin	153	-15.53
>Hvi-miR11342	Locus_3587_Transcript_1/1_Confidence_1.000_Length_1793	endou	162	-21.28
>Hvi-miR11342	Locus_35888_Transcript_1/1_Confidence_1.000_Length_642	dedicator	160	-17.11
>Hvi-miR11342	Locus_35892_Transcript_1/1_Confidence_1.000_Length_392	protein	147	-16
>Hvi-miR11342	Locus_3604_Transcript_1/1_Confidence_1.000_Length_1453	ebna2	154	-14.67
>Hvi-miR11342	Locus_36091_Transcript_1/1_Confidence_1.000_Length_499	isoform	158	-20.52
>Hvi-miR11342	Locus_3611_Transcript_1/2_Confidence_1.000_Length_379	hypothetical	149	-15.19
>Hvi-miR11342	Locus_3611_Transcript_2/2_Confidence_1.000_Length_388	hypothetical	149	-15.19
>Hvi-miR11342	Locus_36335_Transcript_1/1_Confidence_1.000_Length_548	flj37770-like	163	-23.74
>Hvi-miR11342	Locus_36359_Transcript_1/1_Confidence_1.000_Length_890	myotubularin-related	164	-23.75
>Hvi-miR11342	Locus_36374_Transcript_1/1_Confidence_1.000_Length_1013	achain	150	-17.16
>Hvi-miR11342	Locus_3650_Transcript_1/1_Confidence_1.000_Length_2156	titin	158	-17.52
>Hvi-miR11342	Locus_36577_Transcript_1/1_Confidence_1.000_Length_732	vesicular	163	-22.04
>Hvi-miR11342	Locus_36592_Transcript_1/1_Confidence_1.000_Length_747	hypothetical	151	-16.25
>Hvi-miR11342	Locus_36662_Transcript_1/1_Confidence_1.000_Length_2539	c-maf-inducing	173	-25.88
>Hvi-miR11342	Locus_36666_Transcript_1/1_Confidence_1.000_Length_534	tbc1	151	-16.38
>Hvi-miR11342	Locus_3667_Transcript_1/1_Confidence_1.000_Length_1985	cystathionine	155	-17.8
>Hvi-miR11342	Locus_3668_Transcript_1/1_Confidence_1.000_Length_6279	protein	149	-19.6
>Hvi-miR11342	Locus_36688_Transcript_1/1_Confidence_1.000_Length_452	insulin-like	155	-21.28
>Hvi-miR11342	Locus_36779_Transcript_1/1_Confidence_1.000_Length_1835	inwardly	168	-24.37
>Hvi-miR11342	Locus_3685_Transcript_1/1_Confidence_1.000_Length_2320	bcl-6	158	-19.8
>Hvi-miR11342	Locus_3699_Transcript_1/1_Confidence_1.000_Length_2591	disco-interacting	159	-20.26
>Hvi-miR11342	Locus_37000_Transcript_1/1_Confidence_1.000_Length_1017	taf1b_drome	154	-22.5
>Hvi-miR11342	Locus_3712_Transcript_1/1_Confidence_1.000_Length_9412		150	-15.48
>Hvi-miR11342	Locus_37316_Transcript_1/1_Confidence_1.000_Length_2901	polyphosphoinositide	147	-19.61
>Hvi-miR11342	Locus_37439_Transcript_1/1_Confidence_1.000_Length_1379	mediator	145	-16.43
>Hvi-miR11342	Locus_3747_Transcript_1/1_Confidence_1.000_Length_612	slit-robo	148	-15.45
>Hvi-miR11342	Locus_3749_Transcript_1/1_Confidence_1.000_Length_2333	electron	151	-17.98
>Hvi-miR11342	Locus_3766_Transcript_1/1_Confidence_1.000_Length_3586	extracellular	151	-20.76
>Hvi-miR11342	Locus_37661_Transcript_1/1_Confidence_1.000_Length_977	homeobox	152	-20.55
>Hvi-miR11342	Locus_3777_Transcript_1/1_Confidence_1.000_Length_1613	acyl-	158	-17.91
>Hvi-miR11342	Locus_3822_Transcript_1/1_Confidence_1.000_Length_2059	pericentriolar	152	-18.53
>Hvi-miR11342	Locus_38369_Transcript_1/1_Confidence_1.000_Length_280	adenylate	152	-20.12
>Hvi-miR11342	Locus_38418_Transcript_1/1_Confidence_1.000_Length_2669	kinesin-like	159	-18.52
>Hvi-miR11342	Locus_3851_Transcript_1/1_Confidence_1.000_Length_1096	af444796_1	150	-19.61
>Hvi-miR11342	Locus_38660_Transcript_1/1_Confidence_1.000_Length_1577	chondroitin	149	-16.16
>Hvi-miR11342	Locus_38784_Transcript_1/1_Confidence_1.000_Length_1139	pyroglutamyl-peptidase	151	-14.67
>Hvi-miR11342	Locus_38940_Transcript_1/1_Confidence_1.000_Length_482	gamma-aminobutyric	147	-16.94
>Hvi-miR11342	Locus_3895_Transcript_1/1_Confidence_1.000_Length_1445	snf2-related	149	-18.42
>Hvi-miR11342	Locus_39012_Transcript_1/1_Confidence_1.000_Length_672	integral	157	-20.75
>Hvi-miR11342	Locus_39137_Transcript_1/1_Confidence_1.000_Length_418	mitochondrial	154	-21.13
>Hvi-miR11342	Locus_39221_Transcript_1/1_Confidence_1.000_Length_401		153	-16.75
>Hvi-miR11342	Locus_3941_Transcript_1/1_Confidence_1.000_Length_3158	death-associated	152	-15.12
>Hvi-miR11342	Locus_3944_Transcript_1/1_Confidence_1.000_Length_6187	rna	154	-15.74
>Hvi-miR11342	Locus_3951_Transcript_1/1_Confidence_1.000_Length_2241	polyribonucleotide	159	-20.36
>Hvi-miR11342	Locus_3959_Transcript_1/1_Confidence_1.000_Length_2335	mitochondrial	159	-17.4
>Hvi-miR11342	Locus_396_Transcript_1/1_Confidence_1.000_Length_3098	cap-specific	158	-19.09
>Hvi-miR11342	Locus_39721_Transcript_1/3_Confidence_0.500_Length_355	facilitated	171	-24.36
>Hvi-miR11342	Locus_39721_Transcript_3/3_Confidence_0.667_Length_252	sugar	171	-24.36
>Hvi-miR11342	Locus_39762_Transcript_1/1_Confidence_1.000_Length_1178	heat	157	-19.45
>Hvi-miR11342	Locus_39993_Transcript_1/1_Confidence_1.000_Length_341	ac	145	-16.86
>Hvi-miR11342	Locus_40032_Transcript_1/1_Confidence_1.000_Length_727	deoxynucleotidyltransferase	151	-19.61
>Hvi-miR11342	Locus_40060_Transcript_1/1_Confidence_1.000_Length_723	anillin	156	-20.06
>Hvi-miR11342	Locus_40300_Transcript_1/1_Confidence_1.000_Length_400	partial	146	-14.67
>Hvi-miR11342	Locus_40344_Transcript_1/1_Confidence_1.000_Length_644	chloride	156	-18.18
>Hvi-miR11342	Locus_40397_Transcript_1/1_Confidence_1.000_Length_466	troponin	147	-17.77
>Hvi-miR11342	Locus_4042_Transcript_1/1_Confidence_1.000_Length_1341	ethanolamine-phosphate	159	-18.83
>Hvi-miR11342	Locus_40476_Transcript_1/1_Confidence_1.000_Length_3281	bumetanide-sensitive	156	-23.37
>Hvi-miR11342	Locus_40500_Transcript_1/1_Confidence_1.000_Length_789	cation-transporting	154	-15.67
>Hvi-miR11342	Locus_40615_Transcript_1/1_Confidence_1.000_Length_343	protein	151	-17.12
>Hvi-miR11342	Locus_40629_Transcript_1/1_Confidence_1.000_Length_2121	alpha-	160	-16.04
>Hvi-miR11342	Locus_40646_Transcript_1/1_Confidence_1.000_Length_523	cytochrome	160	-21.81
>Hvi-miR11342	Locus_40707_Transcript_1/1_Confidence_1.000_Length_985	transmembrane	155	-18.39
>Hvi-miR11342	Locus_4076_Transcript_1/1_Confidence_1.000_Length_2442	cartilage	152	-21.28
>Hvi-miR11342	Locus_4091_Transcript_1/1_Confidence_1.000_Length_980	cuticle	161	-17.21
>Hvi-miR11342	Locus_40922_Transcript_1/1_Confidence_1.000_Length_226	leucine-rich	174	-23.45
>Hvi-miR11342	Locus_40938_Transcript_1/1_Confidence_1.000_Length_1393	fatty-acid	157	-25.01
>Hvi-miR11342	Locus_4106_Transcript_1/1_Confidence_1.000_Length_2074	fggy	154	-15.72
>Hvi-miR11342	Locus_41107_Transcript_1/1_Confidence_1.000_Length_1855	adenylyltransferase	154	-23.8
>Hvi-miR11342	Locus_41324_Transcript_1/1_Confidence_1.000_Length_613	atm	147	-15.18
>Hvi-miR11342	Locus_41353_Transcript_1/1_Confidence_1.000_Length_1280	syntaxin	153	-16.18
>Hvi-miR11342	Locus_41384_Transcript_1/1_Confidence_1.000_Length_521	endonuclease	158	-22.48
>Hvi-miR11342	Locus_41398_Transcript_1/1_Confidence_1.000_Length_774	n	158	-15.64
>Hvi-miR11342	Locus_4140_Transcript_1/1_Confidence_1.000_Length_714	alpha	159	-18.19
>Hvi-miR11342	Locus_4149_Transcript_1/1_Confidence_1.000_Length_3579	anaphase-promoting	146	-15.1
>Hvi-miR11342	Locus_4163_Transcript_1/1_Confidence_1.000_Length_4930	supervillin-like	149	-15.74
>Hvi-miR11342	Locus_41670_Transcript_1/1_Confidence_1.000_Length_649	abc	161	-19.73
>Hvi-miR11342	Locus_41811_Transcript_1/1_Confidence_1.000_Length_1980	mannose-1-phosphate	150	-16.86
>Hvi-miR11342	Locus_4192_Transcript_2/3_Confidence_0.500_Length_429	glycerol-3-phosphate	155	-15.19
>Hvi-miR11342	Locus_4207_Transcript_1/1_Confidence_1.000_Length_365	glutathione	145	-15.1
>Hvi-miR11342	Locus_42087_Transcript_1/1_Confidence_1.000_Length_691	quick-to-	159	-19.09
>Hvi-miR11342	Locus_42209_Transcript_1/1_Confidence_1.000_Length_680	set	159	-22.1
>Hvi-miR11342	Locus_42259_Transcript_1/1_Confidence_1.000_Length_2665	spatacsin	159	-21.89
>Hvi-miR11342	Locus_4237_Transcript_1/1_Confidence_1.000_Length_555	hypothetical	150	-17.81
>Hvi-miR11342	Locus_4249_Transcript_1/1_Confidence_1.000_Length_2771	vacuolar	150	-18.47
>Hvi-miR11342	Locus_4259_Transcript_1/1_Confidence_1.000_Length_1803	transmembrane	157	-18.29
>Hvi-miR11342	Locus_42594_Transcript_1/1_Confidence_1.000_Length_342	dna	176	-28.66
>Hvi-miR11342	Locus_4279_Transcript_1/1_Confidence_1.000_Length_2030	t-complex	147	-15.19
>Hvi-miR11342	Locus_42907_Transcript_1/1_Confidence_1.000_Length_1951	serine	149	-15.1
>Hvi-miR11342	Locus_43045_Transcript_1/1_Confidence_1.000_Length_810	calbindin-32	158	-25.89
>Hvi-miR11342	Locus_4306_Transcript_1/1_Confidence_1.000_Length_10359		155	-23.23
>Hvi-miR11342	Locus_431_Transcript_1/1_Confidence_1.000_Length_3662	methylcrotonoyl-	162	-23.41
>Hvi-miR11342	Locus_43125_Transcript_1/1_Confidence_1.000_Length_1296	phd	166	-19.6
>Hvi-miR11342	Locus_43181_Transcript_1/1_Confidence_1.000_Length_390	oxidase	152	-18.94
>Hvi-miR11342	Locus_43214_Transcript_1/1_Confidence_1.000_Length_1731	sodium	162	-21.79
>Hvi-miR11342	Locus_4323_Transcript_1/1_Confidence_1.000_Length_4203	phosphoribosylformylglycinamidine	161	-24.32
>Hvi-miR11342	Locus_4343_Transcript_1/1_Confidence_1.000_Length_2033	goodpasture	150	-18.39
>Hvi-miR11342	Locus_4352_Transcript_1/1_Confidence_1.000_Length_1071	glycosyl-phosphatidyl-inositol-anchored	152	-15.25
>Hvi-miR11342	Locus_43635_Transcript_1/1_Confidence_1.000_Length_748	heat	150	-18.01
>Hvi-miR11342	Locus_4368_Transcript_1/1_Confidence_1.000_Length_1099	ubiquinone	150	-16.5
>Hvi-miR11342	Locus_43688_Transcript_1/1_Confidence_1.000_Length_519	salivary	169	-20.86
>Hvi-miR11342	Locus_4388_Transcript_1/1_Confidence_1.000_Length_2876	ankyrin	151	-17.11
>Hvi-miR11342	Locus_4397_Transcript_1/1_Confidence_1.000_Length_2488	activating	151	-14.67
>Hvi-miR11342	Locus_44005_Transcript_1/1_Confidence_1.000_Length_622	beta-glucosidase	145	-18.64
>Hvi-miR11342	Locus_44147_Transcript_1/1_Confidence_1.000_Length_707	rhythmically	148	-14.67
>Hvi-miR11342	Locus_44266_Transcript_1/1_Confidence_1.000_Length_1015	protein	156	-18.26
>Hvi-miR11342	Locus_44488_Transcript_1/1_Confidence_1.000_Length_428	isoform	150	-15.55
>Hvi-miR11342	Locus_4469_Transcript_1/1_Confidence_1.000_Length_1603	carbonic	167	-21.43
>Hvi-miR11342	Locus_44826_Transcript_1/1_Confidence_1.000_Length_264	orf2-encoded	166	-15.34
>Hvi-miR11342	Locus_45078_Transcript_1/1_Confidence_1.000_Length_1165	polycomb	154	-16.11
>Hvi-miR11342	Locus_45130_Transcript_1/1_Confidence_1.000_Length_463	kinesin-like	169	-21.65
>Hvi-miR11342	Locus_45158_Transcript_1/1_Confidence_1.000_Length_575	disintegrin	160	-17.55
>Hvi-miR11342	Locus_45294_Transcript_1/1_Confidence_1.000_Length_275	zinc	163	-19.02
>Hvi-miR11342	Locus_45387_Transcript_1/1_Confidence_1.000_Length_1133	beta-	158	-17.9
>Hvi-miR11342	Locus_4552_Transcript_1/1_Confidence_1.000_Length_1859	mitochondrial	147	-15.99
>Hvi-miR11342	Locus_45663_Transcript_1/1_Confidence_1.000_Length_1181	cell	155	-25.6
>Hvi-miR11342	Locus_45780_Transcript_1/2_Confidence_1.000_Length_397	tyrosine-protein	162	-26.83
>Hvi-miR11342	Locus_45780_Transcript_2/2_Confidence_1.000_Length_430	tyrosine-protein	162	-26.83
>Hvi-miR11342	Locus_45981_Transcript_1/1_Confidence_1.000_Length_287	mitogen-activated	159	-17.48
>Hvi-miR11342	Locus_46_Transcript_1/1_Confidence_1.000_Length_1909	semaphorin-1a-like	160	-16.78
>Hvi-miR11342	Locus_462_Transcript_1/1_Confidence_1.000_Length_907	transformed	152	-16.18
>Hvi-miR11342	Locus_4634_Transcript_1/1_Confidence_1.000_Length_2480	ankyrin	149	-19.65
>Hvi-miR11342	Locus_46477_Transcript_1/1_Confidence_1.000_Length_492	hypothetical	161	-22.27
>Hvi-miR11342	Locus_46483_Transcript_1/1_Confidence_1.000_Length_205	phospholipase	159	-26.3
>Hvi-miR11342	Locus_4652_Transcript_1/1_Confidence_1.000_Length_2540	cell	164	-19.61
>Hvi-miR11342	Locus_46693_Transcript_1/1_Confidence_1.000_Length_1883	prenylcysteine	157	-17.39
>Hvi-miR11342	Locus_46857_Transcript_1/1_Confidence_1.000_Length_958	truncated	161	-17.44
>Hvi-miR11342	Locus_4691_Transcript_1/1_Confidence_1.000_Length_958	transmembrane	162	-23
>Hvi-miR11342	Locus_46941_Transcript_1/1_Confidence_1.000_Length_649	isoform	154	-17
>Hvi-miR11342	Locus_4700_Transcript_1/1_Confidence_1.000_Length_845	serine	150	-17.41
>Hvi-miR11342	Locus_47145_Transcript_1/1_Confidence_1.000_Length_1441	neither	164	-17.79
>Hvi-miR11342	Locus_472_Transcript_1/1_Confidence_1.000_Length_1471	cytochrome	154	-17.79
>Hvi-miR11342	Locus_4730_Transcript_1/1_Confidence_1.000_Length_2756	solute	154	-15.18
>Hvi-miR11342	Locus_47322_Transcript_1/2_Confidence_1.000_Length_263	isoform	153	-16.41
>Hvi-miR11342	Locus_47322_Transcript_2/2_Confidence_1.000_Length_272	isoform	153	-16.41
>Hvi-miR11342	Locus_4741_Transcript_1/1_Confidence_1.000_Length_3107	wash	150	-18.13
>Hvi-miR11342	Locus_4747_Transcript_1/1_Confidence_1.000_Length_1292	26s	154	-21.89
>Hvi-miR11342	Locus_4749_Transcript_1/1_Confidence_1.000_Length_457	low	160	-15.99
>Hvi-miR11342	Locus_47566_Transcript_1/1_Confidence_1.000_Length_1648	g-protein	148	-16.61
>Hvi-miR11342	Locus_4764_Transcript_1/2_Confidence_1.000_Length_2137	b-cell	163	-24.53
>Hvi-miR11342	Locus_4764_Transcript_2/2_Confidence_1.000_Length_2158	b-cell	163	-24.53
>Hvi-miR11342	Locus_47800_Transcript_1/1_Confidence_1.000_Length_432	odorant	156	-23.12
>Hvi-miR11342	Locus_47802_Transcript_1/1_Confidence_1.000_Length_774	yeats	153	-16.91
>Hvi-miR11342	Locus_4785_Transcript_1/1_Confidence_1.000_Length_2284	isoform	146	-15.96
>Hvi-miR11342	Locus_48032_Transcript_1/1_Confidence_1.000_Length_339	atp-dependent	155	-16.89
>Hvi-miR11342	Locus_48124_Transcript_1/1_Confidence_1.000_Length_660	flj37770-like	153	-14.67
>Hvi-miR11342	Locus_4816_Transcript_1/1_Confidence_1.000_Length_806	neural	157	-15.4
>Hvi-miR11342	Locus_48201_Transcript_1/1_Confidence_1.000_Length_399	insulin-like	149	-14.58
>Hvi-miR11342	Locus_4863_Transcript_1/1_Confidence_1.000_Length_1046	protein	152	-14.67
>Hvi-miR11342	Locus_48667_Transcript_1/1_Confidence_1.000_Length_276	calmodulin-binding	159	-19.92
>Hvi-miR11342	Locus_4899_Transcript_1/1_Confidence_1.000_Length_3362	transient	151	-17.59
>Hvi-miR11342	Locus_49096_Transcript_1/1_Confidence_1.000_Length_227	longitudinals	148	-15.19
>Hvi-miR11342	Locus_49148_Transcript_1/1_Confidence_1.000_Length_1305	protein	152	-17.24
>Hvi-miR11342	Locus_4920_Transcript_1/1_Confidence_1.000_Length_1342	heterogeneous	152	-15.39
>Hvi-miR11342	Locus_49401_Transcript_1/1_Confidence_1.000_Length_423	hypothetical	160	-20.93
>Hvi-miR11342	Locus_49538_Transcript_1/1_Confidence_1.000_Length_562	cadherin-23-like	149	-15.18
>Hvi-miR11342	Locus_49718_Transcript_1/1_Confidence_1.000_Length_1101	protocadherin-15	156	-17.17
>Hvi-miR11342	Locus_4999_Transcript_1/1_Confidence_1.000_Length_1183	ubiquitin-like	176	-24.62
>Hvi-miR11342	Locus_50122_Transcript_1/1_Confidence_1.000_Length_354	cytochrome	157	-17.79
>Hvi-miR11342	Locus_50139_Transcript_1/1_Confidence_1.000_Length_266	reverse	154	-20.14
>Hvi-miR11342	Locus_5017_Transcript_1/1_Confidence_1.000_Length_1118	ataxin-3-like	160	-22.44
>Hvi-miR11342	Locus_5022_Transcript_1/1_Confidence_1.000_Length_1385	maternal	149	-14.67
>Hvi-miR11342	Locus_5029_Transcript_1/1_Confidence_1.000_Length_5992	integrator	167	-25.54
>Hvi-miR11342	Locus_50341_Transcript_1/1_Confidence_1.000_Length_439	dynein	146	-14.99
>Hvi-miR11342	Locus_50354_Transcript_1/1_Confidence_1.000_Length_400	ultraviolet-sensitive	163	-23.83
>Hvi-miR11342	Locus_50389_Transcript_1/1_Confidence_1.000_Length_275	acid	148	-15.6
>Hvi-miR11342	Locus_5041_Transcript_1/1_Confidence_1.000_Length_3403	probable	161	-18.56
>Hvi-miR11342	Locus_50497_Transcript_1/1_Confidence_1.000_Length_446	formin	156	-14.67
>Hvi-miR11342	Locus_50720_Transcript_1/1_Confidence_1.000_Length_310	orf2-encoded	156	-22.26
>Hvi-miR11342	Locus_50945_Transcript_1/1_Confidence_1.000_Length_457	rna	163	-20.85
>Hvi-miR11342	Locus_5106_Transcript_1/1_Confidence_1.000_Length_1636	synaptic	160	-19.53
>Hvi-miR11342	Locus_5107_Transcript_1/1_Confidence_1.000_Length_357	creb-binding	152	-15.87
>Hvi-miR11342	Locus_512_Transcript_1/1_Confidence_1.000_Length_2138	chromatin	161	-24.51
>Hvi-miR11342	Locus_5129_Transcript_1/2_Confidence_1.000_Length_273	gtp-binding	149	-15.31
>Hvi-miR11342	Locus_5129_Transcript_2/2_Confidence_1.000_Length_238	gtp-binding	149	-15.31
>Hvi-miR11342	Locus_5135_Transcript_1/1_Confidence_1.000_Length_7359	phosphatidylinositol	155	-17.64
>Hvi-miR11342	Locus_51388_Transcript_1/1_Confidence_1.000_Length_384	isoform	148	-19.99
>Hvi-miR11342	Locus_5148_Transcript_1/1_Confidence_1.000_Length_2414	monocarboxylate	151	-15.09
>Hvi-miR11342	Locus_51510_Transcript_1/1_Confidence_1.000_Length_1000	ct004	159	-19.6
>Hvi-miR11342	Locus_5172_Transcript_1/1_Confidence_1.000_Length_4256	brahma	152	-15.18
>Hvi-miR11342	Locus_51787_Transcript_1/1_Confidence_1.000_Length_455	synaptic	168	-24.83
>Hvi-miR11342	Locus_5179_Transcript_1/1_Confidence_1.000_Length_5790	laminin	157	-19.85
>Hvi-miR11342	Locus_5180_Transcript_1/1_Confidence_1.000_Length_2462	striatin-3-like	149	-15.29
>Hvi-miR11342	Locus_5184_Transcript_1/1_Confidence_1.000_Length_2712	ubiquitin	148	-14.82
>Hvi-miR11342	Locus_5185_Transcript_1/1_Confidence_1.000_Length_1463	esterase	158	-19.31
>Hvi-miR11342	Locus_5186_Transcript_1/1_Confidence_1.000_Length_2021	long-chain	166	-19.49
>Hvi-miR11342	Locus_51987_Transcript_1/1_Confidence_1.000_Length_404	fibrillin-2-like	151	-19.61
>Hvi-miR11342	Locus_52147_Transcript_1/1_Confidence_1.000_Length_623	polyhomeotic	149	-14.67
>Hvi-miR11342	Locus_52204_Transcript_1/1_Confidence_1.000_Length_359	dedicator	145	-15.87
>Hvi-miR11342	Locus_5225_Transcript_1/1_Confidence_1.000_Length_3109	gram	157	-15.19
>Hvi-miR11342	Locus_52358_Transcript_1/1_Confidence_1.000_Length_286	cytokine	175	-29.84
>Hvi-miR11342	Locus_52782_Transcript_1/1_Confidence_1.000_Length_1069	sugar	146	-14.67
>Hvi-miR11342	Locus_5280_Transcript_1/1_Confidence_1.000_Length_2150	heat	150	-19.6
>Hvi-miR11342	Locus_53354_Transcript_1/1_Confidence_1.000_Length_434	beta-2	151	-19.11
>Hvi-miR11342	Locus_535_Transcript_4/6_Confidence_0.440_Length_943	apolipophorins	149	-15.18
>Hvi-miR11342	Locus_5373_Transcript_1/1_Confidence_1.000_Length_1522	ankyrin	161	-15.78
>Hvi-miR11342	Locus_54082_Transcript_1/1_Confidence_1.000_Length_435	discoidin	160	-22.22
>Hvi-miR11342	Locus_5413_Transcript_1/1_Confidence_1.000_Length_2297	solute	147	-18.68
>Hvi-miR11342	Locus_54226_Transcript_1/1_Confidence_1.000_Length_417	paired	149	-21.22
>Hvi-miR11342	Locus_5478_Transcript_1/1_Confidence_1.000_Length_1330	membrane	178	-27.21
>Hvi-miR11342	Locus_5498_Transcript_1/1_Confidence_1.000_Length_5589	guanylate	158	-21.92
>Hvi-miR11342	Locus_55_Transcript_1/1_Confidence_1.000_Length_4906	epithelial	150	-14.67
>Hvi-miR11342	Locus_5518_Transcript_1/1_Confidence_1.000_Length_3117	elongation	154	-17.39
>Hvi-miR11342	Locus_55212_Transcript_1/1_Confidence_1.000_Length_425	otoferlin	146	-14.58
>Hvi-miR11342	Locus_55316_Transcript_1/1_Confidence_1.000_Length_1078	orf2-encoded	149	-15.18
>Hvi-miR11342	Locus_55501_Transcript_1/1_Confidence_1.000_Length_798	cg10252-pa	151	-24.07
>Hvi-miR11342	Locus_55521_Transcript_1/1_Confidence_1.000_Length_394	atp-binding	156	-19.61
>Hvi-miR11342	Locus_5563_Transcript_1/1_Confidence_1.000_Length_3237	hermansky-pudlak	147	-16.25
>Hvi-miR11342	Locus_558_Transcript_1/1_Confidence_1.000_Length_1225	t-cell	154	-20.76
>Hvi-miR11342	Locus_55883_Transcript_1/1_Confidence_1.000_Length_519	zinc	149	-15.19
>Hvi-miR11342	Locus_55958_Transcript_1/1_Confidence_1.000_Length_295	serine	153	-15.09
>Hvi-miR11342	Locus_5596_Transcript_1/1_Confidence_1.000_Length_205	60s	146	-19.09
>Hvi-miR11342	Locus_5599_Transcript_1/1_Confidence_1.000_Length_7452	pre-mrna-processing-splicing	168	-20.3
>Hvi-miR11342	Locus_56168_Transcript_1/1_Confidence_1.000_Length_551	esterase	161	-17.15
>Hvi-miR11342	Locus_5622_Transcript_1/1_Confidence_1.000_Length_6444	ran-binding	165	-26.06
>Hvi-miR11342	Locus_5688_Transcript_1/1_Confidence_1.000_Length_902		149	-17.02
>Hvi-miR11342	Locus_5689_Transcript_1/1_Confidence_1.000_Length_1937	prolactin	154	-21.9
>Hvi-miR11342	Locus_569_Transcript_1/1_Confidence_1.000_Length_1732	far	152	-18.55
>Hvi-miR11342	Locus_5706_Transcript_1/1_Confidence_1.000_Length_3032	protein	169	-28.69
>Hvi-miR11342	Locus_5718_Transcript_1/1_Confidence_1.000_Length_852	skeletal	152	-18.17
>Hvi-miR11342	Locus_5725_Transcript_1/1_Confidence_1.000_Length_7875	ubiquitin	157	-18.29
>Hvi-miR11342	Locus_5732_Transcript_1/1_Confidence_1.000_Length_3792	nadp	160	-21.3
>Hvi-miR11342	Locus_5733_Transcript_1/1_Confidence_1.000_Length_239	jelly	156	-21.6
>Hvi-miR11342	Locus_57440_Transcript_1/1_Confidence_1.000_Length_373	cg33978	149	-17.09
>Hvi-miR11342	Locus_57490_Transcript_1/1_Confidence_1.000_Length_323	sugar	151	-20.49
>Hvi-miR11342	Locus_5750_Transcript_1/1_Confidence_1.000_Length_2770	bloated	147	-17.24
>Hvi-miR11342	Locus_5755_Transcript_1/1_Confidence_1.000_Length_1737	programmed	153	-14.67
>Hvi-miR11342	Locus_5770_Transcript_1/1_Confidence_1.000_Length_4536	serine	145	-14.67
>Hvi-miR11342	Locus_57843_Transcript_1/1_Confidence_1.000_Length_1027	dedicator	164	-18.35
>Hvi-miR11342	Locus_58014_Transcript_1/1_Confidence_1.000_Length_464	acyl-	159	-16.6
>Hvi-miR11342	Locus_5811_Transcript_1/1_Confidence_1.000_Length_2556	tbc1	154	-19.09
>Hvi-miR11342	Locus_5832_Transcript_1/1_Confidence_1.000_Length_3412	trna-dihydrouridine	147	-19.35
>Hvi-miR11342	Locus_5834_Transcript_1/1_Confidence_1.000_Length_1514	kynurenine	166	-14.67
>Hvi-miR11342	Locus_58574_Transcript_1/1_Confidence_1.000_Length_363	secretion-regulating	156	-20.04
>Hvi-miR11342	Locus_58662_Transcript_1/1_Confidence_1.000_Length_443	transmembrane	166	-20.8
>Hvi-miR11342	Locus_5868_Transcript_1/1_Confidence_1.000_Length_3633	autophagy-related	152	-19.09
>Hvi-miR11342	Locus_5879_Transcript_1/1_Confidence_1.000_Length_1663	gamma-glutamyl	158	-21.27
>Hvi-miR11342	Locus_58884_Transcript_1/1_Confidence_1.000_Length_415	inhibitor	175	-28.83
>Hvi-miR11342	Locus_5897_Transcript_1/1_Confidence_1.000_Length_4415	lethal	163	-23.83
>Hvi-miR11342	Locus_59013_Transcript_1/1_Confidence_1.000_Length_422	orf2-encoded	178	-30.85
>Hvi-miR11342	Locus_592_Transcript_1/1_Confidence_1.000_Length_2324	atp-binding	158	-24.12
>Hvi-miR11342	Locus_5925_Transcript_1/1_Confidence_1.000_Length_1990	dnaj	151	-16.34
>Hvi-miR11342	Locus_5932_Transcript_1/1_Confidence_1.000_Length_3811	disheveled-associated	156	-17.87
>Hvi-miR11342	Locus_59436_Transcript_1/1_Confidence_1.000_Length_352	beadex	158	-21.64
>Hvi-miR11342	Locus_5944_Transcript_1/1_Confidence_1.000_Length_1018	protein	150	-20.76
>Hvi-miR11342	Locus_5957_Transcript_1/1_Confidence_1.000_Length_3306	superkiller	156	-19.22
>Hvi-miR11342	Locus_59613_Transcript_1/1_Confidence_1.000_Length_1518	adenylate	155	-18.84
>Hvi-miR11342	Locus_59953_Transcript_1/1_Confidence_1.000_Length_210	longitudinals	150	-20.41
>Hvi-miR11342	Locus_60228_Transcript_1/1_Confidence_1.000_Length_611	a	149	-15.87
>Hvi-miR11342	Locus_6026_Transcript_1/1_Confidence_1.000_Length_757	protein	165	-19.99
>Hvi-miR11342	Locus_60316_Transcript_1/1_Confidence_1.000_Length_590	tel2-interacting	150	-16.93
>Hvi-miR11342	Locus_60337_Transcript_1/1_Confidence_1.000_Length_461	wash	159	-21.45
>Hvi-miR11342	Locus_60457_Transcript_1/1_Confidence_1.000_Length_675	ump-cmp	153	-17.45
>Hvi-miR11342	Locus_6049_Transcript_1/1_Confidence_1.000_Length_889	integrase	157	-14.58
>Hvi-miR11342	Locus_6050_Transcript_1/1_Confidence_1.000_Length_422	intestinal	149	-14.67
>Hvi-miR11342	Locus_60591_Transcript_1/1_Confidence_1.000_Length_1101	vacuolar	145	-15.24
>Hvi-miR11342	Locus_6061_Transcript_1/1_Confidence_1.000_Length_2831	isoform	160	-22.97
>Hvi-miR11342	Locus_6075_Transcript_1/1_Confidence_1.000_Length_3985	5-oxoprolinase	147	-15.21
>Hvi-miR11342	Locus_60888_Transcript_1/1_Confidence_1.000_Length_205	syntaxin	151	-16.34
>Hvi-miR11342	Locus_6090_Transcript_1/1_Confidence_1.000_Length_1749	trna	155	-23.28
>Hvi-miR11342	Locus_611_Transcript_1/1_Confidence_1.000_Length_7071	protein	163	-25.47
>Hvi-miR11342	Locus_61135_Transcript_1/1_Confidence_1.000_Length_427	radial	157	-16.72
>Hvi-miR11342	Locus_61265_Transcript_1/1_Confidence_1.000_Length_222	spermatogenesis-associated	160	-24.13
>Hvi-miR11342	Locus_6132_Transcript_1/1_Confidence_1.000_Length_1058	haemagglutination	146	-20.27
>Hvi-miR11342	Locus_617_Transcript_1/1_Confidence_1.000_Length_3221	sulfhydryl	165	-20.77
>Hvi-miR11342	Locus_618_Transcript_1/1_Confidence_1.000_Length_479	lirp-like	162	-20.66
>Hvi-miR11342	Locus_61853_Transcript_1/1_Confidence_1.000_Length_523	cg9095	169	-21.93
>Hvi-miR11342	Locus_6189_Transcript_1/1_Confidence_1.000_Length_2463	sec14-like	149	-16.34
>Hvi-miR11342	Locus_619_Transcript_1/1_Confidence_1.000_Length_1927	cytosol	145	-15.19
>Hvi-miR11342	Locus_6192_Transcript_1/1_Confidence_1.000_Length_430	protein	169	-23.67
>Hvi-miR11342	Locus_6199_Transcript_1/1_Confidence_1.000_Length_2118	facilitated	163	-22.95
>Hvi-miR11342	Locus_6201_Transcript_1/1_Confidence_1.000_Length_2188	dynactin	148	-19.09
>Hvi-miR11342	Locus_6204_Transcript_1/1_Confidence_1.000_Length_5065	gem-associated	156	-17.45
>Hvi-miR11342	Locus_6273_Transcript_1/1_Confidence_1.000_Length_6532	myotubularin-related	160	-22.12
>Hvi-miR11342	Locus_62912_Transcript_1/1_Confidence_1.000_Length_216	cell	161	-18.26
>Hvi-miR11342	Locus_6304_Transcript_1/1_Confidence_1.000_Length_1208	protein	159	-21.45
>Hvi-miR11342	Locus_6309_Transcript_1/1_Confidence_1.000_Length_902	indigoidine	160	-15.66
>Hvi-miR11342	Locus_6321_Transcript_1/1_Confidence_1.000_Length_979	proteasome	147	-16.31
>Hvi-miR11342	Locus_63291_Transcript_1/1_Confidence_1.000_Length_252	Filamin-C	158	-21.28
>Hvi-miR11342	Locus_6332_Transcript_1/1_Confidence_1.000_Length_2467	plasma	153	-19.9
>Hvi-miR11342	Locus_63501_Transcript_1/1_Confidence_1.000_Length_571	palmitoyltransferase	152	-19.6
>Hvi-miR11342	Locus_63539_Transcript_1/1_Confidence_1.000_Length_366	reverse	152	-19.61
>Hvi-miR11342	Locus_6382_Transcript_1/1_Confidence_1.000_Length_878	ubiquitin-conjugating	159	-20.27
>Hvi-miR11342	Locus_6384_Transcript_1/1_Confidence_1.000_Length_1502	pre-mrna-splicing	161	-20.82
>Hvi-miR11342	Locus_63849_Transcript_1/1_Confidence_1.000_Length_366	endocuticle	149	-15.1
>Hvi-miR11342	Locus_6411_Transcript_1/1_Confidence_1.000_Length_1979	rab	152	-19.6
>Hvi-miR11342	Locus_6423_Transcript_1/1_Confidence_1.000_Length_3663	cgmp-dependent	148	-14.67
>Hvi-miR11342	Locus_6424_Transcript_1/1_Confidence_1.000_Length_2008	negative	160	-22.59
>Hvi-miR11342	Locus_6428_Transcript_1/1_Confidence_1.000_Length_838	protein	159	-18.68
>Hvi-miR11342	Locus_6437_Transcript_1/1_Confidence_1.000_Length_1652	mannosyl-oligosaccharide	157	-18.1
>Hvi-miR11342	Locus_6452_Transcript_1/1_Confidence_1.000_Length_1447	isoform	156	-16.64
>Hvi-miR11342	Locus_64594_Transcript_1/1_Confidence_1.000_Length_851	transposon	149	-14.67
>Hvi-miR11342	Locus_65058_Transcript_1/1_Confidence_1.000_Length_250	neuralized-like	158	-16.86
>Hvi-miR11342	Locus_6506_Transcript_1/1_Confidence_1.000_Length_2304	low-density	172	-25.07
>Hvi-miR11342	Locus_6518_Transcript_1/1_Confidence_1.000_Length_1697	facilitated	150	-18.5
>Hvi-miR11342	Locus_6529_Transcript_1/1_Confidence_1.000_Length_732	disks	153	-21.39
>Hvi-miR11342	Locus_6538_Transcript_1/1_Confidence_1.000_Length_2627	basement	145	-16.34
>Hvi-miR11342	Locus_65529_Transcript_1/1_Confidence_1.000_Length_670	bipolar	150	-14.67
>Hvi-miR11342	Locus_6577_Transcript_1/1_Confidence_1.000_Length_902	cg17816	173	-26.13
>Hvi-miR11342	Locus_6616_Transcript_1/1_Confidence_1.000_Length_1010	vacuolar	158	-19.03
>Hvi-miR11342	Locus_6638_Transcript_1/1_Confidence_1.000_Length_792	pyrroline-5-carboxylate	165	-24.05
>Hvi-miR11342	Locus_6645_Transcript_1/1_Confidence_1.000_Length_2227	conserved	155	-21.27
>Hvi-miR11342	Locus_665_Transcript_1/1_Confidence_1.000_Length_3387	arp2	153	-15.58
>Hvi-miR11342	Locus_66566_Transcript_1/1_Confidence_1.000_Length_269	dna	150	-20.29
>Hvi-miR11342	Locus_6660_Transcript_1/1_Confidence_1.000_Length_856	isocitrate	151	-14.84
>Hvi-miR11342	Locus_66978_Transcript_1/1_Confidence_1.000_Length_280	transmembrane	152	-19.08
>Hvi-miR11342	Locus_6716_Transcript_1/1_Confidence_1.000_Length_2468	wd-repeat	150	-16.77
>Hvi-miR11342	Locus_6726_Transcript_1/1_Confidence_1.000_Length_3991	inhibitor	150	-14.95
>Hvi-miR11342	Locus_6783_Transcript_1/1_Confidence_1.000_Length_2461	fast	160	-19.09
>Hvi-miR11342	Locus_6786_Transcript_1/1_Confidence_1.000_Length_2173	transcription	165	-18.75
>Hvi-miR11342	Locus_68197_Transcript_1/1_Confidence_1.000_Length_920	steroidogenic	169	-19.1
>Hvi-miR11342	Locus_6852_Transcript_1/1_Confidence_1.000_Length_1911	e3	160	-19.6
>Hvi-miR11342	Locus_6861_Transcript_1/1_Confidence_1.000_Length_493	lysosomal	149	-16.86
>Hvi-miR11342	Locus_6920_Transcript_1/1_Confidence_1.000_Length_3070	nfx1-type	172	-20.85
>Hvi-miR11342	Locus_69268_Transcript_1/1_Confidence_1.000_Length_201	neurexin	145	-17.75
>Hvi-miR11342	Locus_693_Transcript_1/1_Confidence_1.000_Length_622	tubulin	157	-18.42
>Hvi-miR11342	Locus_69318_Transcript_1/1_Confidence_1.000_Length_227	hypothetical	154	-19.61
>Hvi-miR11342	Locus_6936_Transcript_1/1_Confidence_1.000_Length_2697	y+l	145	-15.27
>Hvi-miR11342	Locus_6960_Transcript_1/1_Confidence_1.000_Length_2094	pdz	150	-19.91
>Hvi-miR11342	Locus_6963_Transcript_1/1_Confidence_1.000_Length_2045	serine	155	-15.19
>Hvi-miR11342	Locus_7031_Transcript_1/1_Confidence_1.000_Length_750	short-chain	150	-19.6
>Hvi-miR11342	Locus_7040_Transcript_1/1_Confidence_1.000_Length_1935	serine	164	-21.54
>Hvi-miR11342	Locus_7059_Transcript_1/1_Confidence_1.000_Length_2700	protein	145	-16.53
>Hvi-miR11342	Locus_7083_Transcript_1/1_Confidence_1.000_Length_1518	prostatic	149	-15.1
>Hvi-miR11342	Locus_70893_Transcript_1/1_Confidence_1.000_Length_267	protocadherin-like	177	-29.72
>Hvi-miR11342	Locus_7101_Transcript_1/1_Confidence_1.000_Length_812	nudc	151	-16.34
>Hvi-miR11342	Locus_7112_Transcript_1/1_Confidence_1.000_Length_2894	ring	145	-17.32
>Hvi-miR11342	Locus_7137_Transcript_1/1_Confidence_1.000_Length_1809	vanin-like	160	-22.03
>Hvi-miR11342	Locus_71508_Transcript_1/1_Confidence_1.000_Length_226	endonuclease	145	-19.61
>Hvi-miR11342	Locus_7160_Transcript_1/1_Confidence_1.000_Length_1303		161	-18.36
>Hvi-miR11342	Locus_7221_Transcript_1/1_Confidence_1.000_Length_2302	pre-mrna-splicing	163	-19.78
>Hvi-miR11342	Locus_7244_Transcript_1/1_Confidence_1.000_Length_4354	iq	150	-20.76
>Hvi-miR11342	Locus_7285_Transcript_1/1_Confidence_1.000_Length_1177	y+l	154	-21.87
>Hvi-miR11342	Locus_7299_Transcript_1/1_Confidence_1.000_Length_2359	hect	148	-17.62
>Hvi-miR11342	Locus_7336_Transcript_1/1_Confidence_1.000_Length_1288	zinc	161	-21.81
>Hvi-miR11342	Locus_73393_Transcript_1/1_Confidence_1.000_Length_315	dynein	151	-22.13
>Hvi-miR11342	Locus_7355_Transcript_1/1_Confidence_1.000_Length_1904	nedd8-activating	158	-19.61
>Hvi-miR11342	Locus_7357_Transcript_1/1_Confidence_1.000_Length_1697	sphingomyelin	154	-22.38
>Hvi-miR11342	Locus_73787_Transcript_1/1_Confidence_1.000_Length_242	discoidin	147	-19.61
>Hvi-miR11342	Locus_74131_Transcript_1/1_Confidence_1.000_Length_258	probable	155	-15.32
>Hvi-miR11342	Locus_7434_Transcript_1/1_Confidence_1.000_Length_2237	camp-specific	158	-19.61
>Hvi-miR11342	Locus_7469_Transcript_1/1_Confidence_1.000_Length_2644	nad-dependent	150	-16.02
>Hvi-miR11342	Locus_7478_Transcript_1/1_Confidence_1.000_Length_1860	myd88	157	-18.58
>Hvi-miR11342	Locus_7495_Transcript_2/7_Confidence_0.321_Length_408	myosin	160	-18
>Hvi-miR11342	Locus_7505_Transcript_1/1_Confidence_1.000_Length_1609	protein	149	-15.19
>Hvi-miR11342	Locus_7510_Transcript_1/1_Confidence_1.000_Length_3297	ubiquitin	153	-18.22
>Hvi-miR11342	Locus_7593_Transcript_1/1_Confidence_1.000_Length_2320	mitogen-activated	166	-20.3
>Hvi-miR11342	Locus_7636_Transcript_1/1_Confidence_1.000_Length_3726	probable	151	-15.18
>Hvi-miR11342	Locus_7654_Transcript_1/1_Confidence_1.000_Length_1832	cg4394	173	-26.12
>Hvi-miR11342	Locus_76818_Transcript_1/1_Confidence_1.000_Length_779	protein	157	-15.19
>Hvi-miR11342	Locus_7709_Transcript_1/1_Confidence_1.000_Length_1057	protein	159	-17.92
>Hvi-miR11342	Locus_7757_Transcript_1/1_Confidence_1.000_Length_4800	collagen	150	-16.47
>Hvi-miR11342	Locus_7795_Transcript_1/1_Confidence_1.000_Length_537	sugar	150	-16.86
>Hvi-miR11342	Locus_7804_Transcript_1/1_Confidence_1.000_Length_900	horma	147	-14.58
>Hvi-miR11342	Locus_781_Transcript_1/1_Confidence_1.000_Length_2036	isoforms	156	-24.78
>Hvi-miR11342	Locus_7811_Transcript_1/1_Confidence_1.000_Length_1490	inter-alpha	162	-14.67
>Hvi-miR11342	Locus_7826_Transcript_1/1_Confidence_1.000_Length_1159	protein	166	-24.23
>Hvi-miR11342	Locus_7833_Transcript_1/1_Confidence_1.000_Length_1499	segmentation	152	-17.67
>Hvi-miR11342	Locus_7841_Transcript_1/1_Confidence_1.000_Length_2273	eukaryotic	152	-15.49
>Hvi-miR11342	Locus_7867_Transcript_1/1_Confidence_1.000_Length_1513	hemolectin	169	-22.91
>Hvi-miR11342	Locus_7879_Transcript_1/1_Confidence_1.000_Length_3675	tyrosine-protein	148	-16.47
>Hvi-miR11342	Locus_7911_Transcript_1/1_Confidence_1.000_Length_1234	cdk10	149	-24.54
>Hvi-miR11342	Locus_7918_Transcript_1/1_Confidence_1.000_Length_1169	cue	157	-19.61
>Hvi-miR11342	Locus_792_Transcript_1/1_Confidence_1.000_Length_2189	equilibrative	168	-24.98
>Hvi-miR11342	Locus_7941_Transcript_1/1_Confidence_1.000_Length_5217	serine	164	-17.31
>Hvi-miR11342	Locus_7963_Transcript_1/1_Confidence_1.000_Length_721	cytochrome	153	-22.38
>Hvi-miR11342	Locus_8009_Transcript_1/1_Confidence_1.000_Length_1152	muscle-specific	163	-20.39
>Hvi-miR11342	Locus_8024_Transcript_1/1_Confidence_1.000_Length_797	gem-associated	158	-18.38
>Hvi-miR11342	Locus_8132_Transcript_1/1_Confidence_1.000_Length_505	transcriptional	152	-22.14
>Hvi-miR11342	Locus_8154_Transcript_1/1_Confidence_1.000_Length_4502	general	154	-17.17
>Hvi-miR11342	Locus_8178_Transcript_1/1_Confidence_1.000_Length_1982	isovaleryl-	162	-17.17
>Hvi-miR11342	Locus_8274_Transcript_1/1_Confidence_1.000_Length_1100	e3	150	-20.29
>Hvi-miR11342	Locus_8296_Transcript_1/1_Confidence_1.000_Length_1091	relative	154	-15.49
>Hvi-miR11342	Locus_8310_Transcript_1/1_Confidence_1.000_Length_1901	e3	152	-17.04
>Hvi-miR11342	Locus_8359_Transcript_1/1_Confidence_1.000_Length_3907	myosin-xviiia	153	-20.47
>Hvi-miR11342	Locus_8392_Transcript_1/1_Confidence_1.000_Length_1492	transmembrane	145	-14.58
>Hvi-miR11342	Locus_8457_Transcript_1/1_Confidence_1.000_Length_1780	pyroglutamyl-peptidase	162	-21.1
>Hvi-miR11342	Locus_8462_Transcript_1/1_Confidence_1.000_Length_829	ras-related	148	-16.15
>Hvi-miR11342	Locus_8474_Transcript_1/1_Confidence_1.000_Length_2855	rho	167	-27.76
>Hvi-miR11342	Locus_8486_Transcript_1/1_Confidence_1.000_Length_4310	suppressor	158	-16.32
>Hvi-miR11342	Locus_8492_Transcript_1/1_Confidence_1.000_Length_2560	cullin	161	-21.89
>Hvi-miR11342	Locus_8508_Transcript_1/1_Confidence_1.000_Length_2178	endonuclease-reverse	149	-14.58
>Hvi-miR11342	Locus_854_Transcript_1/2_Confidence_1.000_Length_445	adp-ribosylation	153	-19.76
>Hvi-miR11342	Locus_854_Transcript_2/2_Confidence_1.000_Length_421	adp-ribosylation	153	-19.76
>Hvi-miR11342	Locus_8540_Transcript_1/1_Confidence_1.000_Length_1335	homeobox	147	-18.35
>Hvi-miR11342	Locus_8597_Transcript_1/1_Confidence_1.000_Length_1871	rna-binding	165	-25.49
>Hvi-miR11342	Locus_8598_Transcript_1/1_Confidence_1.000_Length_4111	ubiquitin-conjugating	154	-21.49
>Hvi-miR11342	Locus_8610_Transcript_1/1_Confidence_1.000_Length_3173	insulin	149	-14.67
>Hvi-miR11342	Locus_8687_Transcript_1/1_Confidence_1.000_Length_5112	mediator	148	-16.74
>Hvi-miR11342	Locus_8688_Transcript_1/1_Confidence_1.000_Length_2711	protein	158	-19.6
>Hvi-miR11342	Locus_8780_Transcript_1/1_Confidence_1.000_Length_2660	atp-binding	159	-17.31
>Hvi-miR11342	Locus_8791_Transcript_1/1_Confidence_1.000_Length_1884	sushi-repeat-containing	156	-21.66
>Hvi-miR11342	Locus_8813_Transcript_1/1_Confidence_1.000_Length_2935	spry	160	-19.72
>Hvi-miR11342	Locus_8819_Transcript_1/1_Confidence_1.000_Length_872	cherp	165	-24.51
>Hvi-miR11342	Locus_8829_Transcript_1/1_Confidence_1.000_Length_398	immt_drome	160	-22.22
>Hvi-miR11342	Locus_8848_Transcript_1/1_Confidence_1.000_Length_4262	cell	153	-14.67
>Hvi-miR11342	Locus_8868_Transcript_1/1_Confidence_1.000_Length_299	AGAP010046-PA	152	-20.86
>Hvi-miR11342	Locus_887_Transcript_1/1_Confidence_1.000_Length_4820	cg13800	167	-27.72
>Hvi-miR11342	Locus_8891_Transcript_1/1_Confidence_1.000_Length_1407	glucosylceramidase	154	-20.29
>Hvi-miR11342	Locus_8908_Transcript_1/1_Confidence_1.000_Length_1173	mlx-interacting	160	-20.68
>Hvi-miR11342	Locus_8911_Transcript_1/1_Confidence_1.000_Length_1845	protein	164	-25.75
>Hvi-miR11342	Locus_8917_Transcript_1/1_Confidence_1.000_Length_2631	protein	161	-21.27
>Hvi-miR11342	Locus_8935_Transcript_1/1_Confidence_1.000_Length_1039	ump-cmp	164	-21.51
>Hvi-miR11342	Locus_8966_Transcript_1/1_Confidence_1.000_Length_1807	low	159	-20.76
>Hvi-miR11342	Locus_90_Transcript_1/1_Confidence_1.000_Length_914	lymphoid-restricted	153	-15.08
>Hvi-miR11342	Locus_9012_Transcript_1/1_Confidence_1.000_Length_985	f-box	166	-26.12
>Hvi-miR11342	Locus_9031_Transcript_1/1_Confidence_1.000_Length_1300	seminal	163	-27.92
>Hvi-miR11342	Locus_904_Transcript_1/1_Confidence_1.000_Length_571	peroxisomal	152	-20.34
>Hvi-miR11342	Locus_906_Transcript_1/1_Confidence_1.000_Length_972	carbohydrate	165	-20.29
>Hvi-miR11342	Locus_9065_Transcript_1/1_Confidence_1.000_Length_1522	trna	157	-23.57
>Hvi-miR11342	Locus_9080_Transcript_1/1_Confidence_1.000_Length_353	nuclease	148	-15.19
>Hvi-miR11342	Locus_91_Transcript_1/1_Confidence_1.000_Length_1779	retrotransposable	147	-16.22
>Hvi-miR11342	Locus_9125_Transcript_1/1_Confidence_1.000_Length_2576	vesicle-fusing	158	-19.51
>Hvi-miR11342	Locus_9139_Transcript_1/1_Confidence_1.000_Length_2684	jmjc	154	-22.9
>Hvi-miR11342	Locus_9146_Transcript_1/1_Confidence_1.000_Length_1710	tyrosine	154	-15.18
>Hvi-miR11342	Locus_9150_Transcript_1/1_Confidence_1.000_Length_2006	histone	160	-16.56
>Hvi-miR11342	Locus_9156_Transcript_1/1_Confidence_1.000_Length_2902	alsin	160	-19.95
>Hvi-miR11342	Locus_9169_Transcript_1/1_Confidence_1.000_Length_1847	af202724_1sad1	155	-22.76
>Hvi-miR11342	Locus_9187_Transcript_1/1_Confidence_1.000_Length_2274	limkain-b1-like	155	-18.01
>Hvi-miR11342	Locus_921_Transcript_1/1_Confidence_1.000_Length_927	friend	157	-20.49
>Hvi-miR11342	Locus_9228_Transcript_1/1_Confidence_1.000_Length_5614	nuclear	147	-14.67
>Hvi-miR11342	Locus_923_Transcript_3/3_Confidence_0.818_Length_740	malate	147	-15.89
>Hvi-miR11342	Locus_9234_Transcript_1/1_Confidence_1.000_Length_2128	kelch-like	157	-19.8
>Hvi-miR11342	Locus_9348_Transcript_1/1_Confidence_1.000_Length_425	proteasome	165	-22.25
>Hvi-miR11342	Locus_9365_Transcript_1/1_Confidence_1.000_Length_1382	26s	148	-15.44
>Hvi-miR11342	Locus_937_Transcript_1/1_Confidence_1.000_Length_536	hexokinase	151	-20.29
>Hvi-miR11342	Locus_9408_Transcript_1/1_Confidence_1.000_Length_6042	zinc	154	-19.88
>Hvi-miR11342	Locus_9419_Transcript_1/2_Confidence_1.000_Length_319	regucalcin	158	-15.32
>Hvi-miR11342	Locus_9419_Transcript_2/2_Confidence_1.000_Length_311	regucalcin	158	-15.32
>Hvi-miR11342	Locus_9432_Transcript_1/1_Confidence_1.000_Length_1962	neurobeachin-	170	-22.59
>Hvi-miR11342	Locus_9438_Transcript_1/1_Confidence_1.000_Length_1932	ubiquitin	146	-16.24
>Hvi-miR11342	Locus_9445_Transcript_1/1_Confidence_1.000_Length_2299	isoform	148	-16.34
>Hvi-miR11342	Locus_9456_Transcript_1/1_Confidence_1.000_Length_1506	cytoplasmic	160	-23.68
>Hvi-miR11342	Locus_9463_Transcript_1/1_Confidence_1.000_Length_1170	peptidylprolyl	159	-20.29
>Hvi-miR11342	Locus_9483_Transcript_1/1_Confidence_1.000_Length_1881	glutamyl-trna	148	-16.86
>Hvi-miR11342	Locus_9499_Transcript_1/1_Confidence_1.000_Length_1206	hypothetical	157	-16.28
>Hvi-miR11342	Locus_9533_Transcript_1/1_Confidence_1.000_Length_2942	3-hydroxy-3-methylglutaryl-coenzyme	157	-15.94
>Hvi-miR11342	Locus_9552_Transcript_1/1_Confidence_1.000_Length_1885	2-hydroxyphytanoyl-coa	162	-21.56
>Hvi-miR11342	Locus_9556_Transcript_1/1_Confidence_1.000_Length_2404	camp-dependent	155	-16.26
>Hvi-miR11342	Locus_9559_Transcript_1/1_Confidence_1.000_Length_2363	perq	155	-20.29
>Hvi-miR11342	Locus_9586_Transcript_1/2_Confidence_1.000_Length_424	histone-lysine	161	-15.81
>Hvi-miR11342	Locus_9586_Transcript_2/2_Confidence_1.000_Length_310	histone-lysine	161	-15.81
>Hvi-miR11342	Locus_960_Transcript_1/1_Confidence_1.000_Length_1870	scavenger	157	-16.66
>Hvi-miR11342	Locus_9621_Transcript_1/1_Confidence_1.000_Length_1106	deoxyhypusine	151	-16.63
>Hvi-miR11342	Locus_9652_Transcript_1/1_Confidence_1.000_Length_579	u8	164	-22.51
>Hvi-miR11342	Locus_9667_Transcript_1/1_Confidence_1.000_Length_2003	cytochrome	156	-15.65
>Hvi-miR11342	Locus_9716_Transcript_1/1_Confidence_1.000_Length_1966	fibril-forming	168	-22.85
>Hvi-miR11342	Locus_9739_Transcript_1/1_Confidence_1.000_Length_883	conserved	155	-16.86
>Hvi-miR11342	Locus_9784_Transcript_1/1_Confidence_1.000_Length_1588	ruvb-like	159	-28.02
>Hvi-miR11342	Locus_9803_Transcript_1/1_Confidence_1.000_Length_2112	vesicle	148	-15.84
>Hvi-miR11342	Locus_9822_Transcript_1/1_Confidence_1.000_Length_3941	pab-dependent	154	-16.78
>Hvi-miR11342	Locus_9858_Transcript_1/1_Confidence_1.000_Length_1071	oxidative	152	-17.98
>Hvi-miR11342	Locus_9863_Transcript_1/1_Confidence_1.000_Length_1281	peptidyl-prolyl	160	-16.2
>Hvi-miR11342	Locus_9872_Transcript_1/1_Confidence_1.000_Length_356	nitric	150	-16.36
>Hvi-miR11342	Locus_9873_Transcript_1/1_Confidence_1.000_Length_6589	u5	147	-16.34
>Hvi-miR11342	Locus_9882_Transcript_1/3_Confidence_0.714_Length_753	insulin-like	153	-19.09
>Hvi-miR11342	Locus_9882_Transcript_3/3_Confidence_0.714_Length_795	insulin-like	153	-19.09
>Hvi-miR11342	Locus_9958_Transcript_1/1_Confidence_0.333_Length_6515	endonuclease	149	-16.34
>Hvi-miR13059	Locus_10051_Transcript_1/1_Confidence_1.000_Length_1439	protein ergic-53	165	-17.7
>Hvi-miR13059	Locus_1006_Transcript_1/1_Confidence_1.000_Length_1754	hepatoma-derived growth factor	164	-19.47
>Hvi-miR13059	Locus_1009_Transcript_1/1_Confidence_1.000_Length_9896	null	153	-14.59
>Hvi-miR13059	Locus_10095_Transcript_1/1_Confidence_1.000_Length_1775	transcriptional repressor p66-beta-like	168	-18.57
>Hvi-miR13059	Locus_10116_Transcript_1/1_Confidence_1.000_Length_1148	max dimerization-like protein	148	-15.69
>Hvi-miR13059	Locus_10144_Transcript_1/1_Confidence_1.000_Length_672	probable	154	-13.41
>Hvi-miR13059	Locus_10158_Transcript_1/1_Confidence_1.000_Length_1031	domain-containing	157	-15.5
>Hvi-miR13059	Locus_10167_Transcript_1/1_Confidence_1.000_Length_907	tyrosine-protein	162	-18.28
>Hvi-miR13059	Locus_10185_Transcript_1/1_Confidence_1.000_Length_456	pyruvate	146	-13.73
>Hvi-miR13059	Locus_10195_Transcript_1/1_Confidence_1.000_Length_1763	cell	158	-14.32
>Hvi-miR13059	Locus_10199_Transcript_1/1_Confidence_1.000_Length_1460	protein	156	-15.44
>Hvi-miR13059	Locus_10225_Transcript_1/1_Confidence_1.000_Length_1028	alpha-tocopherol	156	-19.48
>Hvi-miR13059	Locus_1028_Transcript_1/1_Confidence_1.000_Length_2563	transmembrane	158	-17.46
>Hvi-miR13059	Locus_10316_Transcript_1/1_Confidence_1.000_Length_1049	vacuolar	163	-17.88
>Hvi-miR13059	Locus_10338_Transcript_1/1_Confidence_1.000_Length_5886	enhanced	147	-12.53
>Hvi-miR13059	Locus_10342_Transcript_1/1_Confidence_1.000_Length_1415	coiled-coil	153	-16.32
>Hvi-miR13059	Locus_1036_Transcript_3/5_Confidence_0.588_Length_598	alkaline	157	-13.21
>Hvi-miR13059	Locus_1038_Transcript_1/1_Confidence_1.000_Length_1033	probable	178	-26.09
>Hvi-miR13059	Locus_1039_Transcript_1/1_Confidence_1.000_Length_2581	bromodomain-containing	163	-16.72
>Hvi-miR13059	Locus_1040_Transcript_1/1_Confidence_1.000_Length_686	isoform	154	-16.72
>Hvi-miR13059	Locus_10400_Transcript_1/1_Confidence_1.000_Length_2491	serine	149	-10.12
>Hvi-miR13059	Locus_10423_Transcript_1/1_Confidence_1.000_Length_1152	dihydropteridine	150	-11.28
>Hvi-miR13059	Locus_10425_Transcript_1/1_Confidence_1.000_Length_4282	cuticular	158	-16
>Hvi-miR13059	Locus_1043_Transcript_1/1_Confidence_1.000_Length_3745	protein	151	-11.11
>Hvi-miR13059	Locus_10432_Transcript_1/1_Confidence_1.000_Length_1839	nuclear	162	-15.52
>Hvi-miR13059	Locus_10446_Transcript_1/1_Confidence_1.000_Length_1385	ef-hand	153	-11.74
>Hvi-miR13059	Locus_10462_Transcript_1/1_Confidence_1.000_Length_1262	thap	150	-13.91
>Hvi-miR13059	Locus_10481_Transcript_1/1_Confidence_1.000_Length_869	kiaa0152	158	-15.84
>Hvi-miR13059	Locus_10492_Transcript_1/1_Confidence_1.000_Length_1088	death	155	-15.66
>Hvi-miR13059	Locus_10497_Transcript_1/1_Confidence_1.000_Length_2211	prickle-like	175	-27.01
>Hvi-miR13059	Locus_10499_Transcript_1/1_Confidence_1.000_Length_3148	tpr	146	-11.11
>Hvi-miR13059	Locus_10553_Transcript_1/1_Confidence_1.000_Length_1877	tetratricopeptide	156	-16.08
>Hvi-miR13059	Locus_10573_Transcript_1/1_Confidence_1.000_Length_4348	spindle	167	-20.52
>Hvi-miR13059	Locus_10576_Transcript_1/1_Confidence_1.000_Length_1175	probable	154	-14.09
>Hvi-miR13059	Locus_1058_Transcript_1/1_Confidence_1.000_Length_531	legumain	147	-12.32
>Hvi-miR13059	Locus_10581_Transcript_1/1_Confidence_1.000_Length_3653	methylmalonate-semialdehyde	155	-11.37
>Hvi-miR13059	Locus_10602_Transcript_1/1_Confidence_1.000_Length_1797	endothelin-converting	155	-15.74
>Hvi-miR13059	Locus_10604_Transcript_3/4_Confidence_0.500_Length_771	kda	145	-13.41
>Hvi-miR13059	Locus_10604_Transcript_4/4_Confidence_0.500_Length_564	kda	145	-13.41
>Hvi-miR13059	Locus_10621_Transcript_1/1_Confidence_1.000_Length_1120	myotubularin-related	156	-17.29
>Hvi-miR13059	Locus_10622_Transcript_1/1_Confidence_0.667_Length_397	diamine	159	-14.85
>Hvi-miR13059	Locus_10627_Transcript_1/1_Confidence_1.000_Length_1753	pancreatic	145	-11.02
>Hvi-miR13059	Locus_10634_Transcript_1/1_Confidence_1.000_Length_2054	solute	149	-11.72
>Hvi-miR13059	Locus_10663_Transcript_1/1_Confidence_1.000_Length_2442	homeobox	150	-13.56
>Hvi-miR13059	Locus_10667_Transcript_1/1_Confidence_1.000_Length_1562	in	158	-20.69
>Hvi-miR13059	Locus_10674_Transcript_1/1_Confidence_1.000_Length_972	ankyrin	149	-14.67
>Hvi-miR13059	Locus_10691_Transcript_1/1_Confidence_1.000_Length_3688	atpase	153	-14.38
>Hvi-miR13059	Locus_10703_Transcript_1/1_Confidence_1.000_Length_1690	pre-mrna-splicing	157	-18.02
>Hvi-miR13059	Locus_10711_Transcript_1/1_Confidence_1.000_Length_4487	cleavage	159	-15.57
>Hvi-miR13059	Locus_10732_Transcript_1/1_Confidence_1.000_Length_1966	wd	147	-12.04
>Hvi-miR13059	Locus_10740_Transcript_1/1_Confidence_1.000_Length_2254	peroxisomal	154	-18.55
>Hvi-miR13059	Locus_10756_Transcript_1/1_Confidence_1.000_Length_1225	achain	145	-10.13
>Hvi-miR13059	Locus_10758_Transcript_1/4_Confidence_0.222_Length_2712	serine-rich	149	-10.78
>Hvi-miR13059	Locus_10758_Transcript_2/4_Confidence_0.222_Length_2712	serine-rich	149	-10.78
>Hvi-miR13059	Locus_10758_Transcript_3/4_Confidence_0.222_Length_2711	serine-rich	149	-10.78
>Hvi-miR13059	Locus_10758_Transcript_4/4_Confidence_0.667_Length_2716	serine-rich	149	-10.78
>Hvi-miR13059	Locus_10764_Transcript_1/1_Confidence_1.000_Length_880	glyoxylate	156	-15.57
>Hvi-miR13059	Locus_10783_Transcript_1/1_Confidence_1.000_Length_4080	structural	152	-14.63
>Hvi-miR13059	Locus_10816_Transcript_1/1_Confidence_1.000_Length_1782	prolyl	150	-10.18
>Hvi-miR13059	Locus_10828_Transcript_1/1_Confidence_1.000_Length_480	protein	146	-12.47
>Hvi-miR13059	Locus_10868_Transcript_1/1_Confidence_1.000_Length_1696	beta-amyloid-like	151	-13.41
>Hvi-miR13059	Locus_10892_Transcript_1/1_Confidence_1.000_Length_1195	phd	158	-19.11
>Hvi-miR13059	Locus_10929_Transcript_1/1_Confidence_1.000_Length_239	e1b-55kd-associated	160	-22.31
>Hvi-miR13059	Locus_10938_Transcript_1/1_Confidence_1.000_Length_1332	probable	156	-12.41
>Hvi-miR13059	Locus_1094_Transcript_1/1_Confidence_1.000_Length_1433	cytoskeleton-associated	159	-20.26
>Hvi-miR13059	Locus_11000_Transcript_1/1_Confidence_1.000_Length_5097	dedicator	147	-14.96
>Hvi-miR13059	Locus_11042_Transcript_1/1_Confidence_1.000_Length_1249	protein	166	-17.61
>Hvi-miR13059	Locus_11068_Transcript_1/1_Confidence_1.000_Length_1900	protease	156	-14.09
>Hvi-miR13059	Locus_11142_Transcript_1/1_Confidence_1.000_Length_1480	glucose-fructose	152	-11.42
>Hvi-miR13059	Locus_1115_Transcript_1/1_Confidence_1.000_Length_1820	zinc	149	-17.04
>Hvi-miR13059	Locus_11159_Transcript_1/1_Confidence_1.000_Length_633	isoform	157	-15.52
>Hvi-miR13059	Locus_11179_Transcript_1/1_Confidence_1.000_Length_582	prefoldin	153	-20.03
>Hvi-miR13059	Locus_11183_Transcript_1/1_Confidence_1.000_Length_1975	chromodomain	154	-11.99
>Hvi-miR13059	Locus_11220_Transcript_1/1_Confidence_1.000_Length_2964	exocyst	164	-16.32
>Hvi-miR13059	Locus_11246_Transcript_1/1_Confidence_1.000_Length_1569	ubiquitin-conjugating	155	-13.39
>Hvi-miR13059	Locus_11294_Transcript_1/1_Confidence_1.000_Length_474	down	165	-22.83
>Hvi-miR13059	Locus_11300_Transcript_1/1_Confidence_1.000_Length_2622	calcineurin	163	-14.38
>Hvi-miR13059	Locus_11304_Transcript_1/1_Confidence_1.000_Length_1810	poly	146	-14.06
>Hvi-miR13059	Locus_11311_Transcript_1/1_Confidence_1.000_Length_1379	g1	151	-16.14
>Hvi-miR13059	Locus_11319_Transcript_1/1_Confidence_1.000_Length_1616	tudor	168	-19.01
>Hvi-miR13059	Locus_11388_Transcript_1/1_Confidence_1.000_Length_2384	defective	145	-10.21
>Hvi-miR13059	Locus_11426_Transcript_1/1_Confidence_1.000_Length_1310	orf2-encoded	155	-15.71
>Hvi-miR13059	Locus_11433_Transcript_1/1_Confidence_1.000_Length_2243	multiple	166	-19.44
>Hvi-miR13059	Locus_11435_Transcript_1/1_Confidence_1.000_Length_1697	formin	148	-11.23
>Hvi-miR13059	Locus_11462_Transcript_1/1_Confidence_1.000_Length_1535	viral	153	-14.41
>Hvi-miR13059	Locus_11471_Transcript_1/1_Confidence_1.000_Length_2569	mitochondrial	160	-12.09
>Hvi-miR13059	Locus_11473_Transcript_1/1_Confidence_1.000_Length_1083	kinesin	171	-20.26
>Hvi-miR13059	Locus_11474_Transcript_1/1_Confidence_1.000_Length_3860	ap-3	155	-16.37
>Hvi-miR13059	Locus_11478_Transcript_1/1_Confidence_1.000_Length_709	eukaryotic	149	-12.68
>Hvi-miR13059	Locus_11491_Transcript_1/1_Confidence_1.000_Length_2781	gpi	146	-18.51
>Hvi-miR13059	Locus_11509_Transcript_1/1_Confidence_1.000_Length_3533		156	-20.39
>Hvi-miR13059	Locus_11523_Transcript_1/1_Confidence_1.000_Length_2693	coatomer	154	-15.49
>Hvi-miR13059	Locus_11529_Transcript_1/1_Confidence_1.000_Length_514	la-related	157	-24.26
>Hvi-miR13059	Locus_11535_Transcript_1/1_Confidence_1.000_Length_2390	cell	166	-18.38
>Hvi-miR13059	Locus_11552_Transcript_1/1_Confidence_1.000_Length_2850	molecule	153	-14.14
>Hvi-miR13059	Locus_11594_Transcript_1/1_Confidence_1.000_Length_2174	l	147	-13.38
>Hvi-miR13059	Locus_11608_Transcript_1/1_Confidence_1.000_Length_357	insulin-like	157	-17.26
>Hvi-miR13059	Locus_11620_Transcript_1/1_Confidence_1.000_Length_859	vesicle	153	-14.66
>Hvi-miR13059	Locus_11636_Transcript_1/1_Confidence_1.000_Length_2132	mucosa	153	-13.27
>Hvi-miR13059	Locus_11690_Transcript_1/1_Confidence_1.000_Length_2568	dna	150	-17.33
>Hvi-miR13059	Locus_11726_Transcript_1/3_Confidence_0.800_Length_1020	viral	166	-20.34
>Hvi-miR13059	Locus_11726_Transcript_2/3_Confidence_0.800_Length_831	viral	151	-13.38
>Hvi-miR13059	Locus_11726_Transcript_3/3_Confidence_0.800_Length_831	viral	151	-13.38
>Hvi-miR13059	Locus_11821_Transcript_1/1_Confidence_1.000_Length_1632	cre-siah-1	157	-15.51
>Hvi-miR13059	Locus_11830_Transcript_1/1_Confidence_1.000_Length_732	cell	150	-11.58
>Hvi-miR13059	Locus_11831_Transcript_1/1_Confidence_1.000_Length_6063	golgi-specific	149	-14.86
>Hvi-miR13059	Locus_11854_Transcript_1/1_Confidence_1.000_Length_825	facilitated	157	-17.22
>Hvi-miR13059	Locus_11867_Transcript_1/1_Confidence_1.000_Length_1522	brain	158	-12.33
>Hvi-miR13059	Locus_11875_Transcript_1/1_Confidence_1.000_Length_419	erp	157	-13.83
>Hvi-miR13059	Locus_11899_Transcript_1/1_Confidence_1.000_Length_1615	alpha-tocopherol	150	-12.32
>Hvi-miR13059	Locus_11940_Transcript_1/1_Confidence_1.000_Length_742	protein	156	-14.31
>Hvi-miR13059	Locus_11969_Transcript_1/1_Confidence_1.000_Length_1610	protease	163	-16.97
>Hvi-miR13059	Locus_11971_Transcript_1/1_Confidence_1.000_Length_1601	iron	166	-16.85
>Hvi-miR13059	Locus_120_Transcript_1/1_Confidence_1.000_Length_6749	ryanodine	150	-14.33
>Hvi-miR13059	Locus_12006_Transcript_1/1_Confidence_1.000_Length_2108	brca1-associated	159	-15.83
>Hvi-miR13059	Locus_12044_Transcript_1/1_Confidence_1.000_Length_1097	family	169	-21.87
>Hvi-miR13059	Locus_12056_Transcript_1/1_Confidence_1.000_Length_2497	monocarboxylate	162	-15.39
>Hvi-miR13059	Locus_12059_Transcript_1/1_Confidence_1.000_Length_1067	sugar	154	-13.56
>Hvi-miR13059	Locus_12061_Transcript_1/1_Confidence_1.000_Length_1170	synaptosomal-associated	151	-18.66
>Hvi-miR13059	Locus_12115_Transcript_1/1_Confidence_1.000_Length_796	trna-specific	154	-12.33
>Hvi-miR13059	Locus_12124_Transcript_1/1_Confidence_1.000_Length_1245	prostaglandin	154	-10.31
>Hvi-miR13059	Locus_1213_Transcript_1/1_Confidence_1.000_Length_2622	nose	158	-19.06
>Hvi-miR13059	Locus_12141_Transcript_1/1_Confidence_1.000_Length_1397	histone-lysine	159	-19.35
>Hvi-miR13059	Locus_12156_Transcript_1/1_Confidence_1.000_Length_3188	aminopeptidase	145	-13.8
>Hvi-miR13059	Locus_12160_Transcript_1/1_Confidence_1.000_Length_1275	ribonuclease	149	-14.93
>Hvi-miR13059	Locus_1217_Transcript_1/2_Confidence_1.000_Length_208	glutamine	151	-20.59
>Hvi-miR13059	Locus_1217_Transcript_2/2_Confidence_1.000_Length_216	glutamine	151	-20.59
>Hvi-miR13059	Locus_12188_Transcript_1/1_Confidence_1.000_Length_1061	serine	157	-16.88
>Hvi-miR13059	Locus_12213_Transcript_1/1_Confidence_1.000_Length_3220	lipase	149	-12.44
>Hvi-miR13059	Locus_12223_Transcript_1/1_Confidence_1.000_Length_1185	protein	149	-11.76
>Hvi-miR13059	Locus_12295_Transcript_1/1_Confidence_1.000_Length_933	methyltransferase-like	156	-13.98
>Hvi-miR13059	Locus_12302_Transcript_1/1_Confidence_1.000_Length_2426	myosin	149	-13.46
>Hvi-miR13059	Locus_12327_Transcript_1/1_Confidence_1.000_Length_587	hemk	151	-13.4
>Hvi-miR13059	Locus_12331_Transcript_1/1_Confidence_1.000_Length_2339	low	159	-17.15
>Hvi-miR13059	Locus_12380_Transcript_1/1_Confidence_1.000_Length_1990	protein	161	-16.54
>Hvi-miR13059	Locus_12392_Transcript_1/1_Confidence_1.000_Length_1965	dead-box	146	-13.16
>Hvi-miR13059	Locus_12394_Transcript_1/1_Confidence_1.000_Length_1547	acid	151	-17.5
>Hvi-miR13059	Locus_12398_Transcript_1/1_Confidence_1.000_Length_771	trichohyalin	152	-17.58
>Hvi-miR13059	Locus_12411_Transcript_1/1_Confidence_1.000_Length_1736	presqualene	147	-14.46
>Hvi-miR13059	Locus_12413_Transcript_1/1_Confidence_1.000_Length_1476	nadph:adrenodoxin	159	-13.45
>Hvi-miR13059	Locus_12420_Transcript_1/1_Confidence_1.000_Length_947	serine	151	-19.88
>Hvi-miR13059	Locus_12428_Transcript_1/1_Confidence_1.000_Length_2508	cell	156	-14.97
>Hvi-miR13059	Locus_12460_Transcript_1/1_Confidence_1.000_Length_744	facilitated	145	-13.2
>Hvi-miR13059	Locus_12545_Transcript_1/1_Confidence_1.000_Length_1227	mucin-like	153	-14.91
>Hvi-miR13059	Locus_12562_Transcript_1/1_Confidence_1.000_Length_1351	vascular	156	-18.96
>Hvi-miR13059	Locus_12578_Transcript_1/1_Confidence_1.000_Length_1869	piggybac	164	-25.61
>Hvi-miR13059	Locus_12601_Transcript_1/1_Confidence_1.000_Length_482	cathepsin	163	-18.44
>Hvi-miR13059	Locus_1261_Transcript_1/1_Confidence_1.000_Length_7370	viral	149	-12.09
>Hvi-miR13059	Locus_12623_Transcript_1/1_Confidence_1.000_Length_1547	retinol	151	-14.22
>Hvi-miR13059	Locus_1266_Transcript_1/1_Confidence_1.000_Length_1924	inorganic	148	-10.31
>Hvi-miR13059	Locus_12693_Transcript_1/1_Confidence_1.000_Length_3383	vacuolar	165	-16.08
>Hvi-miR13059	Locus_12730_Transcript_1/1_Confidence_1.000_Length_1287	nogo-b	151	-12.41
>Hvi-miR13059	Locus_1276_Transcript_1/1_Confidence_1.000_Length_1541	hypothetical	156	-13.71
>Hvi-miR13059	Locus_12784_Transcript_1/1_Confidence_1.000_Length_2910	semaphorin	145	-11.61
>Hvi-miR13059	Locus_12802_Transcript_1/3_Confidence_0.714_Length_839	carbonyl	157	-14.77
>Hvi-miR13059	Locus_12802_Transcript_2/3_Confidence_0.714_Length_851	carbonyl	157	-14.77
>Hvi-miR13059	Locus_12802_Transcript_3/3_Confidence_0.714_Length_839	carbonyl	157	-14.77
>Hvi-miR13059	Locus_12804_Transcript_1/1_Confidence_1.000_Length_1294	mitogen-activated	151	-17.49
>Hvi-miR13059	Locus_12806_Transcript_1/1_Confidence_1.000_Length_965	4-aminobutyrate	164	-22.27
>Hvi-miR13059	Locus_12809_Transcript_1/1_Confidence_1.000_Length_2167	zinc	153	-13.11
>Hvi-miR13059	Locus_12858_Transcript_1/1_Confidence_1.000_Length_2118	ryanodine	162	-21.33
>Hvi-miR13059	Locus_12893_Transcript_1/1_Confidence_1.000_Length_1615	ubx	148	-15.19
>Hvi-miR13059	Locus_12960_Transcript_1/1_Confidence_1.000_Length_957	enoyl	155	-11.47
>Hvi-miR13059	Locus_12999_Transcript_1/1_Confidence_1.000_Length_2422	ac	160	-16.76
>Hvi-miR13059	Locus_13020_Transcript_1/1_Confidence_1.000_Length_1127	collagen	145	-12.54
>Hvi-miR13059	Locus_13027_Transcript_1/1_Confidence_1.000_Length_879	coatomer	164	-18.21
>Hvi-miR13059	Locus_13059_Transcript_1/1_Confidence_1.000_Length_1332	transposase	215	-43.5
>Hvi-miR13059	Locus_13074_Transcript_1/1_Confidence_1.000_Length_4354	zinc	161	-17.01
>Hvi-miR13059	Locus_13076_Transcript_1/1_Confidence_1.000_Length_1070	insulin-like	160	-17.37
>Hvi-miR13059	Locus_1308_Transcript_1/1_Confidence_1.000_Length_1798	proline	161	-24.11
>Hvi-miR13059	Locus_13107_Transcript_1/1_Confidence_1.000_Length_1236	oligosaccharyl	153	-19.9
>Hvi-miR13059	Locus_13134_Transcript_1/1_Confidence_1.000_Length_1130	ral	151	-15.22
>Hvi-miR13059	Locus_1316_Transcript_1/1_Confidence_1.000_Length_1963	actin	151	-11.95
>Hvi-miR13059	Locus_13252_Transcript_1/1_Confidence_1.000_Length_3519	dynamin-associated	147	-17.78
>Hvi-miR13059	Locus_13284_Transcript_1/1_Confidence_1.000_Length_3994	brain	145	-12.49
>Hvi-miR13059	Locus_13295_Transcript_1/1_Confidence_1.000_Length_1326	ubiquitin-conjugating	151	-12.56
>Hvi-miR13059	Locus_13315_Transcript_1/1_Confidence_1.000_Length_763	pre-mrna-splicing	146	-13.08
>Hvi-miR13059	Locus_13317_Transcript_1/1_Confidence_1.000_Length_2328	valyl-trna	156	-14.06
>Hvi-miR13059	Locus_13320_Transcript_1/1_Confidence_1.000_Length_2564	isoform	162	-13.5
>Hvi-miR13059	Locus_1333_Transcript_1/1_Confidence_1.000_Length_1054	golgi	158	-16.93
>Hvi-miR13059	Locus_13341_Transcript_1/1_Confidence_1.000_Length_4747	protein	154	-12.77
>Hvi-miR13059	Locus_13419_Transcript_1/1_Confidence_1.000_Length_750	atp-dependent	145	-10.02
>Hvi-miR13059	Locus_13427_Transcript_1/1_Confidence_1.000_Length_3731	ubiquitin	146	-10.16
>Hvi-miR13059	Locus_13462_Transcript_1/1_Confidence_1.000_Length_569	gamma-secretase	154	-14.78
>Hvi-miR13059	Locus_13464_Transcript_1/1_Confidence_1.000_Length_391	proliferation-associated	154	-17.2
>Hvi-miR13059	Locus_13497_Transcript_1/1_Confidence_1.000_Length_1051	mediator	154	-11.43
>Hvi-miR13059	Locus_13527_Transcript_1/1_Confidence_1.000_Length_254	platelet-activating	160	-18.3
>Hvi-miR13059	Locus_13550_Transcript_1/2_Confidence_1.000_Length_516	flj37770-like	155	-12.28
>Hvi-miR13059	Locus_13550_Transcript_2/2_Confidence_1.000_Length_509	flj37770-like	155	-12.28
>Hvi-miR13059	Locus_13610_Transcript_1/1_Confidence_1.000_Length_1245	zinc	163	-14.07
>Hvi-miR13059	Locus_13634_Transcript_1/1_Confidence_1.000_Length_709	regulation	154	-15.39
>Hvi-miR13059	Locus_13716_Transcript_1/1_Confidence_1.000_Length_1823	probable	145	-11.13
>Hvi-miR13059	Locus_13759_Transcript_1/1_Confidence_1.000_Length_2694	flocculin-like	152	-14.94
>Hvi-miR13059	Locus_13765_Transcript_1/1_Confidence_1.000_Length_1954	inosine-5	147	-12.98
>Hvi-miR13059	Locus_1377_Transcript_1/1_Confidence_1.000_Length_536	tes14	155	-15.64
>Hvi-miR13059	Locus_13814_Transcript_1/3_Confidence_0.615_Length_2190	neurogenic	150	-13.18
>Hvi-miR13059	Locus_13814_Transcript_2/3_Confidence_0.231_Length_2193	neurogenic	150	-13.18
>Hvi-miR13059	Locus_13814_Transcript_3/3_Confidence_0.692_Length_2187	neurogenic	150	-13.18
>Hvi-miR13059	Locus_13822_Transcript_1/1_Confidence_1.000_Length_235	myosin	153	-12.84
>Hvi-miR13059	Locus_13828_Transcript_1/1_Confidence_1.000_Length_798	flj37770-like	145	-12.42
>Hvi-miR13059	Locus_13840_Transcript_1/1_Confidence_1.000_Length_547	haloacid	147	-12.86
>Hvi-miR13059	Locus_13843_Transcript_1/1_Confidence_1.000_Length_1876	ankyrin	150	-15.08
>Hvi-miR13059	Locus_1390_Transcript_1/1_Confidence_1.000_Length_990	poly	152	-12.09
>Hvi-miR13059	Locus_13918_Transcript_1/1_Confidence_1.000_Length_471	pleiotrophin-like	154	-16.02
>Hvi-miR13059	Locus_13936_Transcript_1/1_Confidence_1.000_Length_2839	serrate	146	-14.43
>Hvi-miR13059	Locus_13940_Transcript_1/1_Confidence_1.000_Length_1150	vacuolar	158	-16.55
>Hvi-miR13059	Locus_13960_Transcript_1/1_Confidence_1.000_Length_1153	plexin	151	-15.14
>Hvi-miR13059	Locus_13978_Transcript_1/1_Confidence_1.000_Length_2666	glutamyl	163	-18.15
>Hvi-miR13059	Locus_13982_Transcript_1/1_Confidence_1.000_Length_5592	dna	152	-15.81
>Hvi-miR13059	Locus_14003_Transcript_1/1_Confidence_1.000_Length_3803	run	161	-16.92
>Hvi-miR13059	Locus_14056_Transcript_1/1_Confidence_1.000_Length_2038	abc	159	-20.99
>Hvi-miR13059	Locus_14086_Transcript_1/1_Confidence_1.000_Length_864	transmembrane	153	-10.23
>Hvi-miR13059	Locus_14094_Transcript_1/1_Confidence_1.000_Length_208	hypothetical	162	-14.92
>Hvi-miR13059	Locus_14129_Transcript_1/1_Confidence_1.000_Length_662	60s	149	-12.45
>Hvi-miR13059	Locus_14145_Transcript_1/1_Confidence_1.000_Length_618	golgi	167	-19.01
>Hvi-miR13059	Locus_14157_Transcript_1/1_Confidence_1.000_Length_1455	nuclear	160	-13.82
>Hvi-miR13059	Locus_14170_Transcript_1/1_Confidence_1.000_Length_2337	glucose	155	-19.64
>Hvi-miR13059	Locus_14177_Transcript_1/1_Confidence_1.000_Length_715	protein	158	-21.37
>Hvi-miR13059	Locus_14188_Transcript_1/1_Confidence_1.000_Length_1097	voltage-dependent	154	-14.7
>Hvi-miR13059	Locus_14212_Transcript_1/1_Confidence_1.000_Length_647	iron-sulfur	153	-21.09
>Hvi-miR13059	Locus_14215_Transcript_1/1_Confidence_1.000_Length_1999	transforming	160	-14.72
>Hvi-miR13059	Locus_14229_Transcript_1/1_Confidence_1.000_Length_1317	histone-lysine	152	-15.85
>Hvi-miR13059	Locus_14256_Transcript_1/1_Confidence_1.000_Length_2821	tetratricopeptide	151	-12.21
>Hvi-miR13059	Locus_14261_Transcript_1/1_Confidence_1.000_Length_1262	cg5783	164	-17.94
>Hvi-miR13059	Locus_14283_Transcript_1/1_Confidence_1.000_Length_1245	lipophorin	157	-14.45
>Hvi-miR13059	Locus_14286_Transcript_1/1_Confidence_1.000_Length_1148	ets	156	-15.23
>Hvi-miR13059	Locus_14291_Transcript_1/1_Confidence_1.000_Length_1490	surface	145	-10.08
>Hvi-miR13059	Locus_14293_Transcript_1/1_Confidence_1.000_Length_968	juvenile	151	-12.17
>Hvi-miR13059	Locus_14327_Transcript_1/1_Confidence_1.000_Length_2038	leucine	158	-17.37
>Hvi-miR13059	Locus_14373_Transcript_1/1_Confidence_1.000_Length_297	dna	151	-10.21
>Hvi-miR13059	Locus_14378_Transcript_1/1_Confidence_1.000_Length_1982	cell	149	-15.29
>Hvi-miR13059	Locus_1439_Transcript_1/1_Confidence_1.000_Length_1126	nuclear	148	-16.91
>Hvi-miR13059	Locus_14437_Transcript_1/1_Confidence_1.000_Length_4107	leucine-rich	151	-16.7
>Hvi-miR13059	Locus_14496_Transcript_1/1_Confidence_1.000_Length_2226	wd	154	-18
>Hvi-miR13059	Locus_14510_Transcript_1/1_Confidence_1.000_Length_1014	integrator	164	-18.84
>Hvi-miR13059	Locus_14529_Transcript_1/1_Confidence_1.000_Length_890	sorting	147	-10.36
>Hvi-miR13059	Locus_14538_Transcript_1/1_Confidence_1.000_Length_767	vitamin	160	-17.13
>Hvi-miR13059	Locus_14541_Transcript_1/1_Confidence_1.000_Length_2382	u4	149	-13.5
>Hvi-miR13059	Locus_14542_Transcript_1/1_Confidence_1.000_Length_1510	inositol-pentakisphosphate	159	-14.52
>Hvi-miR13059	Locus_14558_Transcript_1/1_Confidence_1.000_Length_626	translation	158	-16.78
>Hvi-miR13059	Locus_14576_Transcript_1/1_Confidence_1.000_Length_922	triple	167	-20.25
>Hvi-miR13059	Locus_14580_Transcript_1/1_Confidence_1.000_Length_3059	protein	165	-21.65
>Hvi-miR13059	Locus_14597_Transcript_1/2_Confidence_1.000_Length_995	_gp84-like	148	-12.9
>Hvi-miR13059	Locus_14597_Transcript_2/2_Confidence_1.000_Length_992	_gp84-like	148	-12.9
>Hvi-miR13059	Locus_14615_Transcript_1/1_Confidence_1.000_Length_1421	sphingosine-1-phosphate	145	-10.02
>Hvi-miR13059	Locus_14616_Transcript_1/1_Confidence_1.000_Length_655	mll1	145	-10.69
>Hvi-miR13059	Locus_1462_Transcript_1/1_Confidence_1.000_Length_2857	protease	160	-14.12
>Hvi-miR13059	Locus_14681_Transcript_1/1_Confidence_1.000_Length_1326	rna	163	-16.84
>Hvi-miR13059	Locus_14685_Transcript_1/1_Confidence_1.000_Length_332	n-alpha-acetyltransferase	152	-11.6
>Hvi-miR13059	Locus_14748_Transcript_1/1_Confidence_1.000_Length_1940	AGAP004607-PA	154	-12.87
>Hvi-miR13059	Locus_14766_Transcript_1/1_Confidence_1.000_Length_222	tau-tubulin	158	-15.31
>Hvi-miR13059	Locus_14777_Transcript_1/1_Confidence_1.000_Length_3632	latrophilin	150	-12.87
>Hvi-miR13059	Locus_1478_Transcript_1/2_Confidence_1.000_Length_228	thyrotropin-releasing	152	-14.21
>Hvi-miR13059	Locus_1478_Transcript_2/2_Confidence_1.000_Length_249	aminopeptidase	152	-14.21
>Hvi-miR13059	Locus_14826_Transcript_1/1_Confidence_1.000_Length_744	structural	148	-14.69
>Hvi-miR13059	Locus_14853_Transcript_2/2_Confidence_1.000_Length_335	triple	151	-11.94
>Hvi-miR13059	Locus_14864_Transcript_1/1_Confidence_1.000_Length_4094	myeloid	155	-17.88
>Hvi-miR13059	Locus_14870_Transcript_1/1_Confidence_1.000_Length_1531	ring	146	-13.15
>Hvi-miR13059	Locus_14877_Transcript_1/1_Confidence_1.000_Length_3213	pdz	153	-14.06
>Hvi-miR13059	Locus_14917_Transcript_1/1_Confidence_1.000_Length_2309	sn1-specific	149	-13.97
>Hvi-miR13059	Locus_14930_Transcript_1/1_Confidence_1.000_Length_1727	cral	152	-16.6
>Hvi-miR13059	Locus_14932_Transcript_1/1_Confidence_1.000_Length_2614	solute	166	-17.68
>Hvi-miR13059	Locus_14941_Transcript_1/1_Confidence_1.000_Length_4634	alpha-2-macroglobulin-like	164	-20.81
>Hvi-miR13059	Locus_14947_Transcript_1/1_Confidence_1.000_Length_492		145	-12.82
>Hvi-miR13059	Locus_14962_Transcript_1/1_Confidence_1.000_Length_1227	gag-like	164	-15.85
>Hvi-miR13059	Locus_14966_Transcript_1/1_Confidence_1.000_Length_1766	hsp70-binding	164	-19.14
>Hvi-miR13059	Locus_1497_Transcript_1/1_Confidence_1.000_Length_1925	mmr1	157	-15.08
>Hvi-miR13059	Locus_14977_Transcript_1/1_Confidence_1.000_Length_2901	sodium	154	-12.14
>Hvi-miR13059	Locus_14985_Transcript_1/1_Confidence_1.000_Length_2558	flocculin-like	164	-18.61
>Hvi-miR13059	Locus_15065_Transcript_1/1_Confidence_1.000_Length_729	cell	162	-17.12
>Hvi-miR13059	Locus_15066_Transcript_1/1_Confidence_1.000_Length_2480	swi	163	-20.6
>Hvi-miR13059	Locus_15090_Transcript_1/1_Confidence_1.000_Length_561	vitellogenic	153	-13.92
>Hvi-miR13059	Locus_15109_Transcript_1/1_Confidence_1.000_Length_1600	prolyl	151	-16.86
>Hvi-miR13059	Locus_1513_Transcript_1/1_Confidence_1.000_Length_2155	cytoplasmic	151	-14.06
>Hvi-miR13059	Locus_15146_Transcript_1/1_Confidence_1.000_Length_2281	tho	173	-25.37
>Hvi-miR13059	Locus_15160_Transcript_1/1_Confidence_1.000_Length_2681	expressed	164	-19.14
>Hvi-miR13059	Locus_15161_Transcript_1/1_Confidence_1.000_Length_1811	gustatory	162	-18.97
>Hvi-miR13059	Locus_15235_Transcript_1/1_Confidence_1.000_Length_1123	upf0485	150	-16.01
>Hvi-miR13059	Locus_1528_Transcript_1/1_Confidence_1.000_Length_3659	basement	155	-14.25
>Hvi-miR13059	Locus_15362_Transcript_1/1_Confidence_1.000_Length_3391	mitotic	159	-15.63
>Hvi-miR13059	Locus_15367_Transcript_1/1_Confidence_1.000_Length_2475	viral	147	-11.92
>Hvi-miR13059	Locus_15374_Transcript_1/1_Confidence_1.000_Length_1586	serine	163	-16.19
>Hvi-miR13059	Locus_15384_Transcript_1/1_Confidence_1.000_Length_2098	aldehyde	158	-16.64
>Hvi-miR13059	Locus_15395_Transcript_1/1_Confidence_1.000_Length_509	sugar	171	-26.16
>Hvi-miR13059	Locus_15423_Transcript_1/1_Confidence_1.000_Length_719	histone-lysine	167	-15.73
>Hvi-miR13059	Locus_15429_Transcript_1/1_Confidence_1.000_Length_1134	max-like	167	-18.97
>Hvi-miR13059	Locus_15438_Transcript_1/1_Confidence_1.000_Length_962	viral	163	-18.42
>Hvi-miR13059	Locus_15456_Transcript_1/1_Confidence_1.000_Length_2926	protein	152	-11.63
>Hvi-miR13059	Locus_1548_Transcript_1/1_Confidence_1.000_Length_557	ribosomal	155	-15.57
>Hvi-miR13059	Locus_15499_Transcript_1/1_Confidence_1.000_Length_1010	gamma-aminobutyric	162	-13.16
>Hvi-miR13059	Locus_15500_Transcript_1/1_Confidence_1.000_Length_448	isoform	149	-12.48
>Hvi-miR13059	Locus_1553_Transcript_1/1_Confidence_1.000_Length_1198	protein	150	-13.27
>Hvi-miR13059	Locus_15537_Transcript_1/1_Confidence_1.000_Length_2888	hemolymph	156	-14.05
>Hvi-miR13059	Locus_1557_Transcript_1/1_Confidence_1.000_Length_1615	protein	158	-19.93
>Hvi-miR13059	Locus_15593_Transcript_1/1_Confidence_1.000_Length_2054	dna	152	-17.9
>Hvi-miR13059	Locus_15601_Transcript_1/1_Confidence_1.000_Length_4388	lethal	146	-12.33
>Hvi-miR13059	Locus_15625_Transcript_1/1_Confidence_1.000_Length_1111	transcription	156	-15.02
>Hvi-miR13059	Locus_15633_Transcript_1/1_Confidence_1.000_Length_2201	signal	159	-16.06
>Hvi-miR13059	Locus_15647_Transcript_1/1_Confidence_1.000_Length_839	cation-dependent	149	-10.02
>Hvi-miR13059	Locus_1568_Transcript_1/6_Confidence_0.375_Length_759	protein	160	-19.77
>Hvi-miR13059	Locus_1568_Transcript_2/6_Confidence_0.625_Length_1311	phosphotidylinositol	160	-19.77
>Hvi-miR13059	Locus_1568_Transcript_3/6_Confidence_0.562_Length_1198	phosphotidylinositol	160	-19.77
>Hvi-miR13059	Locus_1568_Transcript_4/6_Confidence_0.562_Length_1308	lethal	160	-19.77
>Hvi-miR13059	Locus_1568_Transcript_5/6_Confidence_0.562_Length_1311	phosphotidylinositol	160	-19.77
>Hvi-miR13059	Locus_1568_Transcript_6/6_Confidence_0.562_Length_1311	phosphotidylinositol	160	-19.77
>Hvi-miR13059	Locus_15688_Transcript_1/1_Confidence_1.000_Length_451	vesicular	149	-11.66
>Hvi-miR13059	Locus_15698_Transcript_1/1_Confidence_1.000_Length_2563	isoform	157	-15.04
>Hvi-miR13059	Locus_15812_Transcript_1/1_Confidence_1.000_Length_1050	protein	160	-12.11
>Hvi-miR13059	Locus_15814_Transcript_1/1_Confidence_1.000_Length_320	hypothetical	157	-15.53
>Hvi-miR13059	Locus_15821_Transcript_1/1_Confidence_1.000_Length_929	growth	153	-17.58
>Hvi-miR13059	Locus_1586_Transcript_1/2_Confidence_1.000_Length_390	adp-ribosylation	163	-16.1
>Hvi-miR13059	Locus_1586_Transcript_2/2_Confidence_1.000_Length_386	adp-ribosylation	163	-16.1
>Hvi-miR13059	Locus_15879_Transcript_1/1_Confidence_1.000_Length_2011	peritrophic	145	-12.26
>Hvi-miR13059	Locus_15907_Transcript_1/1_Confidence_1.000_Length_2148	acyl-	152	-10.64
>Hvi-miR13059	Locus_15914_Transcript_1/1_Confidence_1.000_Length_483	selenocysteine-specific	154	-12.73
>Hvi-miR13059	Locus_15956_Transcript_1/1_Confidence_1.000_Length_1052	isoform	149	-10.12
>Hvi-miR13059	Locus_15990_Transcript_1/1_Confidence_1.000_Length_1232	flavin	148	-11.82
>Hvi-miR13059	Locus_1600_Transcript_1/1_Confidence_1.000_Length_1078	protein	166	-15.81
>Hvi-miR13059	Locus_16011_Transcript_1/1_Confidence_1.000_Length_1343	braf35	157	-13.87
>Hvi-miR13059	Locus_16035_Transcript_1/1_Confidence_1.000_Length_2487	parvin	145	-13.44
>Hvi-miR13059	Locus_16036_Transcript_1/1_Confidence_1.000_Length_3268	presequence	162	-17.58
>Hvi-miR13059	Locus_16039_Transcript_1/1_Confidence_1.000_Length_1561	glycerophosphodiester	154	-18
>Hvi-miR13059	Locus_16060_Transcript_1/1_Confidence_1.000_Length_1164	transcription	166	-22.61
>Hvi-miR13059	Locus_16066_Transcript_1/1_Confidence_1.000_Length_549	multidrug	147	-10.17
>Hvi-miR13059	Locus_16180_Transcript_1/1_Confidence_1.000_Length_1431	protein	158	-16.01
>Hvi-miR13059	Locus_16210_Transcript_1/1_Confidence_1.000_Length_272	hypothetical	145	-10.27
>Hvi-miR13059	Locus_16224_Transcript_1/1_Confidence_1.000_Length_2262	replication	150	-17.33
>Hvi-miR13059	Locus_16243_Transcript_1/1_Confidence_1.000_Length_1440	vacuolar	145	-10.03
>Hvi-miR13059	Locus_16248_Transcript_1/1_Confidence_1.000_Length_424	proteasome	156	-18.76
>Hvi-miR13059	Locus_16271_Transcript_1/3_Confidence_0.769_Length_912	glucose	160	-14.7
>Hvi-miR13059	Locus_16271_Transcript_2/3_Confidence_0.846_Length_912	glucose	163	-15.62
>Hvi-miR13059	Locus_16271_Transcript_3/3_Confidence_0.846_Length_912	glucose	163	-15.62
>Hvi-miR13059	Locus_16278_Transcript_1/1_Confidence_1.000_Length_1121	piggybac	151	-17.59
>Hvi-miR13059	Locus_163_Transcript_1/1_Confidence_1.000_Length_1039	hcls1	155	-18.42
>Hvi-miR13059	Locus_1634_Transcript_1/1_Confidence_1.000_Length_1807	recombination	157	-15.21
>Hvi-miR13059	Locus_16353_Transcript_1/1_Confidence_1.000_Length_584	dorsal	157	-16.48
>Hvi-miR13059	Locus_16358_Transcript_1/1_Confidence_1.000_Length_952	t-cell	166	-18.93
>Hvi-miR13059	Locus_16391_Transcript_1/1_Confidence_1.000_Length_1414	low	164	-18.18
>Hvi-miR13059	Locus_16398_Transcript_1/1_Confidence_1.000_Length_423	facilitated	160	-18.13
>Hvi-miR13059	Locus_1641_Transcript_1/1_Confidence_1.000_Length_631	eukaryotic	162	-17.86
>Hvi-miR13059	Locus_16473_Transcript_1/1_Confidence_1.000_Length_451	rab11	153	-15.2
>Hvi-miR13059	Locus_165_Transcript_1/1_Confidence_1.000_Length_1059	coatomer	163	-12.54
>Hvi-miR13059	Locus_16511_Transcript_1/1_Confidence_1.000_Length_690	organic	160	-18.45
>Hvi-miR13059	Locus_1658_Transcript_1/1_Confidence_1.000_Length_689	26s	147	-11.36
>Hvi-miR13059	Locus_16613_Transcript_1/1_Confidence_1.000_Length_1108	histone	146	-11.09
>Hvi-miR13059	Locus_16623_Transcript_1/1_Confidence_1.000_Length_1096	neuroblastoma-amplified	161	-15.6
>Hvi-miR13059	Locus_1664_Transcript_1/1_Confidence_1.000_Length_5428	protein	148	-19.56
>Hvi-miR13059	Locus_16659_Transcript_1/7_Confidence_0.739_Length_1139	antennal	152	-12.83
>Hvi-miR13059	Locus_16659_Transcript_2/7_Confidence_0.565_Length_1178	antennal	157	-15.59
>Hvi-miR13059	Locus_16659_Transcript_3/7_Confidence_0.609_Length_1138	antennal	152	-12.83
>Hvi-miR13059	Locus_16659_Transcript_4/7_Confidence_0.652_Length_1178	acetylcholinesterase	157	-15.59
>Hvi-miR13059	Locus_16659_Transcript_5/7_Confidence_0.652_Length_1178	antennal	152	-12.83
>Hvi-miR13059	Locus_16659_Transcript_6/7_Confidence_0.609_Length_1178	antennal	152	-12.83
>Hvi-miR13059	Locus_16659_Transcript_7/7_Confidence_0.652_Length_1178	antennal	152	-12.83
>Hvi-miR13059	Locus_16669_Transcript_1/1_Confidence_1.000_Length_2042	von	149	-11.17
>Hvi-miR13059	Locus_16676_Transcript_1/1_Confidence_1.000_Length_734	thymidine	167	-19.27
>Hvi-miR13059	Locus_16678_Transcript_1/1_Confidence_1.000_Length_784	30s	149	-11.72
>Hvi-miR13059	Locus_16696_Transcript_1/1_Confidence_1.000_Length_1533	death	151	-14.47
>Hvi-miR13059	Locus_16705_Transcript_1/1_Confidence_1.000_Length_1155	protein	155	-15.72
>Hvi-miR13059	Locus_16719_Transcript_1/1_Confidence_1.000_Length_836	dynactin	157	-16.56
>Hvi-miR13059	Locus_16730_Transcript_1/1_Confidence_1.000_Length_4264	protein	154	-18.14
>Hvi-miR13059	Locus_16736_Transcript_1/1_Confidence_1.000_Length_887	transposase	145	-12.77
>Hvi-miR13059	Locus_16764_Transcript_1/1_Confidence_1.000_Length_4095	rrp12-like	153	-16.72
>Hvi-miR13059	Locus_16793_Transcript_1/1_Confidence_1.000_Length_1419	rna-binding	149	-12.2
>Hvi-miR13059	Locus_1681_Transcript_1/1_Confidence_1.000_Length_3380	upf0378	149	-15.51
>Hvi-miR13059	Locus_16853_Transcript_1/1_Confidence_1.000_Length_1966	actin-related	173	-18.27
>Hvi-miR13059	Locus_16875_Transcript_1/1_Confidence_1.000_Length_1208	dep	159	-14.74
>Hvi-miR13059	Locus_16906_Transcript_1/1_Confidence_1.000_Length_1171	serine	160	-16.67
>Hvi-miR13059	Locus_16964_Transcript_1/1_Confidence_1.000_Length_2194	paxip1-associated	148	-10.36
>Hvi-miR13059	Locus_16999_Transcript_1/1_Confidence_1.000_Length_2105	nedd8	149	-13.74
>Hvi-miR13059	Locus_1701_Transcript_1/1_Confidence_1.000_Length_2288	translation	165	-19.39
>Hvi-miR13059	Locus_17053_Transcript_1/1_Confidence_1.000_Length_929	protein	160	-19.19
>Hvi-miR13059	Locus_17064_Transcript_1/1_Confidence_1.000_Length_1340	cathepsin	160	-17.58
>Hvi-miR13059	Locus_17095_Transcript_1/1_Confidence_1.000_Length_1479	sugar	151	-16.72
>Hvi-miR13059	Locus_17099_Transcript_1/1_Confidence_1.000_Length_1408	transposase	164	-20.61
>Hvi-miR13059	Locus_1710_Transcript_1/1_Confidence_1.000_Length_3220	monocarboxylate	150	-14.75
>Hvi-miR13059	Locus_17117_Transcript_1/1_Confidence_1.000_Length_655	hypothetical	145	-10.8
>Hvi-miR13059	Locus_17120_Transcript_1/1_Confidence_1.000_Length_2683	hexosaminidase	148	-15.37
>Hvi-miR13059	Locus_17132_Transcript_1/1_Confidence_1.000_Length_944	nucleic-acid-binding	147	-10.02
>Hvi-miR13059	Locus_17157_Transcript_1/1_Confidence_1.000_Length_587	transcript	150	-12.08
>Hvi-miR13059	Locus_17230_Transcript_1/1_Confidence_1.000_Length_2652	lon	165	-18.46
>Hvi-miR13059	Locus_17235_Transcript_1/2_Confidence_0.733_Length_201	cathepsin	155	-14.33
>Hvi-miR13059	Locus_17235_Transcript_2/2_Confidence_0.733_Length_221	cathepsin	155	-14.33
>Hvi-miR13059	Locus_17258_Transcript_1/1_Confidence_1.000_Length_1116	hypothetical	148	-11.64
>Hvi-miR13059	Locus_17272_Transcript_1/6_Confidence_0.294_Length_591	ankyrin	155	-16.39
>Hvi-miR13059	Locus_17272_Transcript_2/6_Confidence_0.294_Length_545	ankyrin	155	-16.39
>Hvi-miR13059	Locus_17272_Transcript_6/6_Confidence_0.294_Length_551	ankyrin	155	-16.39
>Hvi-miR13059	Locus_17277_Transcript_1/1_Confidence_1.000_Length_1296	39s	153	-13.92
>Hvi-miR13059	Locus_17295_Transcript_1/1_Confidence_1.000_Length_1373	ubiquitin	147	-11.85
>Hvi-miR13059	Locus_1730_Transcript_1/1_Confidence_1.000_Length_382	z	170	-20.48
>Hvi-miR13059	Locus_17314_Transcript_1/1_Confidence_1.000_Length_1448	tnf	149	-18.26
>Hvi-miR13059	Locus_17320_Transcript_1/1_Confidence_1.000_Length_2320	insulin	155	-13.78
>Hvi-miR13059	Locus_17358_Transcript_1/1_Confidence_1.000_Length_1951	proton-coupled	156	-15.29
>Hvi-miR13059	Locus_17363_Transcript_1/1_Confidence_1.000_Length_938	protein	160	-14.42
>Hvi-miR13059	Locus_17377_Transcript_1/1_Confidence_1.000_Length_1135	transposase	157	-14.06
>Hvi-miR13059	Locus_17415_Transcript_1/1_Confidence_1.000_Length_1709	acidic	151	-15.98
>Hvi-miR13059	Locus_17428_Transcript_1/1_Confidence_1.000_Length_1344	insulin	159	-14.32
>Hvi-miR13059	Locus_17435_Transcript_1/1_Confidence_1.000_Length_734	isoform	156	-19.08
>Hvi-miR13059	Locus_17445_Transcript_1/1_Confidence_1.000_Length_1321	hypothetical	153	-14.6
>Hvi-miR13059	Locus_1746_Transcript_1/1_Confidence_1.000_Length_717	glycosyl	151	-15.86
>Hvi-miR13059	Locus_17470_Transcript_1/1_Confidence_1.000_Length_973	mature	147	-14.32
>Hvi-miR13059	Locus_1748_Transcript_1/7_Confidence_0.750_Length_1106	high	145	-11.72
>Hvi-miR13059	Locus_1748_Transcript_4/7_Confidence_0.450_Length_593	high	145	-11.72
>Hvi-miR13059	Locus_1748_Transcript_6/7_Confidence_0.350_Length_547	high	145	-11.72
>Hvi-miR13059	Locus_17507_Transcript_1/1_Confidence_1.000_Length_698	atp-dependent	149	-14.5
>Hvi-miR13059	Locus_17515_Transcript_1/1_Confidence_1.000_Length_2960	swi	158	-19.11
>Hvi-miR13059	Locus_17521_Transcript_1/1_Confidence_1.000_Length_1268	leukocyte	181	-24.33
>Hvi-miR13059	Locus_17534_Transcript_2/2_Confidence_1.000_Length_326	protein	151	-15.05
>Hvi-miR13059	Locus_1754_Transcript_1/1_Confidence_1.000_Length_377	40s	147	-10.07
>Hvi-miR13059	Locus_17556_Transcript_1/1_Confidence_1.000_Length_365	intestinal	157	-12.07
>Hvi-miR13059	Locus_17563_Transcript_1/1_Confidence_1.000_Length_457	mical-like	149	-14.14
>Hvi-miR13059	Locus_17567_Transcript_1/1_Confidence_1.000_Length_1090	nucleoporin-like	159	-15
>Hvi-miR13059	Locus_17573_Transcript_1/1_Confidence_1.000_Length_2333	sterol	161	-16.95
>Hvi-miR13059	Locus_17588_Transcript_1/1_Confidence_1.000_Length_238	paramyosin,	159	-23.54
>Hvi-miR13059	Locus_17621_Transcript_1/1_Confidence_1.000_Length_1382	inhibitor	155	-12.51
>Hvi-miR13059	Locus_1763_Transcript_1/3_Confidence_0.429_Length_419	tubulin	163	-22.7
>Hvi-miR13059	Locus_1763_Transcript_3/3_Confidence_0.714_Length_416	tubulin	163	-22.7
>Hvi-miR13059	Locus_17635_Transcript_1/1_Confidence_1.000_Length_1876	calcium	150	-15.4
>Hvi-miR13059	Locus_17638_Transcript_1/1_Confidence_1.000_Length_2202	smad	157	-20.04
>Hvi-miR13059	Locus_17648_Transcript_1/1_Confidence_1.000_Length_916	e3	167	-16.27
>Hvi-miR13059	Locus_17650_Transcript_1/1_Confidence_1.000_Length_1070	2-hydroxyacid	145	-12.33
>Hvi-miR13059	Locus_17651_Transcript_1/1_Confidence_1.000_Length_763	protein	154	-13.41
>Hvi-miR13059	Locus_17674_Transcript_1/1_Confidence_1.000_Length_1232	nudix	155	-15.24
>Hvi-miR13059	Locus_17680_Transcript_1/1_Confidence_1.000_Length_2515	sh3	146	-14.05
>Hvi-miR13059	Locus_1775_Transcript_1/1_Confidence_1.000_Length_3535	wd	154	-22.77
>Hvi-miR13059	Locus_17759_Transcript_1/1_Confidence_1.000_Length_1870	probable	151	-14.58
>Hvi-miR13059	Locus_1778_Transcript_1/1_Confidence_1.000_Length_557	isoform	145	-12.35
>Hvi-miR13059	Locus_17812_Transcript_1/1_Confidence_1.000_Length_739	eukaryotic	151	-18.37
>Hvi-miR13059	Locus_17822_Transcript_1/1_Confidence_1.000_Length_406	GK14388	153	-13.71
>Hvi-miR13059	Locus_17831_Transcript_1/1_Confidence_1.000_Length_1291	nitrogen	146	-10.62
>Hvi-miR13059	Locus_17832_Transcript_1/1_Confidence_1.000_Length_1694	leucyl-trna	157	-19.45
>Hvi-miR13059	Locus_17860_Transcript_1/1_Confidence_1.000_Length_2571	dna	146	-11.59
>Hvi-miR13059	Locus_17861_Transcript_1/1_Confidence_1.000_Length_1258	tbc1	150	-13.77
>Hvi-miR13059	Locus_17905_Transcript_1/1_Confidence_1.000_Length_1389	fasciclin-3-like	155	-13.11
>Hvi-miR13059	Locus_17908_Transcript_1/1_Confidence_1.000_Length_2840	phospholipid-transporting	153	-16.66
>Hvi-miR13059	Locus_17954_Transcript_1/1_Confidence_1.000_Length_412	period	151	-25.32
>Hvi-miR13059	Locus_1798_Transcript_1/1_Confidence_1.000_Length_2070	clathrin	155	-14.69
>Hvi-miR13059	Locus_17980_Transcript_1/1_Confidence_1.000_Length_1935	discoidin	154	-15.7
>Hvi-miR13059	Locus_17987_Transcript_1/1_Confidence_1.000_Length_2451	nibrin	152	-14.85
>Hvi-miR13059	Locus_17992_Transcript_1/1_Confidence_1.000_Length_1656	activating	153	-13.12
>Hvi-miR13059	Locus_18029_Transcript_1/1_Confidence_1.000_Length_940	isoform	145	-11
>Hvi-miR13059	Locus_18030_Transcript_1/1_Confidence_1.000_Length_3513	cation	159	-14.96
>Hvi-miR13059	Locus_18035_Transcript_1/1_Confidence_1.000_Length_690	protein	166	-23.37
>Hvi-miR13059	Locus_18048_Transcript_1/1_Confidence_1.000_Length_623	ump-cmp	148	-14.06
>Hvi-miR13059	Locus_1805_Transcript_1/1_Confidence_1.000_Length_3987	hemolectin	148	-13.62
>Hvi-miR13059	Locus_18068_Transcript_1/1_Confidence_1.000_Length_652	f-box	160	-13.11
>Hvi-miR13059	Locus_18089_Transcript_1/1_Confidence_1.000_Length_1407	kinase	150	-11.95
>Hvi-miR13059	Locus_18102_Transcript_1/1_Confidence_1.000_Length_1050	muscle	178	-26.47
>Hvi-miR13059	Locus_18126_Transcript_1/1_Confidence_1.000_Length_1580	carboxypeptidase	163	-20.56
>Hvi-miR13059	Locus_18140_Transcript_1/1_Confidence_1.000_Length_3245	lpxtg-motif	148	-19.18
>Hvi-miR13059	Locus_18161_Transcript_1/1_Confidence_1.000_Length_2271	reverse	151	-13.78
>Hvi-miR13059	Locus_18186_Transcript_1/1_Confidence_1.000_Length_1269	otopetrin	146	-10.43
>Hvi-miR13059	Locus_18197_Transcript_1/1_Confidence_1.000_Length_1720	e3	153	-14.9
>Hvi-miR13059	Locus_18230_Transcript_1/1_Confidence_1.000_Length_2122	regulator	159	-16.69
>Hvi-miR13059	Locus_1824_Transcript_1/1_Confidence_1.000_Length_2061	major	155	-13.67
>Hvi-miR13059	Locus_18276_Transcript_1/1_Confidence_1.000_Length_660	jerky	146	-11.8
>Hvi-miR13059	Locus_18294_Transcript_1/1_Confidence_1.000_Length_2133	neuropeptide-like	152	-19.22
>Hvi-miR13059	Locus_18303_Transcript_1/1_Confidence_1.000_Length_2181	tetratricopeptide	147	-12.18
>Hvi-miR13059	Locus_1832_Transcript_1/1_Confidence_1.000_Length_1805	transmembrane	170	-24.25
>Hvi-miR13059	Locus_18331_Transcript_1/1_Confidence_1.000_Length_689	tm2	153	-15.43
>Hvi-miR13059	Locus_18339_Transcript_1/1_Confidence_1.000_Length_1421	galactokinase	146	-10.21
>Hvi-miR13059	Locus_18344_Transcript_1/1_Confidence_1.000_Length_724	calcyphosin-like	149	-15.66
>Hvi-miR13059	Locus_18348_Transcript_1/1_Confidence_1.000_Length_2586	neurofilament	161	-17.13
>Hvi-miR13059	Locus_18395_Transcript_1/1_Confidence_1.000_Length_2758	protein	155	-11.77
>Hvi-miR13059	Locus_18396_Transcript_1/1_Confidence_1.000_Length_1170	cytosolic	149	-10.02
>Hvi-miR13059	Locus_18446_Transcript_1/1_Confidence_1.000_Length_708	n-alpha-acetyltransferase	146	-14.05
>Hvi-miR13059	Locus_18466_Transcript_1/1_Confidence_1.000_Length_1295	5-formyltetrahydrofolate	156	-14.18
>Hvi-miR13059	Locus_18498_Transcript_1/1_Confidence_1.000_Length_1293	embryonic	149	-13.38
>Hvi-miR13059	Locus_18527_Transcript_1/1_Confidence_1.000_Length_602	palmitoyltransferase	150	-16.02
>Hvi-miR13059	Locus_1856_Transcript_1/1_Confidence_1.000_Length_1995	multiple	154	-16.11
>Hvi-miR13059	Locus_18581_Transcript_1/1_Confidence_1.000_Length_1855	probable	162	-19.25
>Hvi-miR13059	Locus_1862_Transcript_1/1_Confidence_1.000_Length_1082	atp-dependent	153	-16.63
>Hvi-miR13059	Locus_18621_Transcript_1/1_Confidence_1.000_Length_1109	dna	166	-15.46
>Hvi-miR13059	Locus_18643_Transcript_1/1_Confidence_1.000_Length_1101	ken	147	-12.28
>Hvi-miR13059	Locus_18649_Transcript_1/1_Confidence_1.000_Length_1589	transmembrane	165	-17.86
>Hvi-miR13059	Locus_18656_Transcript_1/1_Confidence_1.000_Length_2278	female	166	-17.53
>Hvi-miR13059	Locus_1866_Transcript_1/1_Confidence_1.000_Length_1600	protein	160	-15.19
>Hvi-miR13059	Locus_1868_Transcript_1/1_Confidence_1.000_Length_2422	lethal	161	-18.25
>Hvi-miR13059	Locus_18697_Transcript_1/1_Confidence_1.000_Length_581	hypothetical	148	-16.97
>Hvi-miR13059	Locus_18698_Transcript_1/1_Confidence_1.000_Length_337	sidestep	150	-13.92
>Hvi-miR13059	Locus_18723_Transcript_1/1_Confidence_1.000_Length_824	spindle	151	-13.63
>Hvi-miR13059	Locus_18726_Transcript_1/1_Confidence_1.000_Length_1078	peroxisomal	163	-19.06
>Hvi-miR13059	Locus_18742_Transcript_1/1_Confidence_1.000_Length_4555	viral	149	-14.27
>Hvi-miR13059	Locus_18752_Transcript_1/1_Confidence_1.000_Length_1791	rapamycin-insensitive	158	-17.48
>Hvi-miR13059	Locus_18769_Transcript_1/1_Confidence_1.000_Length_516	deoxyuridine	160	-16.5
>Hvi-miR13059	Locus_18778_Transcript_1/1_Confidence_1.000_Length_1085	zinc	153	-15.27
>Hvi-miR13059	Locus_1884_Transcript_1/1_Confidence_1.000_Length_794	apolipophorins	158	-15.79
>Hvi-miR13059	Locus_18842_Transcript_1/2_Confidence_1.000_Length_544	mosc	149	-12.23
>Hvi-miR13059	Locus_18842_Transcript_2/2_Confidence_1.000_Length_469	mosc	149	-12.23
>Hvi-miR13059	Locus_18860_Transcript_1/1_Confidence_1.000_Length_539	phospholipid	157	-13.58
>Hvi-miR13059	Locus_18912_Transcript_1/1_Confidence_1.000_Length_456	cyclin	152	-15.43
>Hvi-miR13059	Locus_18922_Transcript_2/4_Confidence_0.375_Length_344	synaptosomal-associated	151	-15.56
>Hvi-miR13059	Locus_1894_Transcript_1/1_Confidence_1.000_Length_650	protein	145	-14.37
>Hvi-miR13059	Locus_1895_Transcript_1/2_Confidence_1.000_Length_1011	hypothetical	154	-21.02
>Hvi-miR13059	Locus_1895_Transcript_2/2_Confidence_1.000_Length_1007	hypothetical	154	-21.02
>Hvi-miR13059	Locus_1898_Transcript_1/1_Confidence_1.000_Length_375	apolipoprotein	155	-17.92
>Hvi-miR13059	Locus_19043_Transcript_1/1_Confidence_1.000_Length_492	alcohol	158	-15.16
>Hvi-miR13059	Locus_1910_Transcript_1/1_Confidence_1.000_Length_1875	f-box	149	-15.28
>Hvi-miR13059	Locus_19115_Transcript_1/1_Confidence_1.000_Length_1754	protein	153	-16.4
>Hvi-miR13059	Locus_19173_Transcript_1/1_Confidence_1.000_Length_1722		163	-16.48
>Hvi-miR13059	Locus_19298_Transcript_1/1_Confidence_1.000_Length_1758	cg3825	152	-13.8
>Hvi-miR13059	Locus_19402_Transcript_1/1_Confidence_1.000_Length_1177	zinc	152	-17.44
>Hvi-miR13059	Locus_19437_Transcript_1/1_Confidence_1.000_Length_1516	protein	149	-18.4
>Hvi-miR13059	Locus_19464_Transcript_1/1_Confidence_1.000_Length_1127	carbonic	156	-14.19
>Hvi-miR13059	Locus_19491_Transcript_1/1_Confidence_1.000_Length_1274	cre-brc-1	155	-15.86
>Hvi-miR13059	Locus_19506_Transcript_1/1_Confidence_1.000_Length_1024	protein	154	-15.91
>Hvi-miR13059	Locus_19519_Transcript_1/1_Confidence_1.000_Length_1363	suppressor	154	-15.33
>Hvi-miR13059	Locus_1954_Transcript_1/1_Confidence_1.000_Length_942	isoform	160	-16.97
>Hvi-miR13059	Locus_19595_Transcript_1/1_Confidence_1.000_Length_1278	transposable	151	-13.99
>Hvi-miR13059	Locus_19615_Transcript_1/1_Confidence_1.000_Length_1613	hypothetical	159	-19.12
>Hvi-miR13059	Locus_19626_Transcript_1/1_Confidence_1.000_Length_3319	erythroid	145	-10.03
>Hvi-miR13059	Locus_1964_Transcript_1/1_Confidence_1.000_Length_1462	_gp78-like	166	-21.44
>Hvi-miR13059	Locus_19667_Transcript_1/1_Confidence_1.000_Length_821	transmembrane	155	-16.63
>Hvi-miR13059	Locus_19672_Transcript_1/1_Confidence_1.000_Length_2236	cytoplasmic	161	-17.92
>Hvi-miR13059	Locus_19691_Transcript_1/1_Confidence_1.000_Length_2103	amidophosphoribosyltransferase	153	-10.96
>Hvi-miR13059	Locus_19726_Transcript_1/1_Confidence_1.000_Length_2123	protein	171	-15.75
>Hvi-miR13059	Locus_19727_Transcript_2/2_Confidence_0.800_Length_796	mucin-like	160	-14.33
>Hvi-miR13059	Locus_19789_Transcript_1/3_Confidence_0.625_Length_608	transposase	151	-11.99
>Hvi-miR13059	Locus_19789_Transcript_2/3_Confidence_0.750_Length_609	transposase	151	-11.99
>Hvi-miR13059	Locus_19789_Transcript_3/3_Confidence_0.625_Length_598	transposase	151	-11.99
>Hvi-miR13059	Locus_19836_Transcript_1/1_Confidence_1.000_Length_1896	ap-3	156	-14.78
>Hvi-miR13059	Locus_19849_Transcript_1/1_Confidence_1.000_Length_2821	zinc	148	-13.34
>Hvi-miR13059	Locus_19856_Transcript_1/1_Confidence_1.000_Length_708	mediator	149	-11.57
>Hvi-miR13059	Locus_19892_Transcript_1/1_Confidence_1.000_Length_1151	esterase	153	-14.06
>Hvi-miR13059	Locus_19923_Transcript_1/1_Confidence_1.000_Length_1233	zinc	171	-20.87
>Hvi-miR13059	Locus_19944_Transcript_1/5_Confidence_0.357_Length_660	isoform	157	-19
>Hvi-miR13059	Locus_19944_Transcript_2/5_Confidence_0.500_Length_1137	transient	157	-19
>Hvi-miR13059	Locus_19944_Transcript_5/5_Confidence_0.357_Length_863	transient	157	-19
>Hvi-miR13059	Locus_19983_Transcript_1/1_Confidence_1.000_Length_1290	down	178	-22.47
>Hvi-miR13059	Locus_19992_Transcript_1/1_Confidence_1.000_Length_1923	chitooligosaccharidolytic	165	-17.21
>Hvi-miR13059	Locus_19996_Transcript_1/1_Confidence_1.000_Length_3142	epidermal	148	-11.34
>Hvi-miR13059	Locus_200_Transcript_1/1_Confidence_1.000_Length_761	aquaporin	153	-12.73
>Hvi-miR13059	Locus_2002_Transcript_1/1_Confidence_1.000_Length_804	multidrug	149	-16.44
>Hvi-miR13059	Locus_2003_Transcript_1/1_Confidence_1.000_Length_1267	6-phosphogluconolactonase-like	163	-22.3
>Hvi-miR13059	Locus_20065_Transcript_1/1_Confidence_1.000_Length_1046	ras-related	155	-19.99
>Hvi-miR13059	Locus_2010_Transcript_1/2_Confidence_1.000_Length_428	succinyl-	163	-22.84
>Hvi-miR13059	Locus_2010_Transcript_2/2_Confidence_1.000_Length_421	succinyl-	163	-22.84
>Hvi-miR13059	Locus_2017_Transcript_1/1_Confidence_1.000_Length_1628	ring	171	-19.77
>Hvi-miR13059	Locus_202_Transcript_1/1_Confidence_1.000_Length_1366	casein	153	-17.83
>Hvi-miR13059	Locus_20206_Transcript_1/1_Confidence_1.000_Length_646	transposase	191	-29.85
>Hvi-miR13059	Locus_2028_Transcript_2/3_Confidence_0.600_Length_452	ribosomal	154	-17.4
>Hvi-miR13059	Locus_20301_Transcript_1/1_Confidence_1.000_Length_1385	dual	156	-16.85
>Hvi-miR13059	Locus_20329_Transcript_1/1_Confidence_1.000_Length_353	endonuclease-reverse	151	-12.33
>Hvi-miR13059	Locus_20341_Transcript_1/1_Confidence_1.000_Length_314	lipophorin	159	-14.57
>Hvi-miR13059	Locus_20367_Transcript_1/1_Confidence_1.000_Length_2134	nose	150	-16.83
>Hvi-miR13059	Locus_20390_Transcript_1/1_Confidence_1.000_Length_989	jumonji	145	-12.33
>Hvi-miR13059	Locus_20413_Transcript_1/1_Confidence_1.000_Length_551	h	159	-20.55
>Hvi-miR13059	Locus_20453_Transcript_1/2_Confidence_1.000_Length_1663	b-cell	156	-16.39
>Hvi-miR13059	Locus_20453_Transcript_2/2_Confidence_1.000_Length_1647	b-cell	156	-16.39
>Hvi-miR13059	Locus_20455_Transcript_1/1_Confidence_1.000_Length_1051	aldo-keto	145	-10.03
>Hvi-miR13059	Locus_20465_Transcript_1/1_Confidence_1.000_Length_3934	isoform	161	-21.36
>Hvi-miR13059	Locus_20481_Transcript_1/1_Confidence_1.000_Length_1527	ubiquitin	152	-15.36
>Hvi-miR13059	Locus_205_Transcript_1/1_Confidence_1.000_Length_514	nadh	151	-11.39
>Hvi-miR13059	Locus_20508_Transcript_1/1_Confidence_1.000_Length_977	elongation	156	-15.06
>Hvi-miR13059	Locus_20568_Transcript_1/1_Confidence_1.000_Length_1334	galactose-1-phosphate	152	-13.26
>Hvi-miR13059	Locus_20581_Transcript_1/1_Confidence_1.000_Length_804	ras-related	161	-16.6
>Hvi-miR13059	Locus_2064_Transcript_1/1_Confidence_1.000_Length_864	ccr4-not	155	-15.49
>Hvi-miR13059	Locus_20656_Transcript_1/2_Confidence_1.000_Length_299	serine	148	-11.25
>Hvi-miR13059	Locus_20656_Transcript_2/2_Confidence_1.000_Length_234	serine	148	-11.25
>Hvi-miR13059	Locus_20663_Transcript_1/1_Confidence_1.000_Length_1142	enolase-phosphatase	153	-13.41
>Hvi-miR13059	Locus_2069_Transcript_1/1_Confidence_1.000_Length_642	endocuticle	167	-21.82
>Hvi-miR13059	Locus_207_Transcript_1/1_Confidence_1.000_Length_456	ribosomal	159	-11.57
>Hvi-miR13059	Locus_20750_Transcript_1/1_Confidence_1.000_Length_2352	t	151	-13.44
>Hvi-miR13059	Locus_20751_Transcript_1/1_Confidence_1.000_Length_1772	isoform	159	-22.58
>Hvi-miR13059	Locus_20802_Transcript_1/1_Confidence_1.000_Length_1172	28s	154	-14.06
>Hvi-miR13059	Locus_20819_Transcript_1/1_Confidence_1.000_Length_1255	ptpla	151	-12.38
>Hvi-miR13059	Locus_20821_Transcript_1/1_Confidence_1.000_Length_1529	thioredoxin	155	-17.46
>Hvi-miR13059	Locus_20835_Transcript_2/3_Confidence_0.667_Length_432	low	153	-12.52
>Hvi-miR13059	Locus_20835_Transcript_3/3_Confidence_0.667_Length_438	low	153	-12.52
>Hvi-miR13059	Locus_20873_Transcript_1/1_Confidence_1.000_Length_1061	jerky	169	-17.7
>Hvi-miR13059	Locus_20882_Transcript_1/1_Confidence_1.000_Length_1497	fk506	147	-14.06
>Hvi-miR13059	Locus_20915_Transcript_1/1_Confidence_1.000_Length_1047	histone-lysine	145	-10.96
>Hvi-miR13059	Locus_20953_Transcript_1/1_Confidence_1.000_Length_809	coatomer	150	-14.09
>Hvi-miR13059	Locus_21021_Transcript_1/1_Confidence_1.000_Length_1194	gpn-loop	170	-22.23
>Hvi-miR13059	Locus_21026_Transcript_1/1_Confidence_1.000_Length_1367	protein	154	-17.75
>Hvi-miR13059	Locus_21048_Transcript_1/1_Confidence_1.000_Length_2029	rac	160	-13.4
>Hvi-miR13059	Locus_21065_Transcript_1/1_Confidence_1.000_Length_1935	zinc	151	-14.33
>Hvi-miR13059	Locus_21066_Transcript_1/1_Confidence_1.000_Length_818	reverse	157	-15.32
>Hvi-miR13059	Locus_21113_Transcript_1/1_Confidence_1.000_Length_1382	regulator	147	-14.9
>Hvi-miR13059	Locus_21154_Transcript_1/1_Confidence_1.000_Length_929	keratin-associated	153	-15.11
>Hvi-miR13059	Locus_21236_Transcript_1/1_Confidence_1.000_Length_1991	adenosylhomocysteinase	146	-15.97
>Hvi-miR13059	Locus_21241_Transcript_1/1_Confidence_1.000_Length_3759	protein	161	-21.95
>Hvi-miR13059	Locus_2125_Transcript_1/1_Confidence_1.000_Length_965	hypothetical	151	-12.51
>Hvi-miR13059	Locus_21258_Transcript_1/1_Confidence_1.000_Length_3128	open	153	-16.67
>Hvi-miR13059	Locus_21357_Transcript_1/1_Confidence_1.000_Length_1926	rest	158	-18.56
>Hvi-miR13059	Locus_21370_Transcript_1/1_Confidence_1.000_Length_1108	mitochondrial	155	-13.92
>Hvi-miR13059	Locus_21380_Transcript_1/1_Confidence_1.000_Length_1461	viral	148	-13.63
>Hvi-miR13059	Locus_21420_Transcript_1/1_Confidence_1.000_Length_285	serine	155	-19.14
>Hvi-miR13059	Locus_21459_Transcript_1/1_Confidence_1.000_Length_1288	serine	145	-10.59
>Hvi-miR13059	Locus_2148_Transcript_1/1_Confidence_1.000_Length_3634	isoform	160	-17.19
>Hvi-miR13059	Locus_21489_Transcript_1/1_Confidence_1.000_Length_947	viral	147	-15.1
>Hvi-miR13059	Locus_21491_Transcript_1/1_Confidence_1.000_Length_2088	niemann-pick	147	-10.4
>Hvi-miR13059	Locus_21574_Transcript_1/1_Confidence_1.000_Length_884	glycerophosphodiester	159	-15.1
>Hvi-miR13059	Locus_21625_Transcript_1/1_Confidence_1.000_Length_1049	choline	157	-12.73
>Hvi-miR13059	Locus_21637_Transcript_1/1_Confidence_1.000_Length_1990	transcription	163	-14.71
>Hvi-miR13059	Locus_21639_Transcript_1/1_Confidence_1.000_Length_282	bifunctional	145	-11.34
>Hvi-miR13059	Locus_21656_Transcript_1/1_Confidence_1.000_Length_2832	protein	162	-19.51
>Hvi-miR13059	Locus_21676_Transcript_1/1_Confidence_1.000_Length_581	piggybac-derived	151	-11.9
>Hvi-miR13059	Locus_2169_Transcript_1/1_Confidence_1.000_Length_2075	prip	153	-15.76
>Hvi-miR13059	Locus_21764_Transcript_1/1_Confidence_1.000_Length_869	dna-directed	165	-19.57
>Hvi-miR13059	Locus_21792_Transcript_1/2_Confidence_1.000_Length_343	cyclin	167	-23.14
>Hvi-miR13059	Locus_21792_Transcript_2/2_Confidence_1.000_Length_343	cyclin	167	-23.14
>Hvi-miR13059	Locus_2180_Transcript_1/1_Confidence_1.000_Length_3700	ankyrin	158	-18.75
>Hvi-miR13059	Locus_21814_Transcript_1/1_Confidence_1.000_Length_625	zinc	152	-13.35
>Hvi-miR13059	Locus_2184_Transcript_1/1_Confidence_1.000_Length_1200	triple	162	-16.61
>Hvi-miR13059	Locus_21862_Transcript_1/1_Confidence_1.000_Length_787	aminoacyl-trna	164	-16.28
>Hvi-miR13059	Locus_21950_Transcript_1/1_Confidence_1.000_Length_1649	udp-n-acetylglucosamine	153	-15.5
>Hvi-miR13059	Locus_2198_Transcript_1/6_Confidence_0.391_Length_361	tropomyosin	145	-15.41
>Hvi-miR13059	Locus_2198_Transcript_3/6_Confidence_0.348_Length_338	tropomyosin	145	-15.41
>Hvi-miR13059	Locus_2198_Transcript_4/6_Confidence_0.261_Length_440	tropomyosin	145	-15.41
>Hvi-miR13059	Locus_22001_Transcript_1/1_Confidence_1.000_Length_2662	flotillin	145	-11.8
>Hvi-miR13059	Locus_22042_Transcript_1/1_Confidence_1.000_Length_1318	methyl-	155	-23.41
>Hvi-miR13059	Locus_22096_Transcript_1/1_Confidence_1.000_Length_1234	cuticular	150	-13.91
>Hvi-miR13059	Locus_22119_Transcript_1/1_Confidence_1.000_Length_1887	hypothetical	148	-14.45
>Hvi-miR13059	Locus_22139_Transcript_1/1_Confidence_1.000_Length_3180	trifunctional	155	-26.28
>Hvi-miR13059	Locus_22196_Transcript_1/1_Confidence_1.000_Length_876	oxoglutarate	150	-11.73
>Hvi-miR13059	Locus_222_Transcript_1/1_Confidence_1.000_Length_7469	plexin	146	-11.01
>Hvi-miR13059	Locus_2220_Transcript_1/1_Confidence_1.000_Length_1719	sideroflexin	147	-13.32
>Hvi-miR13059	Locus_22201_Transcript_1/1_Confidence_1.000_Length_1190	syntaxin-16	154	-18.62
>Hvi-miR13059	Locus_22220_Transcript_1/1_Confidence_1.000_Length_2202	tyrosine-protein	150	-12.33
>Hvi-miR13059	Locus_22289_Transcript_1/1_Confidence_1.000_Length_1170	amp	159	-20.73
>Hvi-miR13059	Locus_22308_Transcript_1/1_Confidence_1.000_Length_480	lpxtg-motif	153	-13.48
>Hvi-miR13059	Locus_22317_Transcript_1/1_Confidence_1.000_Length_2462	protein	158	-13.38
>Hvi-miR13059	Locus_22350_Transcript_1/1_Confidence_1.000_Length_1489	cg4553	163	-18.76
>Hvi-miR13059	Locus_22402_Transcript_1/1_Confidence_1.000_Length_2166	kinesin-like	162	-15.33
>Hvi-miR13059	Locus_2241_Transcript_1/1_Confidence_1.000_Length_2142	clathrin-associated	150	-14.35
>Hvi-miR13059	Locus_22414_Transcript_1/1_Confidence_1.000_Length_3168	steroid	159	-16.76
>Hvi-miR13059	Locus_22460_Transcript_1/1_Confidence_1.000_Length_1305	melanoma-associated	161	-17.06
>Hvi-miR13059	Locus_22508_Transcript_1/1_Confidence_1.000_Length_1276	dentin	148	-11.52
>Hvi-miR13059	Locus_22538_Transcript_1/1_Confidence_1.000_Length_791	sax	151	-12.28
>Hvi-miR13059	Locus_22539_Transcript_1/1_Confidence_1.000_Length_1191	glutamine	152	-17.42
>Hvi-miR13059	Locus_22544_Transcript_1/1_Confidence_1.000_Length_928	nucleotidyltransferase	148	-12.12
>Hvi-miR13059	Locus_22579_Transcript_1/1_Confidence_1.000_Length_1320	isoform	155	-11.02
>Hvi-miR13059	Locus_22610_Transcript_1/1_Confidence_1.000_Length_750	hypothetical	149	-10.02
>Hvi-miR13059	Locus_2262_Transcript_1/1_Confidence_1.000_Length_204	ribosomal	149	-10.02
>Hvi-miR13059	Locus_22625_Transcript_1/1_Confidence_1.000_Length_742	cg14182	161	-16.51
>Hvi-miR13059	Locus_22722_Transcript_1/1_Confidence_1.000_Length_1419	ac	153	-13.95
>Hvi-miR13059	Locus_22735_Transcript_1/1_Confidence_1.000_Length_737	rab	164	-14.82
>Hvi-miR13059	Locus_22765_Transcript_1/1_Confidence_1.000_Length_650	calcitonin	149	-13.61
>Hvi-miR13059	Locus_22780_Transcript_1/1_Confidence_1.000_Length_1307	thump	154	-12.86
>Hvi-miR13059	Locus_2279_Transcript_1/1_Confidence_1.000_Length_1077	pftaire-interacting	151	-12.27
>Hvi-miR13059	Locus_22844_Transcript_1/1_Confidence_1.000_Length_1646	isoform	161	-23.73
>Hvi-miR13059	Locus_22855_Transcript_1/1_Confidence_1.000_Length_1797	pr	162	-17.28
>Hvi-miR13059	Locus_2287_Transcript_1/1_Confidence_1.000_Length_1800	peroxisome	156	-19.05
>Hvi-miR13059	Locus_22910_Transcript_1/1_Confidence_1.000_Length_1442	inositol	151	-14.38
>Hvi-miR13059	Locus_22914_Transcript_1/1_Confidence_1.000_Length_2340	regulator	153	-15.92
>Hvi-miR13059	Locus_22944_Transcript_1/1_Confidence_1.000_Length_275	isoform	153	-15.29
>Hvi-miR13059	Locus_22987_Transcript_1/1_Confidence_1.000_Length_1246	ring	154	-16.84
>Hvi-miR13059	Locus_230_Transcript_1/1_Confidence_1.000_Length_2137	inorganic	159	-16.94
>Hvi-miR13059	Locus_23020_Transcript_3/3_Confidence_0.571_Length_425	phosphotidylinositol	161	-17.65
>Hvi-miR13059	Locus_23035_Transcript_1/1_Confidence_1.000_Length_297	unconventional	158	-16.29
>Hvi-miR13059	Locus_23046_Transcript_1/1_Confidence_1.000_Length_1577	peroxisomal	154	-17.33
>Hvi-miR13059	Locus_23114_Transcript_1/1_Confidence_1.000_Length_2069	tho	149	-14.75
>Hvi-miR13059	Locus_23130_Transcript_1/1_Confidence_1.000_Length_1679	cg1136	146	-12.83
>Hvi-miR13059	Locus_2321_Transcript_1/1_Confidence_1.000_Length_937	eukaryotic	147	-10.26
>Hvi-miR13059	Locus_2324_Transcript_1/1_Confidence_1.000_Length_7997		152	-11.03
>Hvi-miR13059	Locus_23257_Transcript_1/1_Confidence_1.000_Length_1459	coiled-coil	155	-15.62
>Hvi-miR13059	Locus_2326_Transcript_2/3_Confidence_0.500_Length_434	isoform	183	-26.84
>Hvi-miR13059	Locus_23333_Transcript_1/1_Confidence_1.000_Length_1894	transcription	178	-24.08
>Hvi-miR13059	Locus_23341_Transcript_1/1_Confidence_1.000_Length_1188	peroxisomal	160	-15.32
>Hvi-miR13059	Locus_23346_Transcript_1/1_Confidence_1.000_Length_690	minichromosome	151	-19.76
>Hvi-miR13059	Locus_2336_Transcript_1/1_Confidence_1.000_Length_3115	cullin-1	161	-14.52
>Hvi-miR13059	Locus_2338_Transcript_1/1_Confidence_1.000_Length_1911	beta-catenin-like	148	-13.75
>Hvi-miR13059	Locus_23380_Transcript_1/1_Confidence_1.000_Length_3779	pre-mrna-processing	166	-18.25
>Hvi-miR13059	Locus_23395_Transcript_1/1_Confidence_1.000_Length_1060	abl	151	-15.98
>Hvi-miR13059	Locus_23416_Transcript_1/1_Confidence_1.000_Length_2017	isoform	161	-14.9
>Hvi-miR13059	Locus_23544_Transcript_1/1_Confidence_1.000_Length_1315	isoform	151	-15.75
>Hvi-miR13059	Locus_23572_Transcript_1/1_Confidence_1.000_Length_1493	cadherin-	170	-20.37
>Hvi-miR13059	Locus_23573_Transcript_1/1_Confidence_1.000_Length_445	f-box	145	-11.05
>Hvi-miR13059	Locus_23577_Transcript_1/1_Confidence_1.000_Length_1255	zinc	155	-12.23
>Hvi-miR13059	Locus_2360_Transcript_1/1_Confidence_1.000_Length_3027	low	159	-18.56
>Hvi-miR13059	Locus_23608_Transcript_1/1_Confidence_1.000_Length_2601	arf6	154	-15.6
>Hvi-miR13059	Locus_2361_Transcript_1/1_Confidence_1.000_Length_2341	limulus	151	-14.33
>Hvi-miR13059	Locus_23616_Transcript_1/1_Confidence_1.000_Length_1691	protein	151	-15.66
>Hvi-miR13059	Locus_23628_Transcript_1/1_Confidence_1.000_Length_627	dna-directed	151	-11.69
>Hvi-miR13059	Locus_2366_Transcript_1/1_Confidence_1.000_Length_1424	fetal	159	-13.14
>Hvi-miR13059	Locus_23660_Transcript_1/1_Confidence_1.000_Length_1861	carboxyl	148	-12.12
>Hvi-miR13059	Locus_23678_Transcript_1/1_Confidence_1.000_Length_2008	isoform	153	-11.18
>Hvi-miR13059	Locus_23708_Transcript_1/1_Confidence_1.000_Length_726	galactose-specific	158	-15.5
>Hvi-miR13059	Locus_23728_Transcript_1/1_Confidence_1.000_Length_912	protein	161	-19.18
>Hvi-miR13059	Locus_23752_Transcript_1/1_Confidence_1.000_Length_939	cytochrome	159	-20.7
>Hvi-miR13059	Locus_23757_Transcript_1/1_Confidence_1.000_Length_211	histone-lysine	161	-18.74
>Hvi-miR13059	Locus_23767_Transcript_1/1_Confidence_1.000_Length_2755	isoform	145	-12.68
>Hvi-miR13059	Locus_2385_Transcript_1/1_Confidence_1.000_Length_6078		150	-10.8
>Hvi-miR13059	Locus_23897_Transcript_1/1_Confidence_1.000_Length_1202	flocculin-like	157	-12.16
>Hvi-miR13059	Locus_2399_Transcript_1/1_Confidence_1.000_Length_2421	abc	154	-19.21
>Hvi-miR13059	Locus_24056_Transcript_1/1_Confidence_1.000_Length_430	fun14	148	-11.98
>Hvi-miR13059	Locus_24073_Transcript_1/1_Confidence_1.000_Length_579	upf0368	156	-17.48
>Hvi-miR13059	Locus_24074_Transcript_1/1_Confidence_1.000_Length_1273	piggybac	150	-10.03
>Hvi-miR13059	Locus_2410_Transcript_1/1_Confidence_1.000_Length_1004	isoform	145	-10.93
>Hvi-miR13059	Locus_24152_Transcript_1/1_Confidence_1.000_Length_726	trna	150	-13.92
>Hvi-miR13059	Locus_2416_Transcript_1/1_Confidence_1.000_Length_2619	isoform	145	-10.63
>Hvi-miR13059	Locus_24164_Transcript_1/1_Confidence_1.000_Length_2531	conserved	161	-17.62
>Hvi-miR13059	Locus_24168_Transcript_1/1_Confidence_1.000_Length_1428	something	158	-17.03
>Hvi-miR13059	Locus_24201_Transcript_1/1_Confidence_1.000_Length_1629	sterol	155	-10.82
>Hvi-miR13059	Locus_24208_Transcript_1/1_Confidence_1.000_Length_795	hepatocyte	151	-15.31
>Hvi-miR13059	Locus_2421_Transcript_1/1_Confidence_1.000_Length_652	ubiquitin	151	-17.65
>Hvi-miR13059	Locus_24250_Transcript_1/1_Confidence_1.000_Length_829	viral	145	-10.29
>Hvi-miR13059	Locus_24256_Transcript_1/1_Confidence_1.000_Length_1740	histone-lysine	154	-13.66
>Hvi-miR13059	Locus_24288_Transcript_1/1_Confidence_1.000_Length_823	cell	147	-12.81
>Hvi-miR13059	Locus_24325_Transcript_1/1_Confidence_1.000_Length_529	nicotinic	166	-17.03
>Hvi-miR13059	Locus_24329_Transcript_1/1_Confidence_1.000_Length_901	caspase-	148	-14.11
>Hvi-miR13059	Locus_2434_Transcript_1/1_Confidence_1.000_Length_4573	isoform	156	-20.68
>Hvi-miR13059	Locus_2438_Transcript_1/1_Confidence_1.000_Length_307	ribosomal	146	-12.69
>Hvi-miR13059	Locus_244_Transcript_1/1_Confidence_1.000_Length_2494	protein	153	-18.42
>Hvi-miR13059	Locus_24405_Transcript_1/1_Confidence_1.000_Length_2023	apoptosis	163	-20.72
>Hvi-miR13059	Locus_24408_Transcript_1/1_Confidence_1.000_Length_1358	homer	149	-13.03
>Hvi-miR13059	Locus_2444_Transcript_1/1_Confidence_1.000_Length_500	ejaculatory	174	-28.12
>Hvi-miR13059	Locus_24441_Transcript_1/1_Confidence_1.000_Length_1482	mariner	150	-12.83
>Hvi-miR13059	Locus_2448_Transcript_1/1_Confidence_1.000_Length_1593	repressor	165	-18.96
>Hvi-miR13059	Locus_24483_Transcript_1/1_Confidence_1.000_Length_2171	regulator	158	-15.8
>Hvi-miR13059	Locus_24485_Transcript_1/1_Confidence_1.000_Length_497	cytochrome	171	-19.63
>Hvi-miR13059	Locus_2454_Transcript_1/1_Confidence_1.000_Length_1264	stromal	152	-17.17
>Hvi-miR13059	Locus_24616_Transcript_1/1_Confidence_1.000_Length_1546	cyclin	149	-11.33
>Hvi-miR13059	Locus_24676_Transcript_1/1_Confidence_1.000_Length_633	transposase	151	-14.78
>Hvi-miR13059	Locus_24690_Transcript_1/1_Confidence_1.000_Length_1132	ccr4-not	146	-12.99
>Hvi-miR13059	Locus_24693_Transcript_1/1_Confidence_1.000_Length_697	hypothetical	150	-11.42
>Hvi-miR13059	Locus_24706_Transcript_1/1_Confidence_1.000_Length_752	conserved	163	-16.8
>Hvi-miR13059	Locus_24711_Transcript_1/1_Confidence_1.000_Length_2075	n-acetyl	167	-20.4
>Hvi-miR13059	Locus_24791_Transcript_1/1_Confidence_1.000_Length_718	syntaxin-8-like	148	-12.96
>Hvi-miR13059	Locus_2482_Transcript_1/1_Confidence_1.000_Length_483	receptor	153	-13.74
>Hvi-miR13059	Locus_24845_Transcript_1/1_Confidence_1.000_Length_1135	isoform	152	-15.44
>Hvi-miR13059	Locus_24887_Transcript_1/1_Confidence_1.000_Length_1005	probable	146	-13.51
>Hvi-miR13059	Locus_24888_Transcript_1/1_Confidence_1.000_Length_1507	heat	158	-14.77
>Hvi-miR13059	Locus_24924_Transcript_1/1_Confidence_1.000_Length_1395	maternal	150	-15.27
>Hvi-miR13059	Locus_2493_Transcript_1/1_Confidence_1.000_Length_1438	facilitated	158	-18.91
>Hvi-miR13059	Locus_24949_Transcript_1/1_Confidence_1.000_Length_1836	endonuclease	167	-21.47
>Hvi-miR13059	Locus_25035_Transcript_1/1_Confidence_1.000_Length_958	wash	164	-18.61
>Hvi-miR13059	Locus_25070_Transcript_1/1_Confidence_1.000_Length_1377	snurportin	159	-15.52
>Hvi-miR13059	Locus_2508_Transcript_1/1_Confidence_1.000_Length_2031	f-box	149	-10.79
>Hvi-miR13059	Locus_25085_Transcript_1/1_Confidence_1.000_Length_1659	isoform	158	-18.52
>Hvi-miR13059	Locus_251_Transcript_1/2_Confidence_1.000_Length_529	thymosin	149	-10.48
>Hvi-miR13059	Locus_25152_Transcript_1/1_Confidence_1.000_Length_1179	zinc	149	-10.77
>Hvi-miR13059	Locus_25193_Transcript_1/1_Confidence_1.000_Length_516	endonuclease	163	-13.91
>Hvi-miR13059	Locus_2521_Transcript_1/1_Confidence_1.000_Length_3393	acetyl-	174	-19.2
>Hvi-miR13059	Locus_25213_Transcript_1/1_Confidence_1.000_Length_1261	ogdh	146	-14.88
>Hvi-miR13059	Locus_25238_Transcript_1/1_Confidence_1.000_Length_322	pygopus	150	-17.11
>Hvi-miR13059	Locus_2527_Transcript_1/1_Confidence_1.000_Length_1969	endoplasmic	146	-10.17
>Hvi-miR13059	Locus_25330_Transcript_1/1_Confidence_1.000_Length_1895	bestrophin	149	-10.02
>Hvi-miR13059	Locus_25340_Transcript_1/1_Confidence_1.000_Length_290	cytochrome	151	-10.11
>Hvi-miR13059	Locus_25383_Transcript_1/1_Confidence_1.000_Length_744	e3	159	-17.79
>Hvi-miR13059	Locus_25431_Transcript_1/1_Confidence_1.000_Length_1588	cg32251	153	-15.69
>Hvi-miR13059	Locus_25473_Transcript_1/1_Confidence_1.000_Length_742	ribonuclease	160	-16.6
>Hvi-miR13059	Locus_25514_Transcript_1/1_Confidence_1.000_Length_834	upf0533	147	-13.27
>Hvi-miR13059	Locus_25539_Transcript_1/1_Confidence_1.000_Length_928	probable	145	-10.65
>Hvi-miR13059	Locus_25573_Transcript_1/1_Confidence_1.000_Length_272	aldehyde	152	-12.9
>Hvi-miR13059	Locus_25598_Transcript_1/1_Confidence_1.000_Length_1354	transposase	148	-14.06
>Hvi-miR13059	Locus_2567_Transcript_1/1_Confidence_1.000_Length_577	apolipophorins	152	-16.35
>Hvi-miR13059	Locus_25697_Transcript_1/1_Confidence_1.000_Length_926	replication	165	-21.15
>Hvi-miR13059	Locus_257_Transcript_1/1_Confidence_1.000_Length_1665	adenylate	151	-15.51
>Hvi-miR13059	Locus_25700_Transcript_1/1_Confidence_1.000_Length_821	retinoid	150	-14.18
>Hvi-miR13059	Locus_25719_Transcript_1/1_Confidence_1.000_Length_440	ammonium	158	-20.97
>Hvi-miR13059	Locus_2577_Transcript_1/1_Confidence_1.000_Length_1316	hypothetical	155	-11.21
>Hvi-miR13059	Locus_25843_Transcript_1/1_Confidence_1.000_Length_1047	btb	160	-13.48
>Hvi-miR13059	Locus_2586_Transcript_1/1_Confidence_1.000_Length_1048	protein	163	-16.4
>Hvi-miR13059	Locus_25861_Transcript_1/1_Confidence_1.000_Length_3089	rho-type	159	-17.49
>Hvi-miR13059	Locus_2588_Transcript_1/1_Confidence_1.000_Length_2311	proximal	153	-15.45
>Hvi-miR13059	Locus_25963_Transcript_1/1_Confidence_1.000_Length_634	hypothetical	159	-19.6
>Hvi-miR13059	Locus_26229_Transcript_1/1_Confidence_1.000_Length_497	map	152	-14.99
>Hvi-miR13059	Locus_26273_Transcript_1/1_Confidence_1.000_Length_1950	asparagine	154	-15.29
>Hvi-miR13059	Locus_26277_Transcript_1/1_Confidence_1.000_Length_808	astacin-like	167	-19.33
>Hvi-miR13059	Locus_26282_Transcript_1/1_Confidence_1.000_Length_2001	g-protein	156	-15.44
>Hvi-miR13059	Locus_26315_Transcript_1/1_Confidence_1.000_Length_2047	conserved	152	-15.5
>Hvi-miR13059	Locus_26323_Transcript_1/1_Confidence_1.000_Length_1389	quinone	154	-16.25
>Hvi-miR13059	Locus_26343_Transcript_1/1_Confidence_1.000_Length_2418	chorion	156	-13.1
>Hvi-miR13059	Locus_26385_Transcript_1/1_Confidence_1.000_Length_264	pleckstrin-like	150	-11.66
>Hvi-miR13059	Locus_26401_Transcript_1/1_Confidence_1.000_Length_930	pmp22	148	-12.84
>Hvi-miR13059	Locus_26422_Transcript_1/1_Confidence_1.000_Length_1360	nuclear	168	-20.12
>Hvi-miR13059	Locus_26468_Transcript_1/1_Confidence_1.000_Length_3017	ras	163	-15.01
>Hvi-miR13059	Locus_265_Transcript_1/5_Confidence_0.462_Length_606	sulfotransferase	155	-15.36
>Hvi-miR13059	Locus_265_Transcript_2/5_Confidence_0.692_Length_702	sulfotransferase	157	-18.48
>Hvi-miR13059	Locus_265_Transcript_4/5_Confidence_0.692_Length_702	sulfotransferase	157	-18.48
>Hvi-miR13059	Locus_265_Transcript_5/5_Confidence_0.692_Length_702	sulfotransferase	157	-18.48
>Hvi-miR13059	Locus_2650_Transcript_1/1_Confidence_1.000_Length_1690	ubiquitin-protein	153	-12.76
>Hvi-miR13059	Locus_26531_Transcript_1/1_Confidence_1.000_Length_319	arf6	165	-16.56
>Hvi-miR13059	Locus_26532_Transcript_1/1_Confidence_1.000_Length_876	forkhead	171	-19.73
>Hvi-miR13059	Locus_26536_Transcript_1/1_Confidence_1.000_Length_3394	dna	156	-11.3
>Hvi-miR13059	Locus_26564_Transcript_1/1_Confidence_1.000_Length_897	cap-gly	154	-13.34
>Hvi-miR13059	Locus_26613_Transcript_1/1_Confidence_1.000_Length_358	cytochrome	149	-16.19
>Hvi-miR13059	Locus_26661_Transcript_1/1_Confidence_1.000_Length_1047	serine	166	-23.11
>Hvi-miR13059	Locus_26680_Transcript_1/1_Confidence_1.000_Length_1160	leucine-rich	158	-14.37
>Hvi-miR13059	Locus_26765_Transcript_1/1_Confidence_1.000_Length_1378	upf0505	150	-14.95
>Hvi-miR13059	Locus_26790_Transcript_1/1_Confidence_1.000_Length_979	activated	146	-16.92
>Hvi-miR13059	Locus_26810_Transcript_1/1_Confidence_1.000_Length_1233	mu-crystallin	145	-15.91
>Hvi-miR13059	Locus_26837_Transcript_1/1_Confidence_1.000_Length_2647	wd	157	-13.31
>Hvi-miR13059	Locus_26852_Transcript_1/1_Confidence_1.000_Length_986	cytochrome	161	-15.98
>Hvi-miR13059	Locus_2689_Transcript_1/1_Confidence_1.000_Length_2205	protein	152	-10.9
>Hvi-miR13059	Locus_2691_Transcript_1/1_Confidence_1.000_Length_989	ubiquitin-associated	146	-11.07
>Hvi-miR13059	Locus_26963_Transcript_1/1_Confidence_1.000_Length_2361	serine	155	-15.47
>Hvi-miR13059	Locus_2699_Transcript_1/1_Confidence_1.000_Length_1702	serine	149	-13.79
>Hvi-miR13059	Locus_27019_Transcript_3/4_Confidence_0.636_Length_728	tigger	151	-16.51
>Hvi-miR13059	Locus_27022_Transcript_1/1_Confidence_1.000_Length_2356	atp-dependent	156	-13.19
>Hvi-miR13059	Locus_27044_Transcript_1/1_Confidence_1.000_Length_1714	brain	163	-16.24
>Hvi-miR13059	Locus_27099_Transcript_1/1_Confidence_1.000_Length_913	tm2	145	-14.42
>Hvi-miR13059	Locus_27136_Transcript_1/2_Confidence_1.000_Length_294	flj37770-like	150	-13.91
>Hvi-miR13059	Locus_27136_Transcript_2/2_Confidence_1.000_Length_265	histone-lysine	150	-13.91
>Hvi-miR13059	Locus_27280_Transcript_1/1_Confidence_1.000_Length_1750	endonuclease-reverse	151	-16.12
>Hvi-miR13059	Locus_27286_Transcript_1/1_Confidence_1.000_Length_878	low	163	-16.66
>Hvi-miR13059	Locus_27349_Transcript_1/1_Confidence_1.000_Length_797	nucleolar	156	-16.17
>Hvi-miR13059	Locus_27351_Transcript_1/1_Confidence_1.000_Length_1178	charged	153	-12.73
>Hvi-miR13059	Locus_27373_Transcript_1/1_Confidence_1.000_Length_1089	sodium-coupled	154	-17.06
>Hvi-miR13059	Locus_27420_Transcript_1/1_Confidence_1.000_Length_1776	protein	157	-21.26
>Hvi-miR13059	Locus_27526_Transcript_1/1_Confidence_1.000_Length_1153	venom	166	-17.86
>Hvi-miR13059	Locus_2754_Transcript_1/1_Confidence_1.000_Length_1218	bromodomain	172	-19.65
>Hvi-miR13059	Locus_27579_Transcript_1/3_Confidence_0.600_Length_537	acetyl-coenzyme	157	-18.49
>Hvi-miR13059	Locus_27579_Transcript_2/3_Confidence_0.600_Length_527	acetyl-coenzyme	157	-18.49
>Hvi-miR13059	Locus_27579_Transcript_3/3_Confidence_0.600_Length_527	acetyl-coenzyme	157	-18.49
>Hvi-miR13059	Locus_27606_Transcript_1/1_Confidence_1.000_Length_3129	ubiquitin-protein	163	-21.38
>Hvi-miR13059	Locus_27628_Transcript_1/1_Confidence_1.000_Length_783	mitochondrial	148	-14.39
>Hvi-miR13059	Locus_2766_Transcript_1/1_Confidence_1.000_Length_2567	upf0486	154	-14.35
>Hvi-miR13059	Locus_27723_Transcript_1/1_Confidence_1.000_Length_932	g	153	-15.63
>Hvi-miR13059	Locus_2776_Transcript_1/1_Confidence_1.000_Length_417	control	152	-14.25
>Hvi-miR13059	Locus_27767_Transcript_1/1_Confidence_1.000_Length_1141	short	159	-16.94
>Hvi-miR13059	Locus_2780_Transcript_1/2_Confidence_1.000_Length_770	protein	155	-17.39
>Hvi-miR13059	Locus_2780_Transcript_2/2_Confidence_1.000_Length_692	protein	155	-17.39
>Hvi-miR13059	Locus_27809_Transcript_1/1_Confidence_1.000_Length_1474	protein	171	-19.78
>Hvi-miR13059	Locus_27857_Transcript_1/1_Confidence_1.000_Length_772	histone-lysine	146	-11.58
>Hvi-miR13059	Locus_2787_Transcript_1/1_Confidence_1.000_Length_1610	cop9	174	-23.77
>Hvi-miR13059	Locus_27897_Transcript_1/1_Confidence_1.000_Length_624	peptidyl	159	-18.46
>Hvi-miR13059	Locus_27927_Transcript_1/1_Confidence_1.000_Length_1366	carboxypeptidase	166	-20.07
>Hvi-miR13059	Locus_27956_Transcript_1/1_Confidence_1.000_Length_1919	baculoviral	166	-19.7
>Hvi-miR13059	Locus_27985_Transcript_1/1_Confidence_1.000_Length_615	zinc	163	-20.34
>Hvi-miR13059	Locus_28093_Transcript_1/1_Confidence_1.000_Length_874	lyr	146	-10
>Hvi-miR13059	Locus_28223_Transcript_1/1_Confidence_1.000_Length_748	sugar	145	-12.96
>Hvi-miR13059	Locus_2826_Transcript_1/1_Confidence_1.000_Length_1060	nuclear	158	-15.35
>Hvi-miR13059	Locus_28264_Transcript_1/1_Confidence_1.000_Length_934	probable	167	-20.33
>Hvi-miR13059	Locus_28294_Transcript_1/1_Confidence_1.000_Length_1348	amino	159	-23.61
>Hvi-miR13059	Locus_28301_Transcript_1/1_Confidence_1.000_Length_1072	endothelin-converting	161	-16.88
>Hvi-miR13059	Locus_28313_Transcript_1/1_Confidence_1.000_Length_1007	beta-glucosidase	167	-16.86
>Hvi-miR13059	Locus_28360_Transcript_1/1_Confidence_1.000_Length_1383	insulin	163	-15.08
[truncated: 7,136 more rows]
