# Supplementary material for: Identification of Novel and Conserved microRNAs in Homalodisca vitripennis, the Glassy-Winged Sharpshooter by Expression Profiling
Source: PLoS One. 2015 Oct 6;10(10):e0139771. doi: 10.1371/journal.pone.0139771 (PMC4595010; doi:10.1371/journal.pone.0139771)
Supplement: S3 Table — (ZIP) [file pone.0139771.s003.zip]

Archive with 3 entries (2 files):
- miRNAtargets_Supplemental Table 3.txt
- __MACOSX/
- __MACOSX/._miRNAtargets_Supplemental Table 3.txt
