# Supplementary material for: Identification of Novel and Conserved microRNAs in Homalodisca vitripennis, the Glassy-Winged Sharpshooter by Expression Profiling
Source: PLoS One. 2015 Oct 6;10(10):e0139771. doi: 10.1371/journal.pone.0139771 (PMC4595010; doi:10.1371/journal.pone.0139771)
Supplement: S3 Table — (ZIP) [file pone.0139771.s003.zip › miRNAtargets_Supplemental Table 3.txt]

Table S3. Raw output of Predicted microRNA targets from H. vitripennis through the use of Miranda target prediction program

=-=-=-=-=-=-=-=-=-=-=-=-=-=-=-=-=-=-=-=-=-=-=-=-=-=-=-=-=-=-=-=
miRanda v3.1a    microRNA Target Scanning Algorithm
=-=-=-=-=-=-=-=-=-=-=-=-=-=-=-=-=-=-=-=-=-=-=-=-=-=-=-=-=-=-=-=
Current Settings:
=-=-=-=-=-=-=-=-=-=-=-=-=-=-=-=-=-=-=-=-=-=-=-=-=-=-=-=-=-=-=-=
Query Filename:		GWSSmicroRNAs-novel.fasta
Reference Filename:	GWSSmRNAsannotated.fasta
Gap Open Penalty:	-8.000000
Gap Extend:		-2.000000
Score Threshold		130.000000
Energy Threshold	0.000000 kcal/mol
Scaling Parameter:	4.000000
=-=-=-=-=-=-=-=-=-=-=-=-=-=-=-=-=-=-=-=-=-=-=-=-=-=-=-=-=-=-=-=

   Forward:	Score: 145.000000  Q:1 to 22  R:440 to 460 Align Len (21) (61.90%) (66.67%)

   Query:    3' aACGGUUCGGUCUUGACAACGU 5'
                 || ||| |     |||||||:
   Ref:      5' aTG-CAACCGTCTTCTGTTGCG 3'

   Energy:  -18.750000 kCal/Mol

Scores for this hit:
>Hvi-miR29035	Locus_1_Transcript_1/1_Confidence_1.000_Length_643|serine	145.00	-18.75	0.00	0.000000e+00	1 22	440 460	21	61.90%	66.67%

Seq1,Seq2,Tot Score,Tot Energy,Max Score,Max Energy,Strand,Len1,Len2,Positions
>>Hvi-miR29035	Locus_1_Transcript_1/1_Confidence_1.000_Length_643|serine	145.00	-18.75	145.00	-18.75	1	22	643	 439
Complete


   Forward:	Score: 164.000000  Q:1 to 21  R:1263 to 1283 Align Len (20) (75.00%) (80.00%)

   Query:    3' aaCGGUUCGGUCUUGACAACGU 5'
                  |:|| |  | ||||||||||
   Ref:      5' cgGTCATGGGA-AACTGTTGCA 3'

   Energy:  -19.180000 kCal/Mol

Scores for this hit:
>Hvi-miR29035	Locus_43_Transcript_1/1_Confidence_1.000_Length_1457|mediator	164.00	-19.18	0.00	0.000000e+00	1 21	1263 1283	20	75.00%	80.00%

Seq1,Seq2,Tot Score,Tot Energy,Max Score,Max Energy,Strand,Len1,Len2,Positions
>>Hvi-miR29035	Locus_43_Transcript_1/1_Confidence_1.000_Length_1457|mediator	164.00	-19.18	164.00	-19.18	53	22	1457	 1262
Complete


   Forward:	Score: 153.000000  Q:1 to 21  R:1709 to 1739 Align Len (29) (58.62%) (65.52%)

   Query:    3' aaCG-GUUCG-GUCU-------UGACAACGU 5'
                  || ||| | ||||       :|||||||:
   Ref:      5' gcGCACAACCACAGAGGAGGTGGCTGTTGCG 3'

   Energy:  -20.389999 kCal/Mol

Scores for this hit:
>Hvi-miR29035	Locus_74_Transcript_1/1_Confidence_1.000_Length_4416	153.00	-20.39	0.00	0.000000e+00	1 21	1709 1739	29	58.62%	65.52%

Seq1,Seq2,Tot Score,Tot Energy,Max Score,Max Energy,Strand,Len1,Len2,Positions
>>Hvi-miR29035	Locus_74_Transcript_1/1_Confidence_1.000_Length_4416	153.00	-20.39	153.00	-20.39	92	22	4416	 1708
Complete


   Forward:	Score: 155.000000  Q:1 to 23  R:3499 to 3520 Align Len (22) (59.09%) (72.73%)

   Query:    3' AACGGUUCGGUCUUGACAACGU 5'
                ||  |  ||::  :||||||||
   Ref:      5' TTCGCTCGCTGCTGCTGTTGCA 3'

   Energy:  -16.590000 kCal/Mol

Scores for this hit:
>Hvi-miR29035	Locus_127_Transcript_1/1_Confidence_1.000_Length_3536|transmembrane	155.00	-16.59	0.00	0.000000e+00	1 23	3499 3520	22	59.09%	72.73%


   Forward:	Score: 147.000000  Q:2 to 22  R:22 to 44 Align Len (23) (60.87%) (73.91%)

   Query:    3' aACGGUUCGGU--C-UUGACAACGu 5'
                 |||:|  |:|  |  :||||||| 
   Ref:      5' cTGCTA--CTATTGCTGCTGTTGCt 3'

   Energy:  -14.590000 kCal/Mol

Scores for this hit:
>Hvi-miR29035	Locus_127_Transcript_1/1_Confidence_1.000_Length_3536|transmembrane	147.00	-14.59	0.00	0.000000e+00	2 22	22 44	23	60.87%	73.91%

Seq1,Seq2,Tot Score,Tot Energy,Max Score,Max Energy,Strand,Len1,Len2,Positions
>>Hvi-miR29035	Locus_127_Transcript_1/1_Confidence_1.000_Length_3536|transmembrane	302.00	-31.18	155.00	-16.59	150	22	3536	 3498 21
Complete


   Forward:	Score: 151.000000  Q:2 to 20  R:1958 to 1979 Align Len (18) (66.67%) (72.22%)

   Query:    3' aacGGUUCGGUCUUGACAACGu 5'
                   |||| |   : ||||||| 
   Ref:      5' cacCCAAACATTGCCTGTTGCc 3'

   Energy:  -14.110000 kCal/Mol

Scores for this hit:
>Hvi-miR29035	Locus_130_Transcript_1/1_Confidence_1.000_Length_2297|low	151.00	-14.11	0.00	0.000000e+00	2 20	1958 1979	18	66.67%	72.22%

Seq1,Seq2,Tot Score,Tot Energy,Max Score,Max Energy,Strand,Len1,Len2,Positions
>>Hvi-miR29035	Locus_130_Transcript_1/1_Confidence_1.000_Length_2297|low	151.00	-14.11	151.00	-14.11	155	22	2297	 1957
Complete


   Forward:	Score: 147.000000  Q:2 to 23  R:1131 to 1153 Align Len (23) (60.87%) (69.57%)

   Query:    3' AAC--GGUUCGGUCUUGACAACGu 5'
                |||  |||  :|   :||||||| 
   Ref:      5' TTGGACCACTTC-TTGCTGTTGCc 3'

   Energy:  -16.059999 kCal/Mol

Scores for this hit:
>Hvi-miR29035	Locus_136_Transcript_1/1_Confidence_1.000_Length_1281|myosin	147.00	-16.06	0.00	0.000000e+00	2 23	1131 1153	23	60.87%	69.57%

Seq1,Seq2,Tot Score,Tot Energy,Max Score,Max Energy,Strand,Len1,Len2,Positions
>>Hvi-miR29035	Locus_136_Transcript_1/1_Confidence_1.000_Length_1281|myosin	147.00	-16.06	147.00	-16.06	161	22	1281	 1130
Complete


   Forward:	Score: 172.000000  Q:1 to 21  R:467 to 487 Align Len (20) (80.00%) (85.00%)

   Query:    3' aaCGGUUCGGUCUUGACAACGU 5'
                  || |:| ||| |||||||||
   Ref:      5' cgGCAAGGGCAG-ACTGTTGCA 3'

   Energy:  -24.719999 kCal/Mol

Scores for this hit:
>Hvi-miR29035	Locus_150_Transcript_1/1_Confidence_1.000_Length_493|ribosomal	172.00	-24.72	0.00	0.000000e+00	1 21	467 487	20	80.00%	85.00%

Seq1,Seq2,Tot Score,Tot Energy,Max Score,Max Energy,Strand,Len1,Len2,Positions
>>Hvi-miR29035	Locus_150_Transcript_1/1_Confidence_1.000_Length_493|ribosomal	172.00	-24.72	172.00	-24.72	177	22	493	 466
Complete


   Forward:	Score: 154.000000  Q:2 to 23  R:426 to 447 Align Len (21) (57.14%) (76.19%)

   Query:    3' AACGGUUCGGUCUUGACAACGu 5'
                |||::|: :|    ||||||| 
   Ref:      5' TTGTTAGTTCTCTTCTGTTGCc 3'

   Energy:  -16.570000 kCal/Mol

Scores for this hit:
>Hvi-miR29035	Locus_151_Transcript_1/4_Confidence_0.333_Length_553|40s	154.00	-16.57	0.00	0.000000e+00	2 23	426 447	21	57.14%	76.19%

Seq1,Seq2,Tot Score,Tot Energy,Max Score,Max Energy,Strand,Len1,Len2,Positions
>>Hvi-miR29035	Locus_151_Transcript_1/4_Confidence_0.333_Length_553|40s	154.00	-16.57	154.00	-16.57	178	22	553	 425
Complete


   Forward:	Score: 174.000000  Q:2 to 21  R:1044 to 1068 Align Len (22) (77.27%) (86.36%)

   Query:    3' aaCGGU-UCGGUC--UUGACAACGu 5'
                  |:|| ||||||  |:||||||| 
   Ref:      5' agGTCACAGCCAGTCAGCTGTTGCt 3'

   Energy:  -27.680000 kCal/Mol

Scores for this hit:
>Hvi-miR29035	Locus_160_Transcript_1/1_Confidence_1.000_Length_1193|pyridoxal	174.00	-27.68	0.00	0.000000e+00	2 21	1044 1068	22	77.27%	86.36%

Seq1,Seq2,Tot Score,Tot Energy,Max Score,Max Energy,Strand,Len1,Len2,Positions
>>Hvi-miR29035	Locus_160_Transcript_1/1_Confidence_1.000_Length_1193|pyridoxal	174.00	-27.68	174.00	-27.68	190	22	1193	 1043
Complete


   Forward:	Score: 156.000000  Q:1 to 20  R:6 to 28 Align Len (20) (65.00%) (80.00%)

   Query:    3' aacGGUUCGGU-CUUGACAACGU 5'
                   :||  :||  |:||||||||
   Ref:      5' tcaTCACATCATCAGCTGTTGCA 3'

   Energy:  -17.860001 kCal/Mol

Scores for this hit:
>Hvi-miR29035	Locus_165_Transcript_1/1_Confidence_1.000_Length_1059|coatomer	156.00	-17.86	0.00	0.000000e+00	1 20	6 28	20	65.00%	80.00%

Seq1,Seq2,Tot Score,Tot Energy,Max Score,Max Energy,Strand,Len1,Len2,Positions
>>Hvi-miR29035	Locus_165_Transcript_1/1_Confidence_1.000_Length_1059|coatomer	156.00	-17.86	156.00	-17.86	196	22	1059	 5
Complete


   Forward:	Score: 171.000000  Q:2 to 20  R:1123 to 1144 Align Len (18) (66.67%) (100.00%)

   Query:    3' aacGGUUCGGUCUUGACAACGu 5'
                   :||:|:|:|::||||||| 
   Ref:      5' caaTCAGGTCGGGGCTGTTGCt 3'

   Energy:  -29.940001 kCal/Mol

Scores for this hit:
>Hvi-miR29035	Locus_176_Transcript_1/1_Confidence_1.000_Length_1627|alanine--glyoxylate	171.00	-29.94	0.00	0.000000e+00	2 20	1123 1144	18	66.67%	100.00%

Seq1,Seq2,Tot Score,Tot Energy,Max Score,Max Energy,Strand,Len1,Len2,Positions
>>Hvi-miR29035	Locus_176_Transcript_1/1_Confidence_1.000_Length_1627|alanine--glyoxylate	171.00	-29.94	171.00	-29.94	206	22	1627	 1122
Complete


   Forward:	Score: 142.000000  Q:2 to 19  R:33 to 55 Align Len (18) (66.67%) (66.67%)

   Query:    3' aacgGUUCGG-UCUUGACAACGu 5'
                    ||| ||     ||||||| 
   Ref:      5' ctcaCAATCCTTCTCCTGTTGCt 3'

   Energy:  -14.630000 kCal/Mol

Scores for this hit:
>Hvi-miR29035	Locus_189_Transcript_1/1_Confidence_1.000_Length_220|ribosomal	142.00	-14.63	0.00	0.000000e+00	2 19	33 55	18	66.67%	66.67%

Seq1,Seq2,Tot Score,Tot Energy,Max Score,Max Energy,Strand,Len1,Len2,Positions
>>Hvi-miR29035	Locus_189_Transcript_1/1_Confidence_1.000_Length_220|ribosomal	142.00	-14.63	142.00	-14.63	217	22	220	 32
Complete


   Forward:	Score: 156.000000  Q:1 to 21  R:6226 to 6248 Align Len (22) (68.18%) (81.82%)

   Query:    3' aaCGGU-UCGGUCU-UGACAACGU 5'
                  || | || :||| :|||||||:
   Ref:      5' agGCAACAG-TAGATGCTGTTGCG 3'

   Energy:  -19.870001 kCal/Mol

Scores for this hit:
>Hvi-miR29035	Locus_222_Transcript_1/1_Confidence_1.000_Length_7469|plexin	156.00	-19.87	0.00	0.000000e+00	1 21	6226 6248	22	68.18%	81.82%

Seq1,Seq2,Tot Score,Tot Energy,Max Score,Max Energy,Strand,Len1,Len2,Positions
>>Hvi-miR29035	Locus_222_Transcript_1/1_Confidence_1.000_Length_7469|plexin	156.00	-19.87	156.00	-19.87	253	22	7469	 6225
Complete


   Forward:	Score: 154.000000  Q:2 to 23  R:902 to 924 Align Len (22) (59.09%) (77.27%)

   Query:    3' AACGGUUCGGUCU-UGACAACGu 5'
                || :||  ::||:  ||||||| 
   Ref:      5' TTTTCACTTTAGGCTCTGTTGCt 3'

   Energy:  -15.850000 kCal/Mol

Scores for this hit:
>Hvi-miR29035	Locus_241_Transcript_1/1_Confidence_1.000_Length_1383|26s	154.00	-15.85	0.00	0.000000e+00	2 23	902 924	22	59.09%	77.27%

Seq1,Seq2,Tot Score,Tot Energy,Max Score,Max Energy,Strand,Len1,Len2,Positions
>>Hvi-miR29035	Locus_241_Transcript_1/1_Confidence_1.000_Length_1383|26s	154.00	-15.85	154.00	-15.85	277	22	1383	 901
Complete


   Forward:	Score: 149.000000  Q:2 to 18  R:1947 to 1966 Align Len (16) (75.00%) (75.00%)

   Query:    3' aacggUUCGGUCUUGACAACGu 5'
                     || ||  | ||||||| 
   Ref:      5' ataaaAATCC--ACCTGTTGCc 3'

   Energy:  -12.650000 kCal/Mol

Scores for this hit:
>Hvi-miR29035	Locus_244_Transcript_1/1_Confidence_1.000_Length_2494|protein	149.00	-12.65	0.00	0.000000e+00	2 18	1947 1966	16	75.00%	75.00%

Seq1,Seq2,Tot Score,Tot Energy,Max Score,Max Energy,Strand,Len1,Len2,Positions
>>Hvi-miR29035	Locus_244_Transcript_1/1_Confidence_1.000_Length_2494|protein	149.00	-12.65	149.00	-12.65	280	22	2494	 1946
Complete


   Forward:	Score: 165.000000  Q:2 to 22  R:550 to 571 Align Len (20) (75.00%) (75.00%)

   Query:    3' aACGGUUCGGUCUUGACAACGu 5'
                 ||| || | | | ||||||| 
   Ref:      5' gTGCAAACCAACATCTGTTGCt 3'

   Energy:  -16.580000 kCal/Mol

Scores for this hit:
>Hvi-miR29035	Locus_250_Transcript_1/1_Confidence_1.000_Length_1167|peptidyl-glycine	165.00	-16.58	0.00	0.000000e+00	2 22	550 571	20	75.00%	75.00%

Seq1,Seq2,Tot Score,Tot Energy,Max Score,Max Energy,Strand,Len1,Len2,Positions
>>Hvi-miR29035	Locus_250_Transcript_1/1_Confidence_1.000_Length_1167|peptidyl-glycine	165.00	-16.58	165.00	-16.58	285	22	1167	 549
Complete


   Forward:	Score: 141.000000  Q:1 to 9  R:220 to 241 Align Len (8) (87.50%) (100.00%)

   Query:    3' aacgguucggucuuGACAACGU 5'
                              |||||||:
   Ref:      5' aatttcttttgcttCTGTTGCG 3'

   Energy:  -14.660000 kCal/Mol

Scores for this hit:
>Hvi-miR29035	Locus_320_Transcript_1/1_Confidence_1.000_Length_724|bifunctional	141.00	-14.66	0.00	0.000000e+00	1 9	220 241	8	87.50%	100.00%

Seq1,Seq2,Tot Score,Tot Energy,Max Score,Max Energy,Strand,Len1,Len2,Positions
>>Hvi-miR29035	Locus_320_Transcript_1/1_Confidence_1.000_Length_724|bifunctional	141.00	-14.66	141.00	-14.66	391	22	724	 219
Complete


   Forward:	Score: 152.000000  Q:2 to 23  R:1684 to 1699 Align Len (21) (66.67%) (71.43%)

   Query:    3' AACGGUUCGGUCUUGACAACGu 5'
                ||||:  |||    ||||||| 
   Ref:      5' TTGCT--GCC----CTGTTGCc 3'

   Energy:  -14.670000 kCal/Mol

Scores for this hit:
>Hvi-miR29035	Locus_325_Transcript_1/1_Confidence_1.000_Length_2512|trna	152.00	-14.67	0.00	0.000000e+00	2 23	1684 1699	21	66.67%	71.43%

Seq1,Seq2,Tot Score,Tot Energy,Max Score,Max Energy,Strand,Len1,Len2,Positions
>>Hvi-miR29035	Locus_325_Transcript_1/1_Confidence_1.000_Length_2512|trna	152.00	-14.67	152.00	-14.67	398	22	2512	 1683
Complete


   Forward:	Score: 157.000000  Q:2 to 18  R:69 to 88 Align Len (16) (75.00%) (87.50%)

   Query:    3' aacggUUCGGUCUUGACAACGu 5'
                     ||||::|  ||||||| 
   Ref:      5' aaggaAAGCTGG--CTGTTGCc 3'

   Energy:  -17.990000 kCal/Mol

Scores for this hit:
>Hvi-miR29035	Locus_345_Transcript_1/2_Confidence_1.000_Length_353|isoform	157.00	-17.99	0.00	0.000000e+00	2 18	69 88	16	75.00%	87.50%

Seq1,Seq2,Tot Score,Tot Energy,Max Score,Max Energy,Strand,Len1,Len2,Positions
>>Hvi-miR29035	Locus_345_Transcript_1/2_Confidence_1.000_Length_353|isoform	157.00	-17.99	157.00	-17.99	420	22	353	 68
Complete


   Forward:	Score: 157.000000  Q:2 to 18  R:69 to 88 Align Len (16) (75.00%) (87.50%)

   Query:    3' aacggUUCGGUCUUGACAACGu 5'
                     ||||::|  ||||||| 
   Ref:      5' aaggaAAGCTGG--CTGTTGCc 3'

   Energy:  -17.990000 kCal/Mol

Scores for this hit:
>Hvi-miR29035	Locus_345_Transcript_2/2_Confidence_1.000_Length_442|isoform	157.00	-17.99	0.00	0.000000e+00	2 18	69 88	16	75.00%	87.50%

Seq1,Seq2,Tot Score,Tot Energy,Max Score,Max Energy,Strand,Len1,Len2,Positions
>>Hvi-miR29035	Locus_345_Transcript_2/2_Confidence_1.000_Length_442|isoform	157.00	-17.99	157.00	-17.99	421	22	442	 68
Complete


   Forward:	Score: 155.000000  Q:2 to 20  R:248 to 274 Align Len (25) (64.00%) (64.00%)

   Query:    3' aacGGUUCGGUCU-------UGACAACGu 5'
                   |||  |||||       |||||||| 
   Ref:      5' gatCCA--CCAGAACGCGCCACTGTTGCt 3'

   Energy:  -20.570000 kCal/Mol

Scores for this hit:
>Hvi-miR29035	Locus_349_Transcript_1/1_Confidence_1.000_Length_1667|deoxyribonuclease	155.00	-20.57	0.00	0.000000e+00	2 20	248 274	25	64.00%	64.00%

Seq1,Seq2,Tot Score,Tot Energy,Max Score,Max Energy,Strand,Len1,Len2,Positions
>>Hvi-miR29035	Locus_349_Transcript_1/1_Confidence_1.000_Length_1667|deoxyribonuclease	155.00	-20.57	155.00	-20.57	425	22	1667	 247
Complete


   Forward:	Score: 149.000000  Q:1 to 21  R:744 to 763 Align Len (20) (55.00%) (80.00%)

   Query:    3' aaCGGUUCGGUCUUGACAACGU 5'
                  |:|: |:|  : |||||||:
   Ref:      5' cgGTCGTGTC--GCCTGTTGCG 3'

   Energy:  -21.670000 kCal/Mol

Scores for this hit:
>Hvi-miR29035	Locus_352_Transcript_1/1_Confidence_1.000_Length_1188|alcohol	149.00	-21.67	0.00	0.000000e+00	1 21	744 763	20	55.00%	80.00%

Seq1,Seq2,Tot Score,Tot Energy,Max Score,Max Energy,Strand,Len1,Len2,Positions
>>Hvi-miR29035	Locus_352_Transcript_1/1_Confidence_1.000_Length_1188|alcohol	149.00	-21.67	149.00	-21.67	428	22	1188	 743
Complete


   Forward:	Score: 162.000000  Q:1 to 22  R:633 to 658 Align Len (25) (68.00%) (72.00%)

   Query:    3' aAC-GGU---UCGGUCUUGACAACGU 5'
                 || |||    |||: | ||||||||
   Ref:      5' cTGACCATCCTGCCGAACCTGTTGCA 3'

   Energy:  -24.450001 kCal/Mol

Scores for this hit:
>Hvi-miR29035	Locus_361_Transcript_1/1_Confidence_1.000_Length_1537|alanyl-trna	162.00	-24.45	0.00	0.000000e+00	1 22	633 658	25	68.00%	72.00%

Seq1,Seq2,Tot Score,Tot Energy,Max Score,Max Energy,Strand,Len1,Len2,Positions
>>Hvi-miR29035	Locus_361_Transcript_1/1_Confidence_1.000_Length_1537|alanyl-trna	162.00	-24.45	162.00	-24.45	444	22	1537	 632
Complete


   Forward:	Score: 160.000000  Q:2 to 23  R:1497 to 1520 Align Len (23) (65.22%) (73.91%)

   Query:    3' AACGGUUCGGUC--UUGACAACGu 5'
                || |:||  :||  | ||||||| 
   Ref:      5' TTTCTAAAATAGTCATCTGTTGCt 3'

   Energy:  -16.559999 kCal/Mol

Scores for this hit:
>Hvi-miR29035	Locus_400_Transcript_1/1_Confidence_1.000_Length_3899|enhancer	160.00	-16.56	0.00	0.000000e+00	2 23	1497 1520	23	65.22%	73.91%


   Forward:	Score: 157.000000  Q:1 to 23  R:1276 to 1297 Align Len (24) (66.67%) (70.83%)

   Query:    3' AACGGUUCGGU--CUUGACAACGU 5'
                || |  ||| :  || ||||||||
   Ref:      5' TTTC--AGCAGATGATCTGTTGCA 3'

   Energy:  -18.820000 kCal/Mol

Scores for this hit:
>Hvi-miR29035	Locus_400_Transcript_1/1_Confidence_1.000_Length_3899|enhancer	157.00	-18.82	0.00	0.000000e+00	1 23	1276 1297	24	66.67%	70.83%

Seq1,Seq2,Tot Score,Tot Energy,Max Score,Max Energy,Strand,Len1,Len2,Positions
>>Hvi-miR29035	Locus_400_Transcript_1/1_Confidence_1.000_Length_3899|enhancer	317.00	-35.38	160.00	-18.82	490	22	3899	 1496 1275
Complete


   Forward:	Score: 151.000000  Q:1 to 20  R:518 to 536 Align Len (19) (63.16%) (84.21%)

   Query:    3' aacGGUUCGGUCUUGACAACGU 5'
                   :||| :|:|  |||||||:
   Ref:      5' cctTCAA-TCGG--CTGTTGCG 3'

   Energy:  -17.840000 kCal/Mol

Scores for this hit:
>Hvi-miR29035	Locus_413_Transcript_1/1_Confidence_1.000_Length_1558|chaoptin	151.00	-17.84	0.00	0.000000e+00	1 20	518 536	19	63.16%	84.21%

Seq1,Seq2,Tot Score,Tot Energy,Max Score,Max Energy,Strand,Len1,Len2,Positions
>>Hvi-miR29035	Locus_413_Transcript_1/1_Confidence_1.000_Length_1558|chaoptin	151.00	-17.84	151.00	-17.84	509	22	1558	 517
Complete


   Forward:	Score: 158.000000  Q:1 to 22  R:2287 to 2306 Align Len (21) (66.67%) (76.19%)

   Query:    3' aACGGUUCGGUCUUGACAACGU 5'
                 | |: ||:  | |||||||||
   Ref:      5' cTCCTCAGT--GTACTGTTGCA 3'

   Energy:  -20.280001 kCal/Mol

Scores for this hit:
>Hvi-miR29035	Locus_429_Transcript_1/1_Confidence_1.000_Length_2373|rb1-inducible	158.00	-20.28	0.00	0.000000e+00	1 22	2287 2306	21	66.67%	76.19%

Seq1,Seq2,Tot Score,Tot Energy,Max Score,Max Energy,Strand,Len1,Len2,Positions
>>Hvi-miR29035	Locus_429_Transcript_1/1_Confidence_1.000_Length_2373|rb1-inducible	158.00	-20.28	158.00	-20.28	525	22	2373	 2286
Complete


   Forward:	Score: 156.000000  Q:1 to 23  R:77 to 95 Align Len (22) (59.09%) (77.27%)

   Query:    3' AACGGUUCGGUCUUGACAACGU 5'
                || ::: |:|   |||||||||
   Ref:      5' TTTTTGTGTC---ACTGTTGCA 3'

   Energy:  -14.910000 kCal/Mol

Scores for this hit:
>Hvi-miR29035	Locus_430_Transcript_1/1_Confidence_1.000_Length_262|---NA---	156.00	-14.91	0.00	0.000000e+00	1 23	77 95	22	59.09%	77.27%

Seq1,Seq2,Tot Score,Tot Energy,Max Score,Max Energy,Strand,Len1,Len2,Positions
>>Hvi-miR29035	Locus_430_Transcript_1/1_Confidence_1.000_Length_262|---NA---	156.00	-14.91	156.00	-14.91	526	22	262	 76
Complete


   Forward:	Score: 156.000000  Q:2 to 21  R:1543 to 1567 Align Len (22) (63.64%) (72.73%)

   Query:    3' aaCGGUUCGGUCU---UGACAACGu 5'
                  ||: :| || |   |||||||| 
   Ref:      5' gcGCTTGGACATACATACTGTTGCt 3'

   Energy:  -14.920000 kCal/Mol

Scores for this hit:
>Hvi-miR29035	Locus_431_Transcript_1/1_Confidence_1.000_Length_3662|methylcrotonoyl-	156.00	-14.92	0.00	0.000000e+00	2 21	1543 1567	22	63.64%	72.73%

Seq1,Seq2,Tot Score,Tot Energy,Max Score,Max Energy,Strand,Len1,Len2,Positions
>>Hvi-miR29035	Locus_431_Transcript_1/1_Confidence_1.000_Length_3662|methylcrotonoyl-	156.00	-14.92	156.00	-14.92	527	22	3662	 1542
Complete


   Forward:	Score: 156.000000  Q:2 to 22  R:989 to 1012 Align Len (23) (65.22%) (73.91%)

   Query:    3' aACGGUU---CGGUCUUGACAACGu 5'
                 ||:: |   ||||  |||||||| 
   Ref:      5' aTGTTTAGTGGCCA-CACTGTTGCt 3'

   Energy:  -19.830000 kCal/Mol

Scores for this hit:
>Hvi-miR29035	Locus_442_Transcript_1/1_Confidence_1.000_Length_1580|sphingomyelin	156.00	-19.83	0.00	0.000000e+00	2 22	989 1012	23	65.22%	73.91%

Seq1,Seq2,Tot Score,Tot Energy,Max Score,Max Energy,Strand,Len1,Len2,Positions
>>Hvi-miR29035	Locus_442_Transcript_1/1_Confidence_1.000_Length_1580|sphingomyelin	156.00	-19.83	156.00	-19.83	537	22	1580	 988
Complete


   Forward:	Score: 160.000000  Q:2 to 23  R:142 to 168 Align Len (26) (61.54%) (73.08%)

   Query:    3' AACGGUUCGGU----CU-UGACAACGu 5'
                | |:||:||||     | :||||||| 
   Ref:      5' TGGTCAGGCCATTTCCATGCTGTTGCc 3'

   Energy:  -24.190001 kCal/Mol

Scores for this hit:
>Hvi-miR29035	Locus_447_Transcript_1/1_Confidence_1.000_Length_2133|cytoplasmic	160.00	-24.19	0.00	0.000000e+00	2 23	142 168	26	61.54%	73.08%

Seq1,Seq2,Tot Score,Tot Energy,Max Score,Max Energy,Strand,Len1,Len2,Positions
>>Hvi-miR29035	Locus_447_Transcript_1/1_Confidence_1.000_Length_2133|cytoplasmic	160.00	-24.19	160.00	-24.19	543	22	2133	 141
Complete


   Forward:	Score: 158.000000  Q:1 to 22  R:341 to 360 Align Len (21) (71.43%) (71.43%)

   Query:    3' aACGGUUCGGUCUUGACAACGU 5'
                 ||  || || |  ||||||||
   Ref:      5' cTGAGAAACCTG--CTGTTGCA 3'

   Energy:  -16.389999 kCal/Mol

Scores for this hit:
>Hvi-miR29035	Locus_455_Transcript_1/1_Confidence_1.000_Length_2298|viral	158.00	-16.39	0.00	0.000000e+00	1 22	341 360	21	71.43%	71.43%

Seq1,Seq2,Tot Score,Tot Energy,Max Score,Max Energy,Strand,Len1,Len2,Positions
>>Hvi-miR29035	Locus_455_Transcript_1/1_Confidence_1.000_Length_2298|viral	158.00	-16.39	158.00	-16.39	553	22	2298	 340
Complete


   Forward:	Score: 160.000000  Q:2 to 21  R:144 to 163 Align Len (19) (68.42%) (84.21%)

   Query:    3' aaCGGUUCGGUCUUGACAACGu 5'
                  | :||||:  :|||||||| 
   Ref:      5' agGATAAGCT--GACTGTTGCc 3'

   Energy:  -18.330000 kCal/Mol

Scores for this hit:
>Hvi-miR29035	Locus_461_Transcript_1/1_Confidence_0.800_Length_206|atp	160.00	-18.33	0.00	0.000000e+00	2 21	144 163	19	68.42%	84.21%

Seq1,Seq2,Tot Score,Tot Energy,Max Score,Max Energy,Strand,Len1,Len2,Positions
>>Hvi-miR29035	Locus_461_Transcript_1/1_Confidence_0.800_Length_206|atp	160.00	-18.33	160.00	-18.33	557	22	206	 143
Complete


   Forward:	Score: 156.000000  Q:2 to 23  R:463 to 488 Align Len (27) (62.96%) (62.96%)

   Query:    3' AACGGUUCGGUCU------UGACAACGu 5'
                |||  ||| || |      |||||||| 
   Ref:      5' TTG--AAGACATAATTGTCACTGTTGCc 3'

   Energy:  -14.190000 kCal/Mol

Scores for this hit:
>Hvi-miR29035	Locus_477_Transcript_1/1_Confidence_1.000_Length_1831|methyltransferase-like	156.00	-14.19	0.00	0.000000e+00	2 23	463 488	27	62.96%	62.96%

Seq1,Seq2,Tot Score,Tot Energy,Max Score,Max Energy,Strand,Len1,Len2,Positions
>>Hvi-miR29035	Locus_477_Transcript_1/1_Confidence_1.000_Length_1831|methyltransferase-like	156.00	-14.19	156.00	-14.19	571	22	1831	 462
Complete


   Forward:	Score: 150.000000  Q:2 to 20  R:357 to 377 Align Len (18) (66.67%) (77.78%)

   Query:    3' aacGGUUCGGUCUUGACAACGu 5'
                   ||  | |:| :||||||| 
   Ref:      5' tctCCTTG-CGGTGCTGTTGCt 3'

   Energy:  -18.180000 kCal/Mol

Scores for this hit:
>Hvi-miR29035	Locus_486_Transcript_1/1_Confidence_1.000_Length_554|rho	150.00	-18.18	0.00	0.000000e+00	2 20	357 377	18	66.67%	77.78%

Seq1,Seq2,Tot Score,Tot Energy,Max Score,Max Energy,Strand,Len1,Len2,Positions
>>Hvi-miR29035	Locus_486_Transcript_1/1_Confidence_1.000_Length_554|rho	150.00	-18.18	150.00	-18.18	582	22	554	 356
Complete


   Forward:	Score: 175.000000  Q:1 to 23  R:1508 to 1533 Align Len (26) (73.08%) (76.92%)

   Query:    3' AACGGU---U-CGGUCUUGACAACGU 5'
                ||||||   |  :||| |||||||||
   Ref:      5' TTGCCATTTATTTCAGTACTGTTGCA 3'

   Energy:  -26.100000 kCal/Mol

Scores for this hit:
>Hvi-miR29035	Locus_499_Transcript_1/1_Confidence_1.000_Length_2486|---NA---	175.00	-26.10	0.00	0.000000e+00	1 23	1508 1533	26	73.08%	76.92%


   Forward:	Score: 152.000000  Q:2 to 23  R:498 to 525 Align Len (27) (55.56%) (62.96%)

   Query:    3' AACGGUUCGGU------CUUGACAACGu 5'
                |||  |||::|      |  ||||||| 
   Ref:      5' TTGAAAAGTTACTTATTGCTCTGTTGCt 3'

   Energy:  -14.690000 kCal/Mol

Scores for this hit:
>Hvi-miR29035	Locus_499_Transcript_1/1_Confidence_1.000_Length_2486|---NA---	152.00	-14.69	0.00	0.000000e+00	2 23	498 525	27	55.56%	62.96%

Seq1,Seq2,Tot Score,Tot Energy,Max Score,Max Energy,Strand,Len1,Len2,Positions
>>Hvi-miR29035	Locus_499_Transcript_1/1_Confidence_1.000_Length_2486|---NA---	327.00	-40.79	175.00	-26.10	597	22	2486	 1507 497
Complete


   Forward:	Score: 160.000000  Q:1 to 20  R:929 to 954 Align Len (23) (60.87%) (82.61%)

   Query:    3' aacGGUUC-GGU---CUUGACAACGU 5'
                   |||:| |::   ||:|||||||:
   Ref:      5' acaCCAGGACTGGTTGAGCTGTTGCG 3'

   Energy:  -25.070000 kCal/Mol

Scores for this hit:
>Hvi-miR29035	Locus_507_Transcript_1/1_Confidence_1.000_Length_3652|ubiquitin	160.00	-25.07	0.00	0.000000e+00	1 20	929 954	23	60.87%	82.61%

Seq1,Seq2,Tot Score,Tot Energy,Max Score,Max Energy,Strand,Len1,Len2,Positions
>>Hvi-miR29035	Locus_507_Transcript_1/1_Confidence_1.000_Length_3652|ubiquitin	160.00	-25.07	160.00	-25.07	611	22	3652	 928
Complete


   Forward:	Score: 148.000000  Q:2 to 23  R:88 to 113 Align Len (25) (52.00%) (68.00%)

   Query:    3' AACGGUU----CGGUCUUGACAACGu 5'
                | |: ||    |::: | ||||||| 
   Ref:      5' TAGTGAACACTGTTGAACCTGTTGCt 3'

   Energy:  -14.040000 kCal/Mol

Scores for this hit:
>Hvi-miR29035	Locus_514_Transcript_5/8_Confidence_0.471_Length_629|tumor	148.00	-14.04	0.00	0.000000e+00	2 23	88 113	25	52.00%	68.00%

Seq1,Seq2,Tot Score,Tot Energy,Max Score,Max Energy,Strand,Len1,Len2,Positions
>>Hvi-miR29035	Locus_514_Transcript_5/8_Confidence_0.471_Length_629|tumor	148.00	-14.04	148.00	-14.04	620	22	629	 87
Complete


   Forward:	Score: 151.000000  Q:2 to 20  R:185 to 206 Align Len (18) (66.67%) (72.22%)

   Query:    3' aacGGUUCGGUCUUGACAACGu 5'
                   ||  |||   :||||||| 
   Ref:      5' cgcCCCTGCCCATGCTGTTGCc 3'

   Energy:  -19.750000 kCal/Mol

Scores for this hit:
>Hvi-miR29035	Locus_520_Transcript_1/3_Confidence_0.333_Length_335|---NA---	151.00	-19.75	0.00	0.000000e+00	2 20	185 206	18	66.67%	72.22%

Seq1,Seq2,Tot Score,Tot Energy,Max Score,Max Energy,Strand,Len1,Len2,Positions
>>Hvi-miR29035	Locus_520_Transcript_1/3_Confidence_0.333_Length_335|---NA---	151.00	-19.75	151.00	-19.75	631	22	335	 184
Complete


   Forward:	Score: 151.000000  Q:2 to 20  R:185 to 206 Align Len (18) (66.67%) (72.22%)

   Query:    3' aacGGUUCGGUCUUGACAACGu 5'
                   ||  |||   :||||||| 
   Ref:      5' cgcCCCTGCCCATGCTGTTGCc 3'

   Energy:  -19.750000 kCal/Mol

Scores for this hit:
>Hvi-miR29035	Locus_520_Transcript_2/3_Confidence_0.667_Length_626|hypothetical	151.00	-19.75	0.00	0.000000e+00	2 20	185 206	18	66.67%	72.22%

Seq1,Seq2,Tot Score,Tot Energy,Max Score,Max Energy,Strand,Len1,Len2,Positions
>>Hvi-miR29035	Locus_520_Transcript_2/3_Confidence_0.667_Length_626|hypothetical	151.00	-19.75	151.00	-19.75	632	22	626	 184
Complete


   Forward:	Score: 151.000000  Q:2 to 20  R:185 to 206 Align Len (18) (66.67%) (72.22%)

   Query:    3' aacGGUUCGGUCUUGACAACGu 5'
                   ||  |||   :||||||| 
   Ref:      5' cgcCCCTGCCCATGCTGTTGCc 3'

   Energy:  -19.750000 kCal/Mol

Scores for this hit:
>Hvi-miR29035	Locus_520_Transcript_3/3_Confidence_0.778_Length_639|hypothetical	151.00	-19.75	0.00	0.000000e+00	2 20	185 206	18	66.67%	72.22%

Seq1,Seq2,Tot Score,Tot Energy,Max Score,Max Energy,Strand,Len1,Len2,Positions
>>Hvi-miR29035	Locus_520_Transcript_3/3_Confidence_0.778_Length_639|hypothetical	151.00	-19.75	151.00	-19.75	633	22	639	 184
Complete


   Forward:	Score: 164.000000  Q:1 to 20  R:1254 to 1276 Align Len (20) (75.00%) (80.00%)

   Query:    3' aacGGUUCG-GUCUUGACAACGU 5'
                   ||:| | || | ||||||||
   Ref:      5' ccaCCGACCACATATCTGTTGCA 3'

   Energy:  -21.450001 kCal/Mol

Scores for this hit:
>Hvi-miR29035	Locus_528_Transcript_1/1_Confidence_1.000_Length_2145|serine	164.00	-21.45	0.00	0.000000e+00	1 20	1254 1276	20	75.00%	80.00%

Seq1,Seq2,Tot Score,Tot Energy,Max Score,Max Energy,Strand,Len1,Len2,Positions
>>Hvi-miR29035	Locus_528_Transcript_1/1_Confidence_1.000_Length_2145|serine	164.00	-21.45	164.00	-21.45	639	22	2145	 1253
Complete


   Forward:	Score: 148.000000  Q:2 to 18  R:177 to 197 Align Len (16) (68.75%) (81.25%)

   Query:    3' aacggUUCGGUCUUGACAACGu 5'
                     || ::| | ||||||| 
   Ref:      5' atttaAATTTA-ATCTGTTGCt 3'

   Energy:  -11.370000 kCal/Mol

Scores for this hit:
>Hvi-miR29035	Locus_532_Transcript_1/2_Confidence_1.000_Length_341|---NA---	148.00	-11.37	0.00	0.000000e+00	2 18	177 197	16	68.75%	81.25%

Seq1,Seq2,Tot Score,Tot Energy,Max Score,Max Energy,Strand,Len1,Len2,Positions
>>Hvi-miR29035	Locus_532_Transcript_1/2_Confidence_1.000_Length_341|---NA---	148.00	-11.37	148.00	-11.37	644	22	341	 176
Complete


   Forward:	Score: 148.000000  Q:2 to 18  R:177 to 197 Align Len (16) (68.75%) (81.25%)

   Query:    3' aacggUUCGGUCUUGACAACGu 5'
                     || ::| | ||||||| 
   Ref:      5' atttaAATTTA-ATCTGTTGCt 3'

   Energy:  -11.370000 kCal/Mol

Scores for this hit:
>Hvi-miR29035	Locus_532_Transcript_2/2_Confidence_1.000_Length_387|---NA---	148.00	-11.37	0.00	0.000000e+00	2 18	177 197	16	68.75%	81.25%

Seq1,Seq2,Tot Score,Tot Energy,Max Score,Max Energy,Strand,Len1,Len2,Positions
>>Hvi-miR29035	Locus_532_Transcript_2/2_Confidence_1.000_Length_387|---NA---	148.00	-11.37	148.00	-11.37	645	22	387	 176
Complete


   Forward:	Score: 148.000000  Q:1 to 22  R:971 to 988 Align Len (21) (57.14%) (71.43%)

   Query:    3' aACGGUUCGGUCUUGACAACGU 5'
                 ||:|  |::    ||||||||
   Ref:      5' gTGTCTTGTT----CTGTTGCA 3'

   Energy:  -16.610001 kCal/Mol

Scores for this hit:
>Hvi-miR29035	Locus_540_Transcript_1/1_Confidence_1.000_Length_1964|acetyl-	148.00	-16.61	0.00	0.000000e+00	1 22	971 988	21	57.14%	71.43%

Seq1,Seq2,Tot Score,Tot Energy,Max Score,Max Energy,Strand,Len1,Len2,Positions
>>Hvi-miR29035	Locus_540_Transcript_1/1_Confidence_1.000_Length_1964|acetyl-	148.00	-16.61	148.00	-16.61	657	22	1964	 970
Complete


   Forward:	Score: 156.000000  Q:2 to 22  R:97 to 117 Align Len (20) (60.00%) (85.00%)

   Query:    3' aACGGUUCGGUCUUGACAACGu 5'
                 | |:::||:|  :||||||| 
   Ref:      5' gTACTGGGCTA-TGCTGTTGCt 3'

   Energy:  -20.360001 kCal/Mol

Scores for this hit:
>Hvi-miR29035	Locus_545_Transcript_1/1_Confidence_1.000_Length_1958|yth	156.00	-20.36	0.00	0.000000e+00	2 22	97 117	20	60.00%	85.00%

Seq1,Seq2,Tot Score,Tot Energy,Max Score,Max Energy,Strand,Len1,Len2,Positions
>>Hvi-miR29035	Locus_545_Transcript_1/1_Confidence_1.000_Length_1958|yth	156.00	-20.36	156.00	-20.36	664	22	1958	 96
Complete


   Forward:	Score: 158.000000  Q:1 to 21  R:132 to 150 Align Len (20) (70.00%) (75.00%)

   Query:    3' aaCGGUUCGGUCUUGACAACGU 5'
                  | |||||:    ||||||||
   Ref:      5' gcGGCAAGCT---TCTGTTGCA 3'

   Energy:  -21.209999 kCal/Mol

Scores for this hit:
>Hvi-miR29035	Locus_550_Transcript_1/5_Confidence_0.600_Length_605|dnaj	158.00	-21.21	0.00	0.000000e+00	1 21	132 150	20	70.00%	75.00%

Seq1,Seq2,Tot Score,Tot Energy,Max Score,Max Energy,Strand,Len1,Len2,Positions
>>Hvi-miR29035	Locus_550_Transcript_1/5_Confidence_0.600_Length_605|dnaj	158.00	-21.21	158.00	-21.21	669	22	605	 131
Complete


   Forward:	Score: 158.000000  Q:1 to 21  R:177 to 195 Align Len (20) (70.00%) (75.00%)

   Query:    3' aaCGGUUCGGUCUUGACAACGU 5'
                  | |||||:    ||||||||
   Ref:      5' gcGGCAAGCT---TCTGTTGCA 3'

   Energy:  -21.209999 kCal/Mol

Scores for this hit:
>Hvi-miR29035	Locus_550_Transcript_2/5_Confidence_0.600_Length_674|dnaj	158.00	-21.21	0.00	0.000000e+00	1 21	177 195	20	70.00%	75.00%

Seq1,Seq2,Tot Score,Tot Energy,Max Score,Max Energy,Strand,Len1,Len2,Positions
>>Hvi-miR29035	Locus_550_Transcript_2/5_Confidence_0.600_Length_674|dnaj	158.00	-21.21	158.00	-21.21	670	22	674	 176
Complete


   Forward:	Score: 158.000000  Q:1 to 21  R:131 to 149 Align Len (20) (70.00%) (75.00%)

   Query:    3' aaCGGUUCGGUCUUGACAACGU 5'
                  | |||||:    ||||||||
   Ref:      5' gcGGCAAGCT---TCTGTTGCA 3'

   Energy:  -21.209999 kCal/Mol

Scores for this hit:
>Hvi-miR29035	Locus_550_Transcript_3/5_Confidence_0.600_Length_604|dnaj	158.00	-21.21	0.00	0.000000e+00	1 21	131 149	20	70.00%	75.00%

Seq1,Seq2,Tot Score,Tot Energy,Max Score,Max Energy,Strand,Len1,Len2,Positions
>>Hvi-miR29035	Locus_550_Transcript_3/5_Confidence_0.600_Length_604|dnaj	158.00	-21.21	158.00	-21.21	671	22	604	 130
Complete


   Forward:	Score: 158.000000  Q:1 to 21  R:177 to 195 Align Len (20) (70.00%) (75.00%)

   Query:    3' aaCGGUUCGGUCUUGACAACGU 5'
                  | |||||:    ||||||||
   Ref:      5' gcGGCAAGCT---TCTGTTGCA 3'

   Energy:  -21.209999 kCal/Mol

Scores for this hit:
>Hvi-miR29035	Locus_550_Transcript_4/5_Confidence_0.600_Length_770|dnaj	158.00	-21.21	0.00	0.000000e+00	1 21	177 195	20	70.00%	75.00%

Seq1,Seq2,Tot Score,Tot Energy,Max Score,Max Energy,Strand,Len1,Len2,Positions
>>Hvi-miR29035	Locus_550_Transcript_4/5_Confidence_0.600_Length_770|dnaj	158.00	-21.21	158.00	-21.21	672	22	770	 176
Complete


   Forward:	Score: 158.000000  Q:1 to 21  R:177 to 195 Align Len (20) (70.00%) (75.00%)

   Query:    3' aaCGGUUCGGUCUUGACAACGU 5'
                  | |||||:    ||||||||
   Ref:      5' gcGGCAAGCT---TCTGTTGCA 3'

   Energy:  -21.209999 kCal/Mol

Scores for this hit:
>Hvi-miR29035	Locus_550_Transcript_5/5_Confidence_0.600_Length_650|dnaj	158.00	-21.21	0.00	0.000000e+00	1 21	177 195	20	70.00%	75.00%

Seq1,Seq2,Tot Score,Tot Energy,Max Score,Max Energy,Strand,Len1,Len2,Positions
>>Hvi-miR29035	Locus_550_Transcript_5/5_Confidence_0.600_Length_650|dnaj	158.00	-21.21	158.00	-21.21	673	22	650	 176
Complete


   Forward:	Score: 158.000000  Q:2 to 20  R:432 to 452 Align Len (18) (72.22%) (83.33%)

   Query:    3' aacGGUUCGGUCUUGACAACGu 5'
                   :||| | | |:||||||| 
   Ref:      5' aaaTCAA-CAAAAGCTGTTGCc 3'

   Energy:  -14.840000 kCal/Mol

Scores for this hit:
>Hvi-miR29035	Locus_554_Transcript_1/1_Confidence_1.000_Length_454|---NA---	158.00	-14.84	0.00	0.000000e+00	2 20	432 452	18	72.22%	83.33%

Seq1,Seq2,Tot Score,Tot Energy,Max Score,Max Energy,Strand,Len1,Len2,Positions
>>Hvi-miR29035	Locus_554_Transcript_1/1_Confidence_1.000_Length_454|---NA---	158.00	-14.84	158.00	-14.84	677	22	454	 431
Complete


   Forward:	Score: 180.000000  Q:1 to 22  R:1359 to 1382 Align Len (23) (78.26%) (82.61%)

   Query:    3' aACGGUUCGGUC--UUGACAACGU 5'
                 | || ||:|||  ||||||||||
   Ref:      5' aTCCCCAGTCAGGTAACTGTTGCA 3'

   Energy:  -26.740000 kCal/Mol

Scores for this hit:
>Hvi-miR29035	Locus_561_Transcript_1/1_Confidence_1.000_Length_2450|isoform	180.00	-26.74	0.00	0.000000e+00	1 22	1359 1382	23	78.26%	82.61%

Seq1,Seq2,Tot Score,Tot Energy,Max Score,Max Energy,Strand,Len1,Len2,Positions
>>Hvi-miR29035	Locus_561_Transcript_1/1_Confidence_1.000_Length_2450|isoform	180.00	-26.74	180.00	-26.74	687	22	2450	 1358
Complete


   Forward:	Score: 152.000000  Q:2 to 23  R:6 to 27 Align Len (23) (60.87%) (73.91%)

   Query:    3' AACGGU--UCGGUCUUGACAACGu 5'
                || |:|  :||: |  ||||||| 
   Ref:      5' TTCCTACTGGCTTG--CTGTTGCt 3'

   Energy:  -16.370001 kCal/Mol

Scores for this hit:
>Hvi-miR29035	Locus_574_Transcript_1/1_Confidence_1.000_Length_781|ribosome-associated	152.00	-16.37	0.00	0.000000e+00	2 23	6 27	23	60.87%	73.91%

Seq1,Seq2,Tot Score,Tot Energy,Max Score,Max Energy,Strand,Len1,Len2,Positions
>>Hvi-miR29035	Locus_574_Transcript_1/1_Confidence_1.000_Length_781|ribosome-associated	152.00	-16.37	152.00	-16.37	698	22	781	 5
Complete


   Forward:	Score: 178.000000  Q:2 to 23  R:597 to 624 Align Len (27) (74.07%) (74.07%)

   Query:    3' AACGG-----UUCGGU-CUUGACAACGu 5'
                |||||     | |||| |||||||||| 
   Ref:      5' TTGCCCACCGACGCCAGGAACTGTTGCc 3'

   Energy:  -29.080000 kCal/Mol

Scores for this hit:
>Hvi-miR29035	Locus_581_Transcript_1/1_Confidence_1.000_Length_1406|translocon-associated	178.00	-29.08	0.00	0.000000e+00	2 23	597 624	27	74.07%	74.07%

Seq1,Seq2,Tot Score,Tot Energy,Max Score,Max Energy,Strand,Len1,Len2,Positions
>>Hvi-miR29035	Locus_581_Transcript_1/1_Confidence_1.000_Length_1406|translocon-associated	178.00	-29.08	178.00	-29.08	705	22	1406	 596
Complete


   Forward:	Score: 151.000000  Q:2 to 20  R:34 to 55 Align Len (18) (61.11%) (77.78%)

   Query:    3' aacGGUUCGGUCUUGACAACGu 5'
                   |::| ||  : ||||||| 
   Ref:      5' agaCTGATCCTCGTCTGTTGCt 3'

   Energy:  -15.040000 kCal/Mol

Scores for this hit:
>Hvi-miR29035	Locus_584_Transcript_1/2_Confidence_1.000_Length_274|pupal	151.00	-15.04	0.00	0.000000e+00	2 20	34 55	18	61.11%	77.78%

Seq1,Seq2,Tot Score,Tot Energy,Max Score,Max Energy,Strand,Len1,Len2,Positions
>>Hvi-miR29035	Locus_584_Transcript_1/2_Confidence_1.000_Length_274|pupal	151.00	-15.04	151.00	-15.04	710	22	274	 33
Complete


   Forward:	Score: 151.000000  Q:2 to 20  R:34 to 55 Align Len (18) (61.11%) (77.78%)

   Query:    3' aacGGUUCGGUCUUGACAACGu 5'
                   |::| ||  : ||||||| 
   Ref:      5' agaCTGATCCTCGTCTGTTGCt 3'

   Energy:  -15.040000 kCal/Mol

Scores for this hit:
>Hvi-miR29035	Locus_584_Transcript_2/2_Confidence_1.000_Length_302|cuticular	151.00	-15.04	0.00	0.000000e+00	2 20	34 55	18	61.11%	77.78%

Seq1,Seq2,Tot Score,Tot Energy,Max Score,Max Energy,Strand,Len1,Len2,Positions
>>Hvi-miR29035	Locus_584_Transcript_2/2_Confidence_1.000_Length_302|cuticular	151.00	-15.04	151.00	-15.04	711	22	302	 33
Complete


   Forward:	Score: 148.000000  Q:2 to 23  R:24 to 39 Align Len (21) (61.90%) (71.43%)

   Query:    3' AACGGUUCGGUCUUGACAACGu 5'
                ||||||  ::    ||||||| 
   Ref:      5' TTGCCA--TT----CTGTTGCt 3'

   Energy:  -15.930000 kCal/Mol

Scores for this hit:
>Hvi-miR29035	Locus_593_Transcript_1/1_Confidence_1.000_Length_2067|polypeptide	148.00	-15.93	0.00	0.000000e+00	2 23	24 39	21	61.90%	71.43%

Seq1,Seq2,Tot Score,Tot Energy,Max Score,Max Energy,Strand,Len1,Len2,Positions
>>Hvi-miR29035	Locus_593_Transcript_1/1_Confidence_1.000_Length_2067|polypeptide	148.00	-15.93	148.00	-15.93	723	22	2067	 23
Complete


   Forward:	Score: 158.000000  Q:2 to 23  R:1235 to 1259 Align Len (24) (58.33%) (75.00%)

   Query:    3' AACGGUUCGGUCU---UGACAACGu 5'
                | |:| ||::| |   :||||||| 
   Ref:      5' TGGTCCAGTTAAAGTCGCTGTTGCc 3'

   Energy:  -16.860001 kCal/Mol

Scores for this hit:
>Hvi-miR29035	Locus_600_Transcript_1/1_Confidence_1.000_Length_1333|protein	158.00	-16.86	0.00	0.000000e+00	2 23	1235 1259	24	58.33%	75.00%

Seq1,Seq2,Tot Score,Tot Energy,Max Score,Max Energy,Strand,Len1,Len2,Positions
>>Hvi-miR29035	Locus_600_Transcript_1/1_Confidence_1.000_Length_1333|protein	158.00	-16.86	158.00	-16.86	728	22	1333	 1234
Complete


   Forward:	Score: 160.000000  Q:1 to 23  R:5255 to 5274 Align Len (23) (69.57%) (73.91%)

   Query:    3' AACGGU-UCGGUCUUGACAACGU 5'
                ||| :| ||   | |||||||||
   Ref:      5' TTGGTAGAG---GCACTGTTGCA 3'

   Energy:  -18.030001 kCal/Mol

Scores for this hit:
>Hvi-miR29035	Locus_611_Transcript_1/1_Confidence_1.000_Length_7071|protein	160.00	-18.03	0.00	0.000000e+00	1 23	5255 5274	23	69.57%	73.91%


   Forward:	Score: 148.000000  Q:1 to 23  R:2623 to 2645 Align Len (24) (58.33%) (70.83%)

   Query:    3' AACG--GUUCGGUCUUGACAACGU 5'
                |||:   |||:|    |||||||:
   Ref:      5' TTGTAGGAAGTC-CTCCTGTTGCG 3'

   Energy:  -17.600000 kCal/Mol

Scores for this hit:
>Hvi-miR29035	Locus_611_Transcript_1/1_Confidence_1.000_Length_7071|protein	148.00	-17.60	0.00	0.000000e+00	1 23	2623 2645	24	58.33%	70.83%

Seq1,Seq2,Tot Score,Tot Energy,Max Score,Max Energy,Strand,Len1,Len2,Positions
>>Hvi-miR29035	Locus_611_Transcript_1/1_Confidence_1.000_Length_7071|protein	308.00	-35.63	160.00	-18.03	739	22	7071	 5254 2622
Complete


   Forward:	Score: 161.000000  Q:2 to 22  R:79 to 98 Align Len (20) (70.00%) (80.00%)

   Query:    3' aACGGUUCGGUCUUGACAACGu 5'
                 | ||  |:|| |:||||||| 
   Ref:      5' aTCCC--GTCACAGCTGTTGCt 3'

   Energy:  -19.430000 kCal/Mol

Scores for this hit:
>Hvi-miR29035	Locus_627_Transcript_1/1_Confidence_1.000_Length_4730|fat-like	161.00	-19.43	0.00	0.000000e+00	2 22	79 98	20	70.00%	80.00%

Seq1,Seq2,Tot Score,Tot Energy,Max Score,Max Energy,Strand,Len1,Len2,Positions
>>Hvi-miR29035	Locus_627_Transcript_1/1_Confidence_1.000_Length_4730|fat-like	161.00	-19.43	161.00	-19.43	753	22	4730	 78
Complete


   Forward:	Score: 151.000000  Q:2 to 19  R:17 to 35 Align Len (17) (70.59%) (76.47%)

   Query:    3' aacgGUUCGGUCUUGACAACGu 5'
                    |||||   : ||||||| 
   Ref:      5' attaCAAGC---GCCTGTTGCt 3'

   Energy:  -15.930000 kCal/Mol

Scores for this hit:
>Hvi-miR29035	Locus_643_Transcript_1/1_Confidence_1.000_Length_473|---NA---	151.00	-15.93	0.00	0.000000e+00	2 19	17 35	17	70.59%	76.47%

Seq1,Seq2,Tot Score,Tot Energy,Max Score,Max Energy,Strand,Len1,Len2,Positions
>>Hvi-miR29035	Locus_643_Transcript_1/1_Confidence_1.000_Length_473|---NA---	151.00	-15.93	151.00	-15.93	769	22	473	 16
Complete


   Forward:	Score: 158.000000  Q:2 to 23  R:168 to 185 Align Len (21) (71.43%) (76.19%)

   Query:    3' AACGGUUCGGUCUUGACAACGu 5'
                |||  | |:|||  ||||||| 
   Ref:      5' TTG--ATGTCAG--CTGTTGCc 3'

   Energy:  -16.360001 kCal/Mol

Scores for this hit:
>Hvi-miR29035	Locus_672_Transcript_1/1_Confidence_1.000_Length_286|cathepsin	158.00	-16.36	0.00	0.000000e+00	2 23	168 185	21	71.43%	76.19%

Seq1,Seq2,Tot Score,Tot Energy,Max Score,Max Energy,Strand,Len1,Len2,Positions
>>Hvi-miR29035	Locus_672_Transcript_1/1_Confidence_1.000_Length_286|cathepsin	158.00	-16.36	158.00	-16.36	798	22	286	 167
Complete


   Forward:	Score: 157.000000  Q:2 to 21  R:1119 to 1143 Align Len (23) (65.22%) (73.91%)

   Query:    3' aaCGGUU----CGGUCUUGACAACGu 5'
                  |:|||     :|| ||||||||| 
   Ref:      5' acGTCAACATTATCA-AACTGTTGCt 3'

   Energy:  -17.299999 kCal/Mol

Scores for this hit:
>Hvi-miR29035	Locus_673_Transcript_1/1_Confidence_1.000_Length_3151|ankyrin	157.00	-17.30	0.00	0.000000e+00	2 21	1119 1143	23	65.22%	73.91%

Seq1,Seq2,Tot Score,Tot Energy,Max Score,Max Energy,Strand,Len1,Len2,Positions
>>Hvi-miR29035	Locus_673_Transcript_1/1_Confidence_1.000_Length_3151|ankyrin	157.00	-17.30	157.00	-17.30	799	22	3151	 1118
Complete


   Forward:	Score: 165.000000  Q:2 to 22  R:168 to 187 Align Len (20) (75.00%) (80.00%)

   Query:    3' aACGGUUCGGUCUUGACAACGu 5'
                 || || ||:  ||||||||| 
   Ref:      5' gTGACACGCT--AACTGTTGCt 3'

   Energy:  -16.889999 kCal/Mol

Scores for this hit:
>Hvi-miR29035	Locus_686_Transcript_1/1_Confidence_1.000_Length_385|glutathione	165.00	-16.89	0.00	0.000000e+00	2 22	168 187	20	75.00%	80.00%

Seq1,Seq2,Tot Score,Tot Energy,Max Score,Max Energy,Strand,Len1,Len2,Positions
>>Hvi-miR29035	Locus_686_Transcript_1/1_Confidence_1.000_Length_385|glutathione	165.00	-16.89	165.00	-16.89	809	22	385	 167
Complete


   Forward:	Score: 154.000000  Q:2 to 23  R:252 to 274 Align Len (22) (68.18%) (68.18%)

   Query:    3' AACGGUUCGGUCU-UGACAACGu 5'
                ||| || |   ||  ||||||| 
   Ref:      5' TTGGCATGGATGATCCTGTTGCt 3'

   Energy:  -15.100000 kCal/Mol

Scores for this hit:
>Hvi-miR29035	Locus_716_Transcript_1/1_Confidence_1.000_Length_396|ribosomal	154.00	-15.10	0.00	0.000000e+00	2 23	252 274	22	68.18%	68.18%

Seq1,Seq2,Tot Score,Tot Energy,Max Score,Max Energy,Strand,Len1,Len2,Positions
>>Hvi-miR29035	Locus_716_Transcript_1/1_Confidence_1.000_Length_396|ribosomal	154.00	-15.10	154.00	-15.10	844	22	396	 251
Complete


   Forward:	Score: 148.000000  Q:2 to 13  R:1 to 15 Align Len (11) (81.82%) (90.91%)

   Query:    3' aacgguucggUCUUGACAACGu 5'
                          | |:||||||| 
   Ref:      5' -------ctgACAGCTGTTGCt 3'

   Energy:  -12.900000 kCal/Mol

Scores for this hit:
>Hvi-miR29035	Locus_721_Transcript_1/2_Confidence_0.500_Length_352|---NA---	148.00	-12.90	0.00	0.000000e+00	2 13	1 15	11	81.82%	90.91%

Seq1,Seq2,Tot Score,Tot Energy,Max Score,Max Energy,Strand,Len1,Len2,Positions
>>Hvi-miR29035	Locus_721_Transcript_1/2_Confidence_0.500_Length_352|---NA---	148.00	-12.90	148.00	-12.90	851	22	352	 0
Complete


   Forward:	Score: 148.000000  Q:2 to 13  R:1 to 15 Align Len (11) (81.82%) (90.91%)

   Query:    3' aacgguucggUCUUGACAACGu 5'
                          | |:||||||| 
   Ref:      5' -------ctgACAGCTGTTGCt 3'

   Energy:  -12.900000 kCal/Mol

Scores for this hit:
>Hvi-miR29035	Locus_721_Transcript_2/2_Confidence_0.500_Length_494|---NA---	148.00	-12.90	0.00	0.000000e+00	2 13	1 15	11	81.82%	90.91%

Seq1,Seq2,Tot Score,Tot Energy,Max Score,Max Energy,Strand,Len1,Len2,Positions
>>Hvi-miR29035	Locus_721_Transcript_2/2_Confidence_0.500_Length_494|---NA---	148.00	-12.90	148.00	-12.90	852	22	494	 0
Complete


   Forward:	Score: 163.000000  Q:1 to 22  R:2427 to 2445 Align Len (21) (66.67%) (80.95%)

   Query:    3' aACGGUUCGGUCUUGACAACGU 5'
                 ||: |:|:|   |||||||||
   Ref:      5' aTGTGAGGTC---ACTGTTGCA 3'

   Energy:  -21.459999 kCal/Mol

Scores for this hit:
>Hvi-miR29035	Locus_737_Transcript_1/1_Confidence_1.000_Length_3626|tankyrase-1	163.00	-21.46	0.00	0.000000e+00	1 22	2427 2445	21	66.67%	80.95%

Seq1,Seq2,Tot Score,Tot Energy,Max Score,Max Energy,Strand,Len1,Len2,Positions
>>Hvi-miR29035	Locus_737_Transcript_1/1_Confidence_1.000_Length_3626|tankyrase-1	163.00	-21.46	163.00	-21.46	864	22	3626	 2426
Complete


   Forward:	Score: 164.000000  Q:1 to 22  R:1696 to 1719 Align Len (23) (65.22%) (78.26%)

   Query:    3' aACGGUUCGGUCU--UGACAACGU 5'
                 |||: : |:| |  |||||||||
   Ref:      5' gTGCTCGACTACAACACTGTTGCA 3'

   Energy:  -20.940001 kCal/Mol

Scores for this hit:
>Hvi-miR29035	Locus_750_Transcript_1/1_Confidence_1.000_Length_2269|splicing	164.00	-20.94	0.00	0.000000e+00	1 22	1696 1719	23	65.22%	78.26%

Seq1,Seq2,Tot Score,Tot Energy,Max Score,Max Energy,Strand,Len1,Len2,Positions
>>Hvi-miR29035	Locus_750_Transcript_1/1_Confidence_1.000_Length_2269|splicing	164.00	-20.94	164.00	-20.94	875	22	2269	 1695
Complete


   Forward:	Score: 169.000000  Q:1 to 22  R:279 to 297 Align Len (21) (76.19%) (85.71%)

   Query:    3' aACGGUUCGGUCUUGACAACGU 5'
                 || ::|||  |||||||||||
   Ref:      5' aTG-TGAGC--GAACTGTTGCA 3'

   Energy:  -20.020000 kCal/Mol

Scores for this hit:
>Hvi-miR29035	Locus_753_Transcript_1/1_Confidence_1.000_Length_578|fructose-	169.00	-20.02	0.00	0.000000e+00	1 22	279 297	21	76.19%	85.71%

Seq1,Seq2,Tot Score,Tot Energy,Max Score,Max Energy,Strand,Len1,Len2,Positions
>>Hvi-miR29035	Locus_753_Transcript_1/1_Confidence_1.000_Length_578|fructose-	169.00	-20.02	169.00	-20.02	878	22	578	 278
Complete


   Forward:	Score: 163.000000  Q:2 to 22  R:1472 to 1498 Align Len (25) (68.00%) (72.00%)

   Query:    3' aACGGUUCG---GUC--UUGACAACGu 5'
                 ||:||| |   | |  ||||||||| 
   Ref:      5' cTGTCAAACATTCCGTCAACTGTTGCt 3'

   Energy:  -19.959999 kCal/Mol

Scores for this hit:
>Hvi-miR29035	Locus_765_Transcript_1/1_Confidence_1.000_Length_2733|polypyrimidine	163.00	-19.96	0.00	0.000000e+00	2 22	1472 1498	25	68.00%	72.00%

Seq1,Seq2,Tot Score,Tot Energy,Max Score,Max Energy,Strand,Len1,Len2,Positions
>>Hvi-miR29035	Locus_765_Transcript_1/1_Confidence_1.000_Length_2733|polypyrimidine	163.00	-19.96	163.00	-19.96	892	22	2733	 1471
Complete


   Forward:	Score: 162.000000  Q:1 to 22  R:484 to 513 Align Len (29) (58.62%) (68.97%)

   Query:    3' aACGGU-UC-------GGUCUUGACAACGU 5'
                 ||:|| ||       :|| :|||||||||
   Ref:      5' cTGTCACAGATTTTGTTCACGACTGTTGCA 3'

   Energy:  -20.250000 kCal/Mol

Scores for this hit:
>Hvi-miR29035	Locus_775_Transcript_1/1_Confidence_1.000_Length_775|zinc	162.00	-20.25	0.00	0.000000e+00	1 22	484 513	29	58.62%	68.97%

Seq1,Seq2,Tot Score,Tot Energy,Max Score,Max Energy,Strand,Len1,Len2,Positions
>>Hvi-miR29035	Locus_775_Transcript_1/1_Confidence_1.000_Length_775|zinc	162.00	-20.25	162.00	-20.25	901	22	775	 483
Complete


   Forward:	Score: 162.000000  Q:1 to 23  R:19 to 40 Align Len (23) (69.57%) (78.26%)

   Query:    3' AAC-GGUUCGGUCUUGACAACGU 5'
                |||   |||:||  ||||||||:
   Ref:      5' TTGAAGAAGTCA-CACTGTTGCG 3'

   Energy:  -20.930000 kCal/Mol

Scores for this hit:
>Hvi-miR29035	Locus_798_Transcript_1/1_Confidence_1.000_Length_463|histone-lysine	162.00	-20.93	0.00	0.000000e+00	1 23	19 40	23	69.57%	78.26%

Seq1,Seq2,Tot Score,Tot Energy,Max Score,Max Energy,Strand,Len1,Len2,Positions
>>Hvi-miR29035	Locus_798_Transcript_1/1_Confidence_1.000_Length_463|histone-lysine	162.00	-20.93	162.00	-20.93	930	22	463	 18
Complete


   Forward:	Score: 142.000000  Q:2 to 11  R:919 to 940 Align Len (9) (88.89%) (88.89%)

   Query:    3' aacgguucggucUUGACAACGu 5'
                            | ||||||| 
   Ref:      5' agacgtcttatcATCTGTTGCc 3'

   Energy:  -13.640000 kCal/Mol

Scores for this hit:
>Hvi-miR29035	Locus_816_Transcript_1/1_Confidence_1.000_Length_1150|probable	142.00	-13.64	0.00	0.000000e+00	2 11	919 940	9	88.89%	88.89%

Seq1,Seq2,Tot Score,Tot Energy,Max Score,Max Energy,Strand,Len1,Len2,Positions
>>Hvi-miR29035	Locus_816_Transcript_1/1_Confidence_1.000_Length_1150|probable	142.00	-13.64	142.00	-13.64	953	22	1150	 918
Complete


   Forward:	Score: 150.000000  Q:2 to 23  R:1683 to 1704 Align Len (21) (61.90%) (66.67%)

   Query:    3' AACGGUUCGGUCUUGACAACGu 5'
                ||  || | :  | ||||||| 
   Ref:      5' TTAACATGGTTTATCTGTTGCt 3'

   Energy:  -13.090000 kCal/Mol

Scores for this hit:
>Hvi-miR29035	Locus_865_Transcript_1/1_Confidence_1.000_Length_8389	150.00	-13.09	0.00	0.000000e+00	2 23	1683 1704	21	61.90%	66.67%

Seq1,Seq2,Tot Score,Tot Energy,Max Score,Max Energy,Strand,Len1,Len2,Positions
>>Hvi-miR29035	Locus_865_Transcript_1/1_Confidence_1.000_Length_8389	150.00	-13.09	150.00	-13.09	1014	22	8389	 1682
Complete


   Forward:	Score: 153.000000  Q:2 to 23  R:397 to 418 Align Len (22) (63.64%) (77.27%)

   Query:    3' AACG-GUUCGGUCUUGACAACGu 5'
                | ||  ::| || |:||||||| 
   Ref:      5' TAGCGGGGGGCA-AGCTGTTGCc 3'

   Energy:  -16.959999 kCal/Mol

Scores for this hit:
>Hvi-miR29035	Locus_885_Transcript_2/8_Confidence_0.524_Length_548|hypothetical	153.00	-16.96	0.00	0.000000e+00	2 23	397 418	22	63.64%	77.27%

Seq1,Seq2,Tot Score,Tot Energy,Max Score,Max Energy,Strand,Len1,Len2,Positions
>>Hvi-miR29035	Locus_885_Transcript_2/8_Confidence_0.524_Length_548|hypothetical	153.00	-16.96	153.00	-16.96	1037	22	548	 396
Complete


   Forward:	Score: 153.000000  Q:2 to 23  R:436 to 457 Align Len (22) (63.64%) (77.27%)

   Query:    3' AACG-GUUCGGUCUUGACAACGu 5'
                | ||  ::| || |:||||||| 
   Ref:      5' TAGCGGGGGGCA-AGCTGTTGCc 3'

   Energy:  -16.959999 kCal/Mol

Scores for this hit:
>Hvi-miR29035	Locus_885_Transcript_4/8_Confidence_0.381_Length_587|hypothetical	153.00	-16.96	0.00	0.000000e+00	2 23	436 457	22	63.64%	77.27%

Seq1,Seq2,Tot Score,Tot Energy,Max Score,Max Energy,Strand,Len1,Len2,Positions
>>Hvi-miR29035	Locus_885_Transcript_4/8_Confidence_0.381_Length_587|hypothetical	153.00	-16.96	153.00	-16.96	1039	22	587	 435
Complete


   Forward:	Score: 153.000000  Q:2 to 23  R:456 to 477 Align Len (22) (63.64%) (77.27%)

   Query:    3' AACG-GUUCGGUCUUGACAACGu 5'
                | ||  ::| || |:||||||| 
   Ref:      5' TAGCGGGGGGCA-AGCTGTTGCc 3'

   Energy:  -16.959999 kCal/Mol

Scores for this hit:
>Hvi-miR29035	Locus_885_Transcript_6/8_Confidence_0.429_Length_607|hypothetical	153.00	-16.96	0.00	0.000000e+00	2 23	456 477	22	63.64%	77.27%

Seq1,Seq2,Tot Score,Tot Energy,Max Score,Max Energy,Strand,Len1,Len2,Positions
>>Hvi-miR29035	Locus_885_Transcript_6/8_Confidence_0.429_Length_607|hypothetical	153.00	-16.96	153.00	-16.96	1041	22	607	 455
Complete


   Forward:	Score: 153.000000  Q:2 to 23  R:642 to 663 Align Len (22) (63.64%) (77.27%)

   Query:    3' AACG-GUUCGGUCUUGACAACGu 5'
                | ||  ::| || |:||||||| 
   Ref:      5' TAGCGGGGGGCA-AGCTGTTGCc 3'

   Energy:  -16.959999 kCal/Mol

Scores for this hit:
>Hvi-miR29035	Locus_885_Transcript_8/8_Confidence_0.524_Length_793|uncharacterized	153.00	-16.96	0.00	0.000000e+00	2 23	642 663	22	63.64%	77.27%

Seq1,Seq2,Tot Score,Tot Energy,Max Score,Max Energy,Strand,Len1,Len2,Positions
>>Hvi-miR29035	Locus_885_Transcript_8/8_Confidence_0.524_Length_793|uncharacterized	153.00	-16.96	153.00	-16.96	1043	22	793	 641
Complete


   Forward:	Score: 149.000000  Q:2 to 23  R:94 to 114 Align Len (21) (61.90%) (71.43%)

   Query:    3' AACGGUUCGGUCUUGACAACGu 5'
                || :: || ||   ||||||| 
   Ref:      5' TTCTTCAG-CATTTCTGTTGCt 3'

   Energy:  -14.080000 kCal/Mol

Scores for this hit:
>Hvi-miR29035	Locus_895_Transcript_1/1_Confidence_1.000_Length_911|regulator	149.00	-14.08	0.00	0.000000e+00	2 23	94 114	21	61.90%	71.43%

Seq1,Seq2,Tot Score,Tot Energy,Max Score,Max Energy,Strand,Len1,Len2,Positions
>>Hvi-miR29035	Locus_895_Transcript_1/1_Confidence_1.000_Length_911|regulator	149.00	-14.08	149.00	-14.08	1054	22	911	 93
Complete


   Forward:	Score: 162.000000  Q:1 to 22  R:5945 to 5967 Align Len (22) (59.09%) (86.36%)

   Query:    3' aACGGUUC-GGUCUUGACAACGU 5'
                 |||:::| |:  :||||||||:
   Ref:      5' gTGCTGGGACTTTGACTGTTGCG 3'

   Energy:  -23.469999 kCal/Mol

Scores for this hit:
>Hvi-miR29035	Locus_916_Transcript_1/1_Confidence_1.000_Length_5969|probable	162.00	-23.47	0.00	0.000000e+00	1 22	5945 5967	22	59.09%	86.36%


   Forward:	Score: 161.000000  Q:1 to 18  R:1646 to 1666 Align Len (17) (76.47%) (88.24%)

   Query:    3' aacggUUCGGUCUUGACAACGU 5'
                     ::| || ||||||||||
   Ref:      5' aggaaGGGACA-AACTGTTGCA 3'

   Energy:  -18.400000 kCal/Mol

Scores for this hit:
>Hvi-miR29035	Locus_916_Transcript_1/1_Confidence_1.000_Length_5969|probable	161.00	-18.40	0.00	0.000000e+00	1 18	1646 1666	17	76.47%	88.24%


   Forward:	Score: 157.000000  Q:1 to 22  R:3920 to 3947 Align Len (28) (57.14%) (67.86%)

   Query:    3' aACGGUU-------CGGUCUUGACAACGU 5'
                 |||||:       |::| | ||||||||
   Ref:      5' gTGCCAGTATCTTCGTTA-ATCTGTTGCA 3'

   Energy:  -20.959999 kCal/Mol

Scores for this hit:
>Hvi-miR29035	Locus_916_Transcript_1/1_Confidence_1.000_Length_5969|probable	157.00	-20.96	0.00	0.000000e+00	1 22	3920 3947	28	57.14%	67.86%


   Forward:	Score: 142.000000  Q:2 to 21  R:2953 to 2976 Align Len (21) (57.14%) (66.67%)

   Query:    3' aaCGGUUCG--GUCUUGACAACGu 5'
                  | |:|||  :    ||||||| 
   Ref:      5' caGACGAGCTTTCTCCCTGTTGCc 3'

   Energy:  -17.150000 kCal/Mol

Scores for this hit:
>Hvi-miR29035	Locus_916_Transcript_1/1_Confidence_1.000_Length_5969|probable	142.00	-17.15	0.00	0.000000e+00	2 21	2953 2976	21	57.14%	66.67%


   Forward:	Score: 141.000000  Q:1 to 9  R:4523 to 4544 Align Len (8) (87.50%) (100.00%)

   Query:    3' aacgguucggucuuGACAACGU 5'
                              |||||||:
   Ref:      5' acactcttcttatcCTGTTGCG 3'

   Energy:  -12.010000 kCal/Mol

Scores for this hit:
>Hvi-miR29035	Locus_916_Transcript_1/1_Confidence_1.000_Length_5969|probable	141.00	-12.01	0.00	0.000000e+00	1 9	4523 4544	8	87.50%	100.00%

Seq1,Seq2,Tot Score,Tot Energy,Max Score,Max Energy,Strand,Len1,Len2,Positions
>>Hvi-miR29035	Locus_916_Transcript_1/1_Confidence_1.000_Length_5969|probable	763.00	-91.99	162.00	-23.47	1075	22	5969	 5944 1645 3919 2952 4522
Complete


   Forward:	Score: 144.000000  Q:2 to 21  R:845 to 864 Align Len (19) (63.16%) (68.42%)

   Query:    3' aaCGGUUCGGUCUUGACAACGu 5'
                  || : |||    ||||||| 
   Ref:      5' ccGCGGCGCC--TCCTGTTGCc 3'

   Energy:  -15.770000 kCal/Mol

Scores for this hit:
>Hvi-miR29035	Locus_918_Transcript_1/1_Confidence_1.000_Length_1340|protein	144.00	-15.77	0.00	0.000000e+00	2 21	845 864	19	63.16%	68.42%

Seq1,Seq2,Tot Score,Tot Energy,Max Score,Max Energy,Strand,Len1,Len2,Positions
>>Hvi-miR29035	Locus_918_Transcript_1/1_Confidence_1.000_Length_1340|protein	144.00	-15.77	144.00	-15.77	1077	22	1340	 844
Complete


   Forward:	Score: 165.000000  Q:2 to 22  R:1457 to 1483 Align Len (25) (72.00%) (76.00%)

   Query:    3' aACGGU--UCG-GUCU--UGACAACGu 5'
                 |||||  | | ||||  :||||||| 
   Ref:      5' gTGCCATGAACACAGATGGCTGTTGCc 3'

   Energy:  -22.990000 kCal/Mol

Scores for this hit:
>Hvi-miR29035	Locus_926_Transcript_1/1_Confidence_1.000_Length_1664|muscle	165.00	-22.99	0.00	0.000000e+00	2 22	1457 1483	25	72.00%	76.00%


   Forward:	Score: 159.000000  Q:2 to 22  R:994 to 1013 Align Len (20) (75.00%) (80.00%)

   Query:    3' aACGGUUCGGUCUUGACAACGu 5'
                 | | :|| ||| |||||||| 
   Ref:      5' aTACAGAG-CAG-ACTGTTGCc 3'

   Energy:  -18.980000 kCal/Mol

Scores for this hit:
>Hvi-miR29035	Locus_926_Transcript_1/1_Confidence_1.000_Length_1664|muscle	159.00	-18.98	0.00	0.000000e+00	2 22	994 1013	20	75.00%	80.00%

Seq1,Seq2,Tot Score,Tot Energy,Max Score,Max Energy,Strand,Len1,Len2,Positions
>>Hvi-miR29035	Locus_926_Transcript_1/1_Confidence_1.000_Length_1664|muscle	324.00	-41.97	165.00	-22.99	1090	22	1664	 1456 993
Complete


   Forward:	Score: 170.000000  Q:1 to 22  R:105 to 127 Align Len (22) (68.18%) (86.36%)

   Query:    3' aACGGUUCGGU-CUUGACAACGU 5'
                 ||: || ::: |||||||||||
   Ref:      5' gTGTAAAATTGTGAACTGTTGCA 3'

   Energy:  -18.790001 kCal/Mol

Scores for this hit:
>Hvi-miR29035	Locus_940_Transcript_1/1_Confidence_1.000_Length_918|protein	170.00	-18.79	0.00	0.000000e+00	1 22	105 127	22	68.18%	86.36%

Seq1,Seq2,Tot Score,Tot Energy,Max Score,Max Energy,Strand,Len1,Len2,Positions
>>Hvi-miR29035	Locus_940_Transcript_1/1_Confidence_1.000_Length_918|protein	170.00	-18.79	170.00	-18.79	1105	22	918	 104
Complete


   Forward:	Score: 153.000000  Q:2 to 18  R:240 to 261 Align Len (16) (68.75%) (81.25%)

   Query:    3' aacggUUCGGUCUUGACAACGu 5'
                     :|| :||  ||||||| 
   Ref:      5' agtagGAGGTAGTCCTGTTGCc 3'

   Energy:  -17.690001 kCal/Mol

Scores for this hit:
>Hvi-miR29035	Locus_947_Transcript_1/1_Confidence_1.000_Length_2319|phosphorylated	153.00	-17.69	0.00	0.000000e+00	2 18	240 261	16	68.75%	81.25%

Seq1,Seq2,Tot Score,Tot Energy,Max Score,Max Energy,Strand,Len1,Len2,Positions
>>Hvi-miR29035	Locus_947_Transcript_1/1_Confidence_1.000_Length_2319|phosphorylated	153.00	-17.69	153.00	-17.69	1111	22	2319	 239
Complete


   Forward:	Score: 140.000000  Q:2 to 9  R:381 to 402 Align Len (7) (100.00%) (100.00%)

   Query:    3' aacgguucggucuuGACAACGu 5'
                              ||||||| 
   Ref:      5' tttattgtccttttCTGTTGCt 3'

   Energy:  -13.220000 kCal/Mol

Scores for this hit:
>Hvi-miR29035	Locus_961_Transcript_1/1_Confidence_1.000_Length_602|agap010322	140.00	-13.22	0.00	0.000000e+00	2 9	381 402	7	100.00%	100.00%

Seq1,Seq2,Tot Score,Tot Energy,Max Score,Max Energy,Strand,Len1,Len2,Positions
>>Hvi-miR29035	Locus_961_Transcript_1/1_Confidence_1.000_Length_602|agap010322	140.00	-13.22	140.00	-13.22	1128	22	602	 380
Complete


   Forward:	Score: 161.000000  Q:2 to 23  R:356 to 380 Align Len (25) (72.00%) (72.00%)

   Query:    3' AACGGU-UCGGUCU---UGACAACGu 5'
                ||||||  |||| |    ||||||| 
   Ref:      5' TTGCCACTGCCA-ATTTCCTGTTGCc 3'

   Energy:  -22.170000 kCal/Mol

Scores for this hit:
>Hvi-miR29035	Locus_1004_Transcript_1/1_Confidence_1.000_Length_917|atp-citrate	161.00	-22.17	0.00	0.000000e+00	2 23	356 380	25	72.00%	72.00%

Seq1,Seq2,Tot Score,Tot Energy,Max Score,Max Energy,Strand,Len1,Len2,Positions
>>Hvi-miR29035	Locus_1004_Transcript_1/1_Confidence_1.000_Length_917|atp-citrate	161.00	-22.17	161.00	-22.17	1193	22	917	 355
Complete


   Forward:	Score: 159.000000  Q:2 to 20  R:927 to 948 Align Len (18) (72.22%) (77.78%)

   Query:    3' aacGGUUCGGUCUUGACAACGu 5'
                   |||| : ||  ||||||| 
   Ref:      5' agaCCAAATAAGTCCTGTTGCt 3'

   Energy:  -18.200001 kCal/Mol

Scores for this hit:
>Hvi-miR29035	Locus_1021_Transcript_1/1_Confidence_1.000_Length_1289|brain	159.00	-18.20	0.00	0.000000e+00	2 20	927 948	18	72.22%	77.78%

Seq1,Seq2,Tot Score,Tot Energy,Max Score,Max Energy,Strand,Len1,Len2,Positions
>>Hvi-miR29035	Locus_1021_Transcript_1/1_Confidence_1.000_Length_1289|brain	159.00	-18.20	159.00	-18.20	1216	22	1289	 926
Complete


   Forward:	Score: 150.000000  Q:2 to 23  R:246 to 267 Align Len (21) (57.14%) (71.43%)

   Query:    3' AACGGUUCGGUCUUGACAACGu 5'
                | ||:   |::|  ||||||| 
   Ref:      5' TGGCTTTTCTGGCTCTGTTGCt 3'

   Energy:  -17.690001 kCal/Mol

Scores for this hit:
>Hvi-miR29035	Locus_1026_Transcript_1/2_Confidence_1.000_Length_606|vacuolar	150.00	-17.69	0.00	0.000000e+00	2 23	246 267	21	57.14%	71.43%

Seq1,Seq2,Tot Score,Tot Energy,Max Score,Max Energy,Strand,Len1,Len2,Positions
>>Hvi-miR29035	Locus_1026_Transcript_1/2_Confidence_1.000_Length_606|vacuolar	150.00	-17.69	150.00	-17.69	1221	22	606	 245
Complete


   Forward:	Score: 164.000000  Q:1 to 22  R:352 to 377 Align Len (25) (64.00%) (84.00%)

   Query:    3' aACGGUUCG-G--UCU-UGACAACGU 5'
                 |||::||: |  ||| :|||||||:
   Ref:      5' cTGCTGAGTACAAAGATGCTGTTGCG 3'

   Energy:  -24.110001 kCal/Mol

Scores for this hit:
>Hvi-miR29035	Locus_1031_Transcript_1/1_Confidence_1.000_Length_1418|dipeptidase	164.00	-24.11	0.00	0.000000e+00	1 22	352 377	25	64.00%	84.00%

Seq1,Seq2,Tot Score,Tot Energy,Max Score,Max Energy,Strand,Len1,Len2,Positions
>>Hvi-miR29035	Locus_1031_Transcript_1/1_Confidence_1.000_Length_1418|dipeptidase	164.00	-24.11	164.00	-24.11	1227	22	1418	 351
Complete


   Forward:	Score: 167.000000  Q:1 to 23  R:3092 to 3113 Align Len (22) (68.18%) (77.27%)

   Query:    3' AACGGUUCGGUCUUGACAACGU 5'
                || ::|| | ||  ||||||||
   Ref:      5' TTATTAACCAAGCCCTGTTGCA 3'

   Energy:  -25.120001 kCal/Mol

Scores for this hit:
>Hvi-miR29035	Locus_1034_Transcript_1/1_Confidence_1.000_Length_3375|naf1_drome	167.00	-25.12	0.00	0.000000e+00	1 23	3092 3113	22	68.18%	77.27%

Seq1,Seq2,Tot Score,Tot Energy,Max Score,Max Energy,Strand,Len1,Len2,Positions
>>Hvi-miR29035	Locus_1034_Transcript_1/1_Confidence_1.000_Length_3375|naf1_drome	167.00	-25.12	167.00	-25.12	1230	22	3375	 3091
Complete


   Forward:	Score: 182.000000  Q:1 to 22  R:1447 to 1471 Align Len (24) (79.17%) (79.17%)

   Query:    3' aACGGUUCGGUCU---UGACAACGU 5'
                 | |||||| |||   |||||||||
   Ref:      5' cTTCCAAGCAAGAAGTACTGTTGCA 3'

   Energy:  -26.980000 kCal/Mol

Scores for this hit:
>Hvi-miR29035	Locus_1044_Transcript_1/1_Confidence_1.000_Length_3940|protein	182.00	-26.98	0.00	0.000000e+00	1 22	1447 1471	24	79.17%	79.17%

Seq1,Seq2,Tot Score,Tot Energy,Max Score,Max Energy,Strand,Len1,Len2,Positions
>>Hvi-miR29035	Locus_1044_Transcript_1/1_Confidence_1.000_Length_3940|protein	182.00	-26.98	182.00	-26.98	1243	22	3940	 1446
Complete


   Forward:	Score: 161.000000  Q:1 to 21  R:176 to 198 Align Len (21) (61.90%) (85.71%)

   Query:    3' aaCGGUUCGGUC-UUGACAACGU 5'
                  | :| ||::| |:|||||||:
   Ref:      5' ggGGTATGCTGGCAGCTGTTGCG 3'

   Energy:  -23.070000 kCal/Mol

Scores for this hit:
>Hvi-miR29035	Locus_1120_Transcript_2/8_Confidence_0.389_Length_517|facilitated	161.00	-23.07	0.00	0.000000e+00	1 21	176 198	21	61.90%	85.71%

Seq1,Seq2,Tot Score,Tot Energy,Max Score,Max Energy,Strand,Len1,Len2,Positions
>>Hvi-miR29035	Locus_1120_Transcript_2/8_Confidence_0.389_Length_517|facilitated	161.00	-23.07	161.00	-23.07	1322	22	517	 175
Complete


   Forward:	Score: 161.000000  Q:1 to 21  R:176 to 198 Align Len (21) (61.90%) (85.71%)

   Query:    3' aaCGGUUCGGUC-UUGACAACGU 5'
                  | :| ||::| |:|||||||:
   Ref:      5' ggGGTATGCTGGCAGCTGTTGCG 3'

   Energy:  -23.070000 kCal/Mol

Scores for this hit:
>Hvi-miR29035	Locus_1120_Transcript_6/8_Confidence_0.278_Length_365|facilitated	161.00	-23.07	0.00	0.000000e+00	1 21	176 198	21	61.90%	85.71%

Seq1,Seq2,Tot Score,Tot Energy,Max Score,Max Energy,Strand,Len1,Len2,Positions
>>Hvi-miR29035	Locus_1120_Transcript_6/8_Confidence_0.278_Length_365|facilitated	161.00	-23.07	161.00	-23.07	1326	22	365	 175
Complete


   Forward:	Score: 161.000000  Q:1 to 21  R:176 to 198 Align Len (21) (61.90%) (85.71%)

   Query:    3' aaCGGUUCGGUC-UUGACAACGU 5'
                  | :| ||::| |:|||||||:
   Ref:      5' ggGGTATGCTGGCAGCTGTTGCG 3'

   Energy:  -23.070000 kCal/Mol

Scores for this hit:
>Hvi-miR29035	Locus_1120_Transcript_8/8_Confidence_0.389_Length_546|facilitated	161.00	-23.07	0.00	0.000000e+00	1 21	176 198	21	61.90%	85.71%

Seq1,Seq2,Tot Score,Tot Energy,Max Score,Max Energy,Strand,Len1,Len2,Positions
>>Hvi-miR29035	Locus_1120_Transcript_8/8_Confidence_0.389_Length_546|facilitated	161.00	-23.07	161.00	-23.07	1328	22	546	 175
Complete


   Forward:	Score: 158.000000  Q:1 to 22  R:1056 to 1077 Align Len (21) (61.90%) (76.19%)

   Query:    3' aACGGUUCGGUCUUGACAACGU 5'
                 ||   |||::  :||||||||
   Ref:      5' gTGGGCAGCTGCTGCTGTTGCA 3'

   Energy:  -18.760000 kCal/Mol

Scores for this hit:
>Hvi-miR29035	Locus_1143_Transcript_1/1_Confidence_1.000_Length_1150|hypothetical	158.00	-18.76	0.00	0.000000e+00	1 22	1056 1077	21	61.90%	76.19%

Seq1,Seq2,Tot Score,Tot Energy,Max Score,Max Energy,Strand,Len1,Len2,Positions
>>Hvi-miR29035	Locus_1143_Transcript_1/1_Confidence_1.000_Length_1150|hypothetical	158.00	-18.76	158.00	-18.76	1352	22	1150	 1055
Complete


   Forward:	Score: 161.000000  Q:2 to 20  R:1803 to 1826 Align Len (20) (65.00%) (85.00%)

   Query:    3' aacGGUUC--GGUCUUGACAACGu 5'
                   |:::|  ||||: ||||||| 
   Ref:      5' gccCTGGGGTCCAGGCCTGTTGCt 3'

   Energy:  -22.950001 kCal/Mol

Scores for this hit:
>Hvi-miR29035	Locus_1153_Transcript_1/1_Confidence_1.000_Length_2164|domon	161.00	-22.95	0.00	0.000000e+00	2 20	1803 1826	20	65.00%	85.00%

Seq1,Seq2,Tot Score,Tot Energy,Max Score,Max Energy,Strand,Len1,Len2,Positions
>>Hvi-miR29035	Locus_1153_Transcript_1/1_Confidence_1.000_Length_2164|domon	161.00	-22.95	161.00	-22.95	1362	22	2164	 1802
Complete


   Forward:	Score: 154.000000  Q:2 to 15  R:212 to 233 Align Len (13) (76.92%) (92.31%)

   Query:    3' aacgguucGGUCUUGACAACGu 5'
                        ::| ||||||||| 
   Ref:      5' aatgatttTTAAAACTGTTGCc 3'

   Energy:  -12.990000 kCal/Mol

Scores for this hit:
>Hvi-miR29035	Locus_1154_Transcript_1/1_Confidence_1.000_Length_938|lysosomal	154.00	-12.99	0.00	0.000000e+00	2 15	212 233	13	76.92%	92.31%

Seq1,Seq2,Tot Score,Tot Energy,Max Score,Max Energy,Strand,Len1,Len2,Positions
>>Hvi-miR29035	Locus_1154_Transcript_1/1_Confidence_1.000_Length_938|lysosomal	154.00	-12.99	154.00	-12.99	1363	22	938	 211
Complete


   Forward:	Score: 155.000000  Q:2 to 23  R:151 to 169 Align Len (21) (66.67%) (71.43%)

   Query:    3' AACGGUUCGGUCUUGACAACGu 5'
                |||||  ||   : ||||||| 
   Ref:      5' TTGCCTTGC---GTCTGTTGCt 3'

   Energy:  -18.410000 kCal/Mol

Scores for this hit:
>Hvi-miR29035	Locus_1186_Transcript_1/2_Confidence_1.000_Length_322|GM21671	155.00	-18.41	0.00	0.000000e+00	2 23	151 169	21	66.67%	71.43%

Seq1,Seq2,Tot Score,Tot Energy,Max Score,Max Energy,Strand,Len1,Len2,Positions
>>Hvi-miR29035	Locus_1186_Transcript_1/2_Confidence_1.000_Length_322|GM21671	155.00	-18.41	155.00	-18.41	1409	22	322	 150
Complete


   Forward:	Score: 155.000000  Q:2 to 23  R:156 to 174 Align Len (21) (66.67%) (71.43%)

   Query:    3' AACGGUUCGGUCUUGACAACGu 5'
                |||||  ||   : ||||||| 
   Ref:      5' TTGCCTTGC---GTCTGTTGCt 3'

   Energy:  -18.410000 kCal/Mol

Scores for this hit:
>Hvi-miR29035	Locus_1186_Transcript_2/2_Confidence_1.000_Length_327|GM21671	155.00	-18.41	0.00	0.000000e+00	2 23	156 174	21	66.67%	71.43%

Seq1,Seq2,Tot Score,Tot Energy,Max Score,Max Energy,Strand,Len1,Len2,Positions
>>Hvi-miR29035	Locus_1186_Transcript_2/2_Confidence_1.000_Length_327|GM21671	155.00	-18.41	155.00	-18.41	1410	22	327	 155
Complete


   Forward:	Score: 151.000000  Q:2 to 20  R:1889 to 1911 Align Len (19) (63.16%) (78.95%)

   Query:    3' aacGGUUCGGUC-UUGACAACGu 5'
                   || | |::|  :||||||| 
   Ref:      5' tccCCTAACTGGTTGCTGTTGCc 3'

   Energy:  -16.610001 kCal/Mol

Scores for this hit:
>Hvi-miR29035	Locus_1213_Transcript_1/1_Confidence_1.000_Length_2622|nose	151.00	-16.61	0.00	0.000000e+00	2 20	1889 1911	19	63.16%	78.95%

Seq1,Seq2,Tot Score,Tot Energy,Max Score,Max Energy,Strand,Len1,Len2,Positions
>>Hvi-miR29035	Locus_1213_Transcript_1/1_Confidence_1.000_Length_2622|nose	151.00	-16.61	151.00	-16.61	1440	22	2622	 1888
Complete


   Forward:	Score: 151.000000  Q:1 to 15  R:457 to 478 Align Len (14) (71.43%) (85.71%)

   Query:    3' aacgguucGGUCUUGACAACGU 5'
                        |:| : ||||||||
   Ref:      5' tctcttctCTATGCCTGTTGCA 3'

   Energy:  -13.660000 kCal/Mol

Scores for this hit:
>Hvi-miR29035	Locus_1252_Transcript_1/1_Confidence_1.000_Length_505|mitochondrial	151.00	-13.66	0.00	0.000000e+00	1 15	457 478	14	71.43%	85.71%

Seq1,Seq2,Tot Score,Tot Energy,Max Score,Max Energy,Strand,Len1,Len2,Positions
>>Hvi-miR29035	Locus_1252_Transcript_1/1_Confidence_1.000_Length_505|mitochondrial	151.00	-13.66	151.00	-13.66	1501	22	505	 456
Complete


   Forward:	Score: 141.000000  Q:2 to 23  R:2769 to 2789 Align Len (21) (52.38%) (71.43%)

   Query:    3' AACGGUUCGGUCUUGACAACGu 5'
                || :| | :::   ||||||| 
   Ref:      5' TTATCTA-TTGTCTCTGTTGCc 3'

   Energy:  -13.480000 kCal/Mol

Scores for this hit:
>Hvi-miR29035	Locus_1254_Transcript_1/1_Confidence_1.000_Length_4173|e3	141.00	-13.48	0.00	0.000000e+00	2 23	2769 2789	21	52.38%	71.43%

Seq1,Seq2,Tot Score,Tot Energy,Max Score,Max Energy,Strand,Len1,Len2,Positions
>>Hvi-miR29035	Locus_1254_Transcript_1/1_Confidence_1.000_Length_4173|e3	141.00	-13.48	141.00	-13.48	1503	22	4173	 2768
Complete


   Forward:	Score: 157.000000  Q:2 to 23  R:991 to 1007 Align Len (21) (76.19%) (76.19%)

   Query:    3' AACGGUUCGGUCUUGACAACGu 5'
                |||  ||  || ||||||||| 
   Ref:      5' TTG--AA--CA-AACTGTTGCc 3'

   Energy:  -13.140000 kCal/Mol

Scores for this hit:
>Hvi-miR29035	Locus_1258_Transcript_1/1_Confidence_1.000_Length_1307|spectrin	157.00	-13.14	0.00	0.000000e+00	2 23	991 1007	21	76.19%	76.19%


   Forward:	Score: 150.000000  Q:2 to 15  R:1095 to 1114 Align Len (13) (84.62%) (84.62%)

   Query:    3' aacgguucGGUCUUGACAACGu 5'
                        ||||  ||||||| 
   Ref:      5' cttcttctCCAG--CTGTTGCt 3'

   Energy:  -16.070000 kCal/Mol

Scores for this hit:
>Hvi-miR29035	Locus_1258_Transcript_1/1_Confidence_1.000_Length_1307|spectrin	150.00	-16.07	0.00	0.000000e+00	2 15	1095 1114	13	84.62%	84.62%

Seq1,Seq2,Tot Score,Tot Energy,Max Score,Max Energy,Strand,Len1,Len2,Positions
>>Hvi-miR29035	Locus_1258_Transcript_1/1_Confidence_1.000_Length_1307|spectrin	307.00	-29.21	157.00	-16.07	1506	22	1307	 990 1094
Complete


   Forward:	Score: 171.000000  Q:1 to 23  R:92 to 111 Align Len (22) (77.27%) (77.27%)

   Query:    3' AACGGUUCGGUCUUGACAACGU 5'
                ||||  || | | |||||||||
   Ref:      5' TTGC--AGACCGCACTGTTGCA 3'

   Energy:  -20.910000 kCal/Mol

Scores for this hit:
>Hvi-miR29035	Locus_1267_Transcript_1/1_Confidence_1.000_Length_784|muscle-specific	171.00	-20.91	0.00	0.000000e+00	1 23	92 111	22	77.27%	77.27%

Seq1,Seq2,Tot Score,Tot Energy,Max Score,Max Energy,Strand,Len1,Len2,Positions
>>Hvi-miR29035	Locus_1267_Transcript_1/1_Confidence_1.000_Length_784|muscle-specific	171.00	-20.91	171.00	-20.91	1515	22	784	 91
Complete


   Forward:	Score: 156.000000  Q:1 to 20  R:229 to 249 Align Len (20) (75.00%) (75.00%)

   Query:    3' aacGGU-UCGGUCUUGACAACGU 5'
                   |||  ||| |  ||||||||
   Ref:      5' gaaCCACTGCCTG--CTGTTGCA 3'

   Energy:  -22.450001 kCal/Mol

Scores for this hit:
>Hvi-miR29035	Locus_1321_Transcript_1/1_Confidence_1.000_Length_1421|transcriptional	156.00	-22.45	0.00	0.000000e+00	1 20	229 249	20	75.00%	75.00%

Seq1,Seq2,Tot Score,Tot Energy,Max Score,Max Energy,Strand,Len1,Len2,Positions
>>Hvi-miR29035	Locus_1321_Transcript_1/1_Confidence_1.000_Length_1421|transcriptional	156.00	-22.45	156.00	-22.45	1578	22	1421	 228
Complete


   Forward:	Score: 150.000000  Q:1 to 18  R:1146 to 1167 Align Len (17) (58.82%) (82.35%)

   Query:    3' aacggUUCGGUCUUGACAACGU 5'
                     |:|: : : ||||||||
   Ref:      5' gggagAGGTGGCGTCTGTTGCA 3'

   Energy:  -16.389999 kCal/Mol

Scores for this hit:
>Hvi-miR29035	Locus_1353_Transcript_1/1_Confidence_1.000_Length_1805|eukaryotic	150.00	-16.39	0.00	0.000000e+00	1 18	1146 1167	17	58.82%	82.35%

Seq1,Seq2,Tot Score,Tot Energy,Max Score,Max Energy,Strand,Len1,Len2,Positions
>>Hvi-miR29035	Locus_1353_Transcript_1/1_Confidence_1.000_Length_1805|eukaryotic	150.00	-16.39	150.00	-16.39	1617	22	1805	 1145
Complete


   Forward:	Score: 156.000000  Q:2 to 23  R:208 to 233 Align Len (25) (64.00%) (76.00%)

   Query:    3' AACGGU--UC-GGUCU-UGACAACGu 5'
                | ||||  :| :|| | :||||||| 
   Ref:      5' TGGCCATTGGATCATATGCTGTTGCc 3'

   Energy:  -17.950001 kCal/Mol

Scores for this hit:
>Hvi-miR29035	Locus_1357_Transcript_1/1_Confidence_1.000_Length_2143|solute	156.00	-17.95	0.00	0.000000e+00	2 23	208 233	25	64.00%	76.00%

Seq1,Seq2,Tot Score,Tot Energy,Max Score,Max Energy,Strand,Len1,Len2,Positions
>>Hvi-miR29035	Locus_1357_Transcript_1/1_Confidence_1.000_Length_2143|solute	156.00	-17.95	156.00	-17.95	1621	22	2143	 207
Complete


   Forward:	Score: 145.000000  Q:2 to 20  R:252 to 276 Align Len (21) (61.90%) (71.43%)

   Query:    3' aacGGUUCGGU--C-UUGACAACGu 5'
                   | || ||:  |  :||||||| 
   Ref:      5' caaCAAAACCGTTGTTGCTGTTGCt 3'

   Energy:  -15.070000 kCal/Mol

Scores for this hit:
>Hvi-miR29035	Locus_1359_Transcript_1/4_Confidence_0.600_Length_468|low-density	145.00	-15.07	0.00	0.000000e+00	2 20	252 276	21	61.90%	71.43%

Seq1,Seq2,Tot Score,Tot Energy,Max Score,Max Energy,Strand,Len1,Len2,Positions
>>Hvi-miR29035	Locus_1359_Transcript_1/4_Confidence_0.600_Length_468|low-density	145.00	-15.07	145.00	-15.07	1623	22	468	 251
Complete


   Forward:	Score: 145.000000  Q:2 to 20  R:249 to 273 Align Len (21) (61.90%) (71.43%)

   Query:    3' aacGGUUCGGU--C-UUGACAACGu 5'
                   | || ||:  |  :||||||| 
   Ref:      5' caaCAAAACCGTTGTTGCTGTTGCt 3'

   Energy:  -15.070000 kCal/Mol

Scores for this hit:
>Hvi-miR29035	Locus_1359_Transcript_2/4_Confidence_0.600_Length_465|low	145.00	-15.07	0.00	0.000000e+00	2 20	249 273	21	61.90%	71.43%

Seq1,Seq2,Tot Score,Tot Energy,Max Score,Max Energy,Strand,Len1,Len2,Positions
>>Hvi-miR29035	Locus_1359_Transcript_2/4_Confidence_0.600_Length_465|low	145.00	-15.07	145.00	-15.07	1624	22	465	 248
Complete


   Forward:	Score: 145.000000  Q:2 to 20  R:252 to 276 Align Len (21) (61.90%) (71.43%)

   Query:    3' aacGGUUCGGU--C-UUGACAACGu 5'
                   | || ||:  |  :||||||| 
   Ref:      5' caaCAAAACCGTTGTTGCTGTTGCt 3'

   Energy:  -15.070000 kCal/Mol

Scores for this hit:
>Hvi-miR29035	Locus_1359_Transcript_3/4_Confidence_0.700_Length_468|low-density	145.00	-15.07	0.00	0.000000e+00	2 20	252 276	21	61.90%	71.43%

Seq1,Seq2,Tot Score,Tot Energy,Max Score,Max Energy,Strand,Len1,Len2,Positions
>>Hvi-miR29035	Locus_1359_Transcript_3/4_Confidence_0.700_Length_468|low-density	145.00	-15.07	145.00	-15.07	1625	22	468	 251
Complete


   Forward:	Score: 145.000000  Q:2 to 20  R:252 to 276 Align Len (21) (61.90%) (71.43%)

   Query:    3' aacGGUUCGGU--C-UUGACAACGu 5'
                   | || ||:  |  :||||||| 
   Ref:      5' caaCAAAACCGTTGTTGCTGTTGCt 3'

   Energy:  -15.070000 kCal/Mol

Scores for this hit:
>Hvi-miR29035	Locus_1359_Transcript_4/4_Confidence_0.600_Length_468|low-density	145.00	-15.07	0.00	0.000000e+00	2 20	252 276	21	61.90%	71.43%

Seq1,Seq2,Tot Score,Tot Energy,Max Score,Max Energy,Strand,Len1,Len2,Positions
>>Hvi-miR29035	Locus_1359_Transcript_4/4_Confidence_0.600_Length_468|low-density	145.00	-15.07	145.00	-15.07	1626	22	468	 251
Complete


   Forward:	Score: 151.000000  Q:2 to 20  R:1424 to 1451 Align Len (24) (58.33%) (70.83%)

   Query:    3' aacGGUUCGG---UCU---UGACAACGu 5'
                   ||:||:|   :||    ||||||| 
   Ref:      5' tcaCCGAGTCTGTGGACGTCCTGTTGCc 3'

   Energy:  -21.559999 kCal/Mol

Scores for this hit:
>Hvi-miR29035	Locus_1385_Transcript_1/1_Confidence_1.000_Length_2079|aspartyl-trna	151.00	-21.56	0.00	0.000000e+00	2 20	1424 1451	24	58.33%	70.83%

Seq1,Seq2,Tot Score,Tot Energy,Max Score,Max Energy,Strand,Len1,Len2,Positions
>>Hvi-miR29035	Locus_1385_Transcript_1/1_Confidence_1.000_Length_2079|aspartyl-trna	151.00	-21.56	151.00	-21.56	1657	22	2079	 1423
Complete


   Forward:	Score: 151.000000  Q:2 to 18  R:1739 to 1763 Align Len (19) (68.42%) (78.95%)

   Query:    3' aacggUUC--GGUCU-UGACAACGu 5'
                     |||  |: || :||||||| 
   Ref:      5' ggaagAAGACCTTGATGCTGTTGCc 3'

   Energy:  -15.490000 kCal/Mol

Scores for this hit:
>Hvi-miR29035	Locus_1407_Transcript_1/1_Confidence_1.000_Length_2325|wd40	151.00	-15.49	0.00	0.000000e+00	2 18	1739 1763	19	68.42%	78.95%

Seq1,Seq2,Tot Score,Tot Energy,Max Score,Max Energy,Strand,Len1,Len2,Positions
>>Hvi-miR29035	Locus_1407_Transcript_1/1_Confidence_1.000_Length_2325|wd40	151.00	-15.49	151.00	-15.49	1679	22	2325	 1738
Complete


   Forward:	Score: 152.000000  Q:2 to 23  R:417 to 443 Align Len (26) (61.54%) (65.38%)

   Query:    3' AACG--GUU---CGGUCUUGACAACGu 5'
                || |  |||    |:| | ||||||| 
   Ref:      5' TTCCTTCAAAACTCTAAATCTGTTGCt 3'

   Energy:  -12.280000 kCal/Mol

Scores for this hit:
>Hvi-miR29035	Locus_1408_Transcript_1/1_Confidence_1.000_Length_451|reactive	152.00	-12.28	0.00	0.000000e+00	2 23	417 443	26	61.54%	65.38%

Seq1,Seq2,Tot Score,Tot Energy,Max Score,Max Energy,Strand,Len1,Len2,Positions
>>Hvi-miR29035	Locus_1408_Transcript_1/1_Confidence_1.000_Length_451|reactive	152.00	-12.28	152.00	-12.28	1680	22	451	 416
Complete


   Forward:	Score: 159.000000  Q:2 to 23  R:843 to 863 Align Len (23) (69.57%) (78.26%)

   Query:    3' AACGGU-U-CGGUCUUGACAACGu 5'
                |||:|| | |:|   |||||||| 
   Ref:      5' TTGTCACATGTC---ACTGTTGCt 3'

   Energy:  -17.920000 kCal/Mol

Scores for this hit:
>Hvi-miR29035	Locus_1419_Transcript_1/1_Confidence_1.000_Length_1055|von	159.00	-17.92	0.00	0.000000e+00	2 23	843 863	23	69.57%	78.26%

Seq1,Seq2,Tot Score,Tot Energy,Max Score,Max Energy,Strand,Len1,Len2,Positions
>>Hvi-miR29035	Locus_1419_Transcript_1/1_Confidence_1.000_Length_1055|von	159.00	-17.92	159.00	-17.92	1691	22	1055	 842
Complete


   Forward:	Score: 154.000000  Q:2 to 21  R:180 to 205 Align Len (23) (65.22%) (78.26%)

   Query:    3' aaCGGU-UCGGU--C-UUGACAACGu 5'
                  |||| ||:|:  |  :||||||| 
   Ref:      5' caGCCATAGTCGCTGCTGCTGTTGCt 3'

   Energy:  -22.799999 kCal/Mol

Scores for this hit:
>Hvi-miR29035	Locus_1427_Transcript_1/2_Confidence_1.000_Length_274|---NA---	154.00	-22.80	0.00	0.000000e+00	2 21	180 205	23	65.22%	78.26%

Seq1,Seq2,Tot Score,Tot Energy,Max Score,Max Energy,Strand,Len1,Len2,Positions
>>Hvi-miR29035	Locus_1427_Transcript_1/2_Confidence_1.000_Length_274|---NA---	154.00	-22.80	154.00	-22.80	1697	22	274	 179
Complete


   Forward:	Score: 154.000000  Q:2 to 21  R:180 to 205 Align Len (23) (65.22%) (78.26%)

   Query:    3' aaCGGU-UCGGU--C-UUGACAACGu 5'
                  |||| ||:|:  |  :||||||| 
   Ref:      5' caGCCATAGTCGCTGCTGCTGTTGCt 3'

   Energy:  -22.799999 kCal/Mol

Scores for this hit:
>Hvi-miR29035	Locus_1427_Transcript_2/2_Confidence_1.000_Length_283|---NA---	154.00	-22.80	0.00	0.000000e+00	2 21	180 205	23	65.22%	78.26%

Seq1,Seq2,Tot Score,Tot Energy,Max Score,Max Energy,Strand,Len1,Len2,Positions
>>Hvi-miR29035	Locus_1427_Transcript_2/2_Confidence_1.000_Length_283|---NA---	154.00	-22.80	154.00	-22.80	1698	22	283	 179
Complete


   Forward:	Score: 167.000000  Q:1 to 23  R:1592 to 1613 Align Len (22) (63.64%) (81.82%)

   Query:    3' AACGGUUCGGUCUUGACAACGU 5'
                || |::  |: ||||||||||:
   Ref:      5' TTACTGCTCTTGAACTGTTGCG 3'

   Energy:  -20.010000 kCal/Mol

Scores for this hit:
>Hvi-miR29035	Locus_1438_Transcript_1/1_Confidence_1.000_Length_8496	167.00	-20.01	0.00	0.000000e+00	1 23	1592 1613	22	63.64%	81.82%


   Forward:	Score: 165.000000  Q:2 to 22  R:1526 to 1548 Align Len (21) (71.43%) (80.95%)

   Query:    3' aACGGU-UCGGUCUUGACAACGu 5'
                 |||::  ||||  |||||||| 
   Ref:      5' cTGCTGCTGCCACCACTGTTGCt 3'

   Energy:  -21.629999 kCal/Mol

Scores for this hit:
>Hvi-miR29035	Locus_1438_Transcript_1/1_Confidence_1.000_Length_8496	165.00	-21.63	0.00	0.000000e+00	2 22	1526 1548	21	71.43%	80.95%

Seq1,Seq2,Tot Score,Tot Energy,Max Score,Max Energy,Strand,Len1,Len2,Positions
>>Hvi-miR29035	Locus_1438_Transcript_1/1_Confidence_1.000_Length_8496	332.00	-41.64	167.00	-21.63	1713	22	8496	 1591 1525
Complete


   Forward:	Score: 156.000000  Q:2 to 23  R:821 to 838 Align Len (21) (61.90%) (76.19%)

   Query:    3' AACGGUUCGGUCUUGACAACGu 5'
                ||||::    ||: ||||||| 
   Ref:      5' TTGCTG----AGGTCTGTTGCc 3'

   Energy:  -15.610000 kCal/Mol

Scores for this hit:
>Hvi-miR29035	Locus_1442_Transcript_1/1_Confidence_1.000_Length_3529|210kda	156.00	-15.61	0.00	0.000000e+00	2 23	821 838	21	61.90%	76.19%

Seq1,Seq2,Tot Score,Tot Energy,Max Score,Max Energy,Strand,Len1,Len2,Positions
>>Hvi-miR29035	Locus_1442_Transcript_1/1_Confidence_1.000_Length_3529|210kda	156.00	-15.61	156.00	-15.61	1716	22	3529	 820
Complete


   Forward:	Score: 158.000000  Q:2 to 23  R:746 to 769 Align Len (23) (65.22%) (78.26%)

   Query:    3' AACGG-UUCGGUCU-UGACAACGu 5'
                | ||| :| :|| | :||||||| 
   Ref:      5' TCGCCGGACTCACACGCTGTTGCt 3'

   Energy:  -19.459999 kCal/Mol

Scores for this hit:
>Hvi-miR29035	Locus_1448_Transcript_1/1_Confidence_1.000_Length_2238|ankyrin	158.00	-19.46	0.00	0.000000e+00	2 23	746 769	23	65.22%	78.26%

Seq1,Seq2,Tot Score,Tot Energy,Max Score,Max Energy,Strand,Len1,Len2,Positions
>>Hvi-miR29035	Locus_1448_Transcript_1/1_Confidence_1.000_Length_2238|ankyrin	158.00	-19.46	158.00	-19.46	1725	22	2238	 745
Complete


   Forward:	Score: 169.000000  Q:1 to 22  R:7097 to 7118 Align Len (22) (72.73%) (86.36%)

   Query:    3' aACGGU-UCGGUCUUGACAACGU 5'
                 |||:: |||: | |||||||||
   Ref:      5' gTGCTGTAGCTTG-ACTGTTGCA 3'

   Energy:  -21.200001 kCal/Mol

Scores for this hit:
>Hvi-miR29035	Locus_1456_Transcript_1/1_Confidence_1.000_Length_7381|isoform	169.00	-21.20	0.00	0.000000e+00	1 22	7097 7118	22	72.73%	86.36%

Seq1,Seq2,Tot Score,Tot Energy,Max Score,Max Energy,Strand,Len1,Len2,Positions
>>Hvi-miR29035	Locus_1456_Transcript_1/1_Confidence_1.000_Length_7381|isoform	169.00	-21.20	169.00	-21.20	1734	22	7381	 7096
Complete


   Forward:	Score: 158.000000  Q:2 to 15  R:270 to 291 Align Len (13) (84.62%) (92.31%)

   Query:    3' aacgguucGGUCUUGACAACGu 5'
                        |||| :||||||| 
   Ref:      5' gcccttctCCAGTGCTGTTGCt 3'

   Energy:  -21.320000 kCal/Mol

Scores for this hit:
>Hvi-miR29035	Locus_1485_Transcript_1/1_Confidence_1.000_Length_845|---NA---	158.00	-21.32	0.00	0.000000e+00	2 15	270 291	13	84.62%	92.31%

Seq1,Seq2,Tot Score,Tot Energy,Max Score,Max Energy,Strand,Len1,Len2,Positions
>>Hvi-miR29035	Locus_1485_Transcript_1/1_Confidence_1.000_Length_845|---NA---	158.00	-21.32	158.00	-21.32	1777	22	845	 269
Complete


   Forward:	Score: 160.000000  Q:2 to 21  R:878 to 900 Align Len (20) (75.00%) (75.00%)

   Query:    3' aaCG-GUUCGGUCUUGACAACGu 5'
                  || | | ||  ||||||||| 
   Ref:      5' aaGCTCTATCCTCAACTGTTGCt 3'

   Energy:  -18.080000 kCal/Mol

Scores for this hit:
>Hvi-miR29035	Locus_1493_Transcript_1/1_Confidence_1.000_Length_962|vacuolar-sorting	160.00	-18.08	0.00	0.000000e+00	2 21	878 900	20	75.00%	75.00%

Seq1,Seq2,Tot Score,Tot Energy,Max Score,Max Energy,Strand,Len1,Len2,Positions
>>Hvi-miR29035	Locus_1493_Transcript_1/1_Confidence_1.000_Length_962|vacuolar-sorting	160.00	-18.08	160.00	-18.08	1785	22	962	 877
Complete


   Forward:	Score: 158.000000  Q:2 to 23  R:1643 to 1668 Align Len (25) (64.00%) (72.00%)

   Query:    3' AACGGUUC--GGUCU--UGACAACGu 5'
                || || :|  || |:  |||||||| 
   Ref:      5' TTACCTGGCTCCTGGCTACTGTTGCc 3'

   Energy:  -17.270000 kCal/Mol

Scores for this hit:
>Hvi-miR29035	Locus_1511_Transcript_1/1_Confidence_1.000_Length_2128|coronin-6-like	158.00	-17.27	0.00	0.000000e+00	2 23	1643 1668	25	64.00%	72.00%


   Forward:	Score: 152.000000  Q:2 to 20  R:1619 to 1637 Align Len (18) (66.67%) (77.78%)

   Query:    3' aacGGUUCGGUCUUGACAACGu 5'
                   || :||:   |||||||| 
   Ref:      5' gctCCCGGCT---ACTGTTGCc 3'

   Energy:  -17.770000 kCal/Mol

Scores for this hit:
>Hvi-miR29035	Locus_1511_Transcript_1/1_Confidence_1.000_Length_2128|coronin-6-like	152.00	-17.77	0.00	0.000000e+00	2 20	1619 1637	18	66.67%	77.78%

Seq1,Seq2,Tot Score,Tot Energy,Max Score,Max Energy,Strand,Len1,Len2,Positions
>>Hvi-miR29035	Locus_1511_Transcript_1/1_Confidence_1.000_Length_2128|coronin-6-like	310.00	-35.04	158.00	-17.77	1808	22	2128	 1642 1618
Complete


   Forward:	Score: 147.000000  Q:1 to 23  R:563 to 582 Align Len (22) (59.09%) (68.18%)

   Query:    3' AACGGUUCGGUCUUGACAACGU 5'
                ||||:   :|    ||||||||
   Ref:      5' TTGCT--TTCTTCCCTGTTGCA 3'

   Energy:  -15.900000 kCal/Mol

Scores for this hit:
>Hvi-miR29035	Locus_1529_Transcript_1/1_Confidence_1.000_Length_2223|clathrin	147.00	-15.90	0.00	0.000000e+00	1 23	563 582	22	59.09%	68.18%

Seq1,Seq2,Tot Score,Tot Energy,Max Score,Max Energy,Strand,Len1,Len2,Positions
>>Hvi-miR29035	Locus_1529_Transcript_1/1_Confidence_1.000_Length_2223|clathrin	147.00	-15.90	147.00	-15.90	1834	22	2223	 562
Complete


   Forward:	Score: 157.000000  Q:1 to 19  R:1305 to 1326 Align Len (20) (75.00%) (75.00%)

   Query:    3' aacgGUUCGGUC--UUGACAACGU 5'
                    ||||  ||   |||||||||
   Ref:      5' agtaCAAG--AGTCCACTGTTGCA 3'

   Energy:  -19.330000 kCal/Mol

Scores for this hit:
>Hvi-miR29035	Locus_1559_Transcript_1/1_Confidence_1.000_Length_2676|translocation	157.00	-19.33	0.00	0.000000e+00	1 19	1305 1326	20	75.00%	75.00%

Seq1,Seq2,Tot Score,Tot Energy,Max Score,Max Energy,Strand,Len1,Len2,Positions
>>Hvi-miR29035	Locus_1559_Transcript_1/1_Confidence_1.000_Length_2676|translocation	157.00	-19.33	157.00	-19.33	1873	22	2676	 1304
Complete


   Forward:	Score: 146.000000  Q:1 to 18  R:248 to 272 Align Len (20) (60.00%) (70.00%)

   Query:    3' aacggUUCGGUCU---UGACAACGU 5'
                     |||   ||   :|||||||:
   Ref:      5' gagagAAGGATGACGCGCTGTTGCG 3'

   Energy:  -15.470000 kCal/Mol

Scores for this hit:
>Hvi-miR29035	Locus_1562_Transcript_1/1_Confidence_1.000_Length_1186|golgin	146.00	-15.47	0.00	0.000000e+00	1 18	248 272	20	60.00%	70.00%

Seq1,Seq2,Tot Score,Tot Energy,Max Score,Max Energy,Strand,Len1,Len2,Positions
>>Hvi-miR29035	Locus_1562_Transcript_1/1_Confidence_1.000_Length_1186|golgin	146.00	-15.47	146.00	-15.47	1877	22	1186	 247
Complete


   Forward:	Score: 158.000000  Q:2 to 23  R:949 to 966 Align Len (21) (66.67%) (80.95%)

   Query:    3' AACGGUUCGGUCUUGACAACGu 5'
                |||:: :||   ||||||||| 
   Ref:      5' TTGTT-GGC---AACTGTTGCc 3'

   Energy:  -14.670000 kCal/Mol

Scores for this hit:
>Hvi-miR29035	Locus_1565_Transcript_1/1_Confidence_1.000_Length_1818|btb	158.00	-14.67	0.00	0.000000e+00	2 23	949 966	21	66.67%	80.95%

Seq1,Seq2,Tot Score,Tot Energy,Max Score,Max Energy,Strand,Len1,Len2,Positions
>>Hvi-miR29035	Locus_1565_Transcript_1/1_Confidence_1.000_Length_1818|btb	158.00	-14.67	158.00	-14.67	1881	22	1818	 948
Complete


   Forward:	Score: 150.000000  Q:1 to 23  R:298 to 314 Align Len (22) (59.09%) (68.18%)

   Query:    3' AACGGUUCGGUCUUGACAACGU 5'
                || |: ||:     ||||||||
   Ref:      5' TTACTTAGT-----CTGTTGCA 3'

   Energy:  -14.910000 kCal/Mol

Scores for this hit:
>Hvi-miR29035	Locus_1570_Transcript_1/3_Confidence_0.625_Length_626|reverse	150.00	-14.91	0.00	0.000000e+00	1 23	298 314	22	59.09%	68.18%

Seq1,Seq2,Tot Score,Tot Energy,Max Score,Max Energy,Strand,Len1,Len2,Positions
>>Hvi-miR29035	Locus_1570_Transcript_1/3_Confidence_0.625_Length_626|reverse	150.00	-14.91	150.00	-14.91	1890	22	626	 297
Complete


   Forward:	Score: 149.000000  Q:1 to 22  R:349 to 367 Align Len (21) (61.90%) (76.19%)

   Query:    3' aACGGUUCGGUCUUGACAACGU 5'
                 ||:  | ::||  ||||||||
   Ref:      5' aTGT--ACTTAG-TCTGTTGCA 3'

   Energy:  -16.450001 kCal/Mol

Scores for this hit:
>Hvi-miR29035	Locus_1570_Transcript_2/3_Confidence_0.750_Length_693|reverse	149.00	-16.45	0.00	0.000000e+00	1 22	349 367	21	61.90%	76.19%

Seq1,Seq2,Tot Score,Tot Energy,Max Score,Max Energy,Strand,Len1,Len2,Positions
>>Hvi-miR29035	Locus_1570_Transcript_2/3_Confidence_0.750_Length_693|reverse	149.00	-16.45	149.00	-16.45	1891	22	693	 348
Complete


   Forward:	Score: 150.000000  Q:1 to 23  R:347 to 363 Align Len (22) (59.09%) (68.18%)

   Query:    3' AACGGUUCGGUCUUGACAACGU 5'
                || |: ||:     ||||||||
   Ref:      5' TTACTTAGT-----CTGTTGCA 3'

   Energy:  -14.910000 kCal/Mol

Scores for this hit:
>Hvi-miR29035	Locus_1570_Transcript_3/3_Confidence_0.750_Length_675|reverse	150.00	-14.91	0.00	0.000000e+00	1 23	347 363	22	59.09%	68.18%

Seq1,Seq2,Tot Score,Tot Energy,Max Score,Max Energy,Strand,Len1,Len2,Positions
>>Hvi-miR29035	Locus_1570_Transcript_3/3_Confidence_0.750_Length_675|reverse	150.00	-14.91	150.00	-14.91	1892	22	675	 346
Complete


   Forward:	Score: 148.000000  Q:1 to 23  R:938 to 956 Align Len (22) (50.00%) (77.27%)

   Query:    3' AACGGUUCGGUCUUGACAACGU 5'
                || :: :|::   :||||||||
   Ref:      5' TTATTTGGTT---GCTGTTGCA 3'

   Energy:  -12.950000 kCal/Mol

Scores for this hit:
>Hvi-miR29035	Locus_1584_Transcript_1/1_Confidence_1.000_Length_1021|---NA---	148.00	-12.95	0.00	0.000000e+00	1 23	938 956	22	50.00%	77.27%

Seq1,Seq2,Tot Score,Tot Energy,Max Score,Max Energy,Strand,Len1,Len2,Positions
>>Hvi-miR29035	Locus_1584_Transcript_1/1_Confidence_1.000_Length_1021|---NA---	148.00	-12.95	148.00	-12.95	1906	22	1021	 937
Complete


   Forward:	Score: 173.000000  Q:1 to 23  R:32 to 59 Align Len (28) (64.29%) (71.43%)

   Query:    3' AACGGUUCGG------UCUUGACAACGU 5'
                ||||:|  ||      |||:||||||||
   Ref:      5' TTGCTACCCCTTGAGGAGAGCTGTTGCA 3'

   Energy:  -24.200001 kCal/Mol

Scores for this hit:
>Hvi-miR29035	Locus_1591_Transcript_1/2_Confidence_1.000_Length_316|translationally	173.00	-24.20	0.00	0.000000e+00	1 23	32 59	28	64.29%	71.43%

Seq1,Seq2,Tot Score,Tot Energy,Max Score,Max Energy,Strand,Len1,Len2,Positions
>>Hvi-miR29035	Locus_1591_Transcript_1/2_Confidence_1.000_Length_316|translationally	173.00	-24.20	173.00	-24.20	1912	22	316	 31
Complete


   Forward:	Score: 157.000000  Q:1 to 23  R:1352 to 1379 Align Len (28) (64.29%) (67.86%)

   Query:    3' AACGG---UUCG--GU-CUUGACAACGU 5'
                ||| |   ||||  :| |  ||||||||
   Ref:      5' TTGACGAAAAGCTTTATGCTCTGTTGCA 3'

   Energy:  -17.809999 kCal/Mol

Scores for this hit:
>Hvi-miR29035	Locus_1598_Transcript_1/1_Confidence_1.000_Length_2280|isoform	157.00	-17.81	0.00	0.000000e+00	1 23	1352 1379	28	64.29%	67.86%

Seq1,Seq2,Tot Score,Tot Energy,Max Score,Max Energy,Strand,Len1,Len2,Positions
>>Hvi-miR29035	Locus_1598_Transcript_1/1_Confidence_1.000_Length_2280|isoform	157.00	-17.81	157.00	-17.81	1918	22	2280	 1351
Complete


   Forward:	Score: 167.000000  Q:1 to 23  R:5608 to 5625 Align Len (22) (77.27%) (77.27%)

   Query:    3' AACGGUUCGGUCUUGACAACGU 5'
                || ||||   | ||||||||||
   Ref:      5' TTTCCAA---A-AACTGTTGCA 3'

   Energy:  -18.190001 kCal/Mol

Scores for this hit:
>Hvi-miR29035	Locus_1620_Transcript_1/1_Confidence_1.000_Length_6659|fatty	167.00	-18.19	0.00	0.000000e+00	1 23	5608 5625	22	77.27%	77.27%


   Forward:	Score: 164.000000  Q:1 to 23  R:5798 to 5817 Align Len (23) (69.57%) (78.26%)

   Query:    3' AACG-GUUCGGUCUUGACAACGU 5'
                |||| ||   :| :|||||||||
   Ref:      5' TTGCACA---TACGACTGTTGCA 3'

   Energy:  -18.920000 kCal/Mol

Scores for this hit:
>Hvi-miR29035	Locus_1620_Transcript_1/1_Confidence_1.000_Length_6659|fatty	164.00	-18.92	0.00	0.000000e+00	1 23	5798 5817	23	69.57%	78.26%


   Forward:	Score: 158.000000  Q:2 to 23  R:5943 to 5964 Align Len (21) (66.67%) (71.43%)

   Query:    3' AACGGUUCGGUCUUGACAACGu 5'
                ||  :|  ||||  ||||||| 
   Ref:      5' TTCATATTCCAGTCCTGTTGCc 3'

   Energy:  -18.490000 kCal/Mol

Scores for this hit:
>Hvi-miR29035	Locus_1620_Transcript_1/1_Confidence_1.000_Length_6659|fatty	158.00	-18.49	0.00	0.000000e+00	2 23	5943 5964	21	66.67%	71.43%

Seq1,Seq2,Tot Score,Tot Energy,Max Score,Max Energy,Strand,Len1,Len2,Positions
>>Hvi-miR29035	Locus_1620_Transcript_1/1_Confidence_1.000_Length_6659|fatty	489.00	-55.60	167.00	-18.92	1947	22	6659	 5607 5797 5942
Complete


   Forward:	Score: 148.000000  Q:2 to 20  R:136 to 158 Align Len (20) (70.00%) (70.00%)

   Query:    3' aacGGUUCGGU--CUUGACAACGu 5'
                   |||| |||     ||||||| 
   Ref:      5' aatCCAA-CCACCTCCCTGTTGCc 3'

   Energy:  -17.590000 kCal/Mol

Scores for this hit:
>Hvi-miR29035	Locus_1636_Transcript_1/1_Confidence_1.000_Length_261|cytochrome	148.00	-17.59	0.00	0.000000e+00	2 20	136 158	20	70.00%	70.00%

Seq1,Seq2,Tot Score,Tot Energy,Max Score,Max Energy,Strand,Len1,Len2,Positions
>>Hvi-miR29035	Locus_1636_Transcript_1/1_Confidence_1.000_Length_261|cytochrome	148.00	-17.59	148.00	-17.59	1963	22	261	 135
Complete


   Forward:	Score: 148.000000  Q:2 to 22  R:3132 to 3150 Align Len (20) (65.00%) (75.00%)

   Query:    3' aACGGUUCGGUCUUGACAACGu 5'
                 ||: | |  || :||||||| 
   Ref:      5' aTGTGATG--AG-GCTGTTGCt 3'

   Energy:  -12.870000 kCal/Mol

Scores for this hit:
>Hvi-miR29035	Locus_1647_Transcript_1/1_Confidence_1.000_Length_3186|phosphatidylserine	148.00	-12.87	0.00	0.000000e+00	2 22	3132 3150	20	65.00%	75.00%

Seq1,Seq2,Tot Score,Tot Energy,Max Score,Max Energy,Strand,Len1,Len2,Positions
>>Hvi-miR29035	Locus_1647_Transcript_1/1_Confidence_1.000_Length_3186|phosphatidylserine	148.00	-12.87	148.00	-12.87	1973	22	3186	 3131
Complete


   Forward:	Score: 158.000000  Q:2 to 22  R:409 to 427 Align Len (20) (70.00%) (75.00%)

   Query:    3' aACGGUUCGGUCUUGACAACGu 5'
                 ||||   |: || ||||||| 
   Ref:      5' gTGCC---CTCGACCTGTTGCt 3'

   Energy:  -18.100000 kCal/Mol

Scores for this hit:
>Hvi-miR29035	Locus_1664_Transcript_1/1_Confidence_1.000_Length_5428|protein	158.00	-18.10	0.00	0.000000e+00	2 22	409 427	20	70.00%	75.00%

Seq1,Seq2,Tot Score,Tot Energy,Max Score,Max Energy,Strand,Len1,Len2,Positions
>>Hvi-miR29035	Locus_1664_Transcript_1/1_Confidence_1.000_Length_5428|protein	158.00	-18.10	158.00	-18.10	1995	22	5428	 408
Complete


   Forward:	Score: 143.000000  Q:1 to 23  R:1308 to 1330 Align Len (23) (52.17%) (69.57%)

   Query:    3' AACGGUUCG-GUCUUGACAACGU 5'
                || |:: || :    |||||||:
   Ref:      5' TTCCTGCGCATTTTCCTGTTGCG 3'

   Energy:  -16.090000 kCal/Mol

Scores for this hit:
>Hvi-miR29035	Locus_1666_Transcript_1/1_Confidence_1.000_Length_3266|leucine-rich	143.00	-16.09	0.00	0.000000e+00	1 23	1308 1330	23	52.17%	69.57%

Seq1,Seq2,Tot Score,Tot Energy,Max Score,Max Energy,Strand,Len1,Len2,Positions
>>Hvi-miR29035	Locus_1666_Transcript_1/1_Confidence_1.000_Length_3266|leucine-rich	143.00	-16.09	143.00	-16.09	1997	22	3266	 1307
Complete


   Forward:	Score: 152.000000  Q:2 to 21  R:186 to 205 Align Len (19) (68.42%) (73.68%)

   Query:    3' aaCGGUUCGGUCUUGACAACGu 5'
                  |:|||  | |  ||||||| 
   Ref:      5' agGTCAA--CTGTCCTGTTGCt 3'

   Energy:  -16.930000 kCal/Mol

Scores for this hit:
>Hvi-miR29035	Locus_1681_Transcript_1/1_Confidence_1.000_Length_3380|upf0378	152.00	-16.93	0.00	0.000000e+00	2 21	186 205	19	68.42%	73.68%

Seq1,Seq2,Tot Score,Tot Energy,Max Score,Max Energy,Strand,Len1,Len2,Positions
>>Hvi-miR29035	Locus_1681_Transcript_1/1_Confidence_1.000_Length_3380|upf0378	152.00	-16.93	152.00	-16.93	2014	22	3380	 185
Complete


   Forward:	Score: 160.000000  Q:2 to 22  R:272 to 290 Align Len (20) (75.00%) (80.00%)

   Query:    3' aACGGUUCGGUCUUGACAACGu 5'
                 | |||||  | |:||||||| 
   Ref:      5' aTTCCAAG--A-AGCTGTTGCt 3'

   Energy:  -20.420000 kCal/Mol

Scores for this hit:
>Hvi-miR29035	Locus_1687_Transcript_1/1_Confidence_1.000_Length_1812|er	160.00	-20.42	0.00	0.000000e+00	2 22	272 290	20	75.00%	80.00%

Seq1,Seq2,Tot Score,Tot Energy,Max Score,Max Energy,Strand,Len1,Len2,Positions
>>Hvi-miR29035	Locus_1687_Transcript_1/1_Confidence_1.000_Length_1812|er	160.00	-20.42	160.00	-20.42	2022	22	1812	 271
Complete


   Forward:	Score: 172.000000  Q:2 to 19  R:865 to 888 Align Len (19) (84.21%) (84.21%)

   Query:    3' aacgGUUCG--GUCUUGACAACGu 5'
                    |||||  | |||||||||| 
   Ref:      5' cttaCAAGCTGCTGAACTGTTGCc 3'

   Energy:  -23.570000 kCal/Mol

Scores for this hit:
>Hvi-miR29035	Locus_1691_Transcript_1/1_Confidence_1.000_Length_2041|isoform	172.00	-23.57	0.00	0.000000e+00	2 19	865 888	19	84.21%	84.21%

Seq1,Seq2,Tot Score,Tot Energy,Max Score,Max Energy,Strand,Len1,Len2,Positions
>>Hvi-miR29035	Locus_1691_Transcript_1/1_Confidence_1.000_Length_2041|isoform	172.00	-23.57	172.00	-23.57	2028	22	2041	 864
Complete


   Forward:	Score: 168.000000  Q:2 to 22  R:227 to 247 Align Len (20) (70.00%) (90.00%)

   Query:    3' aACGGUUCGGUCUUGACAACGu 5'
                 ||:: :|||| |:||||||| 
   Ref:      5' aTGTT-GGCCAAAGCTGTTGCt 3'

   Energy:  -21.280001 kCal/Mol

Scores for this hit:
>Hvi-miR29035	Locus_1695_Transcript_1/1_Confidence_1.000_Length_348|katanin	168.00	-21.28	0.00	0.000000e+00	2 22	227 247	20	70.00%	90.00%

Seq1,Seq2,Tot Score,Tot Energy,Max Score,Max Energy,Strand,Len1,Len2,Positions
>>Hvi-miR29035	Locus_1695_Transcript_1/1_Confidence_1.000_Length_348|katanin	168.00	-21.28	168.00	-21.28	2031	22	348	 226
Complete


   Forward:	Score: 151.000000  Q:2 to 20  R:2255 to 2277 Align Len (19) (52.63%) (89.47%)

   Query:    3' aacGGUUCGGUC-UUGACAACGu 5'
                   ::::|:| | ::||||||| 
   Ref:      5' accTTGGGTCTGCGGCTGTTGCt 3'

   Energy:  -19.000000 kCal/Mol

Scores for this hit:
>Hvi-miR29035	Locus_1697_Transcript_1/1_Confidence_1.000_Length_2601|serine	151.00	-19.00	0.00	0.000000e+00	2 20	2255 2277	19	52.63%	89.47%

Seq1,Seq2,Tot Score,Tot Energy,Max Score,Max Energy,Strand,Len1,Len2,Positions
>>Hvi-miR29035	Locus_1697_Transcript_1/1_Confidence_1.000_Length_2601|serine	151.00	-19.00	151.00	-19.00	2033	22	2601	 2254
Complete


   Forward:	Score: 157.000000  Q:2 to 22  R:900 to 921 Align Len (20) (60.00%) (80.00%)

   Query:    3' aACGGUUCGGUCUUGACAACGu 5'
                 ||:||: ::  | ||||||| 
   Ref:      5' cTGTCAGATTTCATCTGTTGCc 3'

   Energy:  -17.590000 kCal/Mol

Scores for this hit:
>Hvi-miR29035	Locus_1741_Transcript_1/1_Confidence_1.000_Length_1049|atp-binding	157.00	-17.59	0.00	0.000000e+00	2 22	900 921	20	60.00%	80.00%

Seq1,Seq2,Tot Score,Tot Energy,Max Score,Max Energy,Strand,Len1,Len2,Positions
>>Hvi-miR29035	Locus_1741_Transcript_1/1_Confidence_1.000_Length_1049|atp-binding	157.00	-17.59	157.00	-17.59	2075	22	1049	 899
Complete


   Forward:	Score: 151.000000  Q:2 to 20  R:458 to 479 Align Len (18) (61.11%) (77.78%)

   Query:    3' aacGGUUCGGUCUUGACAACGu 5'
                   ||  |::  :|||||||| 
   Ref:      5' acaCCCCGTTCTGACTGTTGCt 3'

   Energy:  -17.709999 kCal/Mol

Scores for this hit:
>Hvi-miR29035	Locus_1751_Transcript_1/1_Confidence_1.000_Length_3643|dna	151.00	-17.71	0.00	0.000000e+00	2 20	458 479	18	61.11%	77.78%

Seq1,Seq2,Tot Score,Tot Energy,Max Score,Max Energy,Strand,Len1,Len2,Positions
>>Hvi-miR29035	Locus_1751_Transcript_1/1_Confidence_1.000_Length_3643|dna	151.00	-17.71	151.00	-17.71	2095	22	3643	 457
Complete


   Forward:	Score: 169.000000  Q:1 to 22  R:5597 to 5619 Align Len (23) (78.26%) (82.61%)

   Query:    3' aACG-GU-UCGGUCUUGACAACGU 5'
                 ||| || :| || ||||||||||
   Ref:      5' gTGCACACGGACA-AACTGTTGCA 3'

   Energy:  -20.709999 kCal/Mol

Scores for this hit:
>Hvi-miR29035	Locus_1762_Transcript_1/1_Confidence_1.000_Length_9749	169.00	-20.71	0.00	0.000000e+00	1 22	5597 5619	23	78.26%	82.61%


   Forward:	Score: 154.000000  Q:1 to 21  R:7753 to 7779 Align Len (26) (57.69%) (69.23%)

   Query:    3' aaCGGUUCGGUCU------UGACAACGU 5'
                  | ||| ::|||      ||||||||:
   Ref:      5' gaGACAA-TTAGAGAATGCACTGTTGCG 3'

   Energy:  -17.809999 kCal/Mol

Scores for this hit:
>Hvi-miR29035	Locus_1762_Transcript_1/1_Confidence_1.000_Length_9749	154.00	-17.81	0.00	0.000000e+00	1 21	7753 7779	26	57.69%	69.23%

Seq1,Seq2,Tot Score,Tot Energy,Max Score,Max Energy,Strand,Len1,Len2,Positions
>>Hvi-miR29035	Locus_1762_Transcript_1/1_Confidence_1.000_Length_9749	323.00	-38.52	169.00	-20.71	2108	22	9749	 5596 7752
Complete


   Forward:	Score: 151.000000  Q:2 to 16  R:690 to 711 Align Len (14) (71.43%) (85.71%)

   Query:    3' aacgguuCGGUCUUGACAACGu 5'
                       ||::|  ||||||| 
   Ref:      5' agcttctGCTGGTTCTGTTGCt 3'

   Energy:  -21.360001 kCal/Mol

Scores for this hit:
>Hvi-miR29035	Locus_1769_Transcript_10/10_Confidence_0.250_Length_788|autotransporter-associated	151.00	-21.36	0.00	0.000000e+00	2 16	690 711	14	71.43%	85.71%

Seq1,Seq2,Tot Score,Tot Energy,Max Score,Max Energy,Strand,Len1,Len2,Positions
>>Hvi-miR29035	Locus_1769_Transcript_10/10_Confidence_0.250_Length_788|autotransporter-associated	151.00	-21.36	151.00	-21.36	2126	22	788	 689
Complete


   Forward:	Score: 162.000000  Q:1 to 22  R:885 to 907 Align Len (22) (68.18%) (77.27%)

   Query:    3' aACGGUUCGGUCU-UGACAACGU 5'
                 ||| |  :|| | :||||||||
   Ref:      5' cTGCGACATCACATGCTGTTGCA 3'

   Energy:  -17.610001 kCal/Mol

Scores for this hit:
>Hvi-miR29035	Locus_1775_Transcript_1/1_Confidence_1.000_Length_3535|wd	162.00	-17.61	0.00	0.000000e+00	1 22	885 907	22	68.18%	77.27%

Seq1,Seq2,Tot Score,Tot Energy,Max Score,Max Energy,Strand,Len1,Len2,Positions
>>Hvi-miR29035	Locus_1775_Transcript_1/1_Confidence_1.000_Length_3535|wd	162.00	-17.61	162.00	-17.61	2135	22	3535	 884
Complete


   Forward:	Score: 155.000000  Q:2 to 16  R:464 to 485 Align Len (14) (71.43%) (92.86%)

   Query:    3' aacgguuCGGUCUUGACAACGu 5'
                       |::: ||||||||| 
   Ref:      5' agtagttGTTGTAACTGTTGCc 3'

   Energy:  -14.830000 kCal/Mol

Scores for this hit:
>Hvi-miR29035	Locus_1785_Transcript_1/1_Confidence_1.000_Length_1385|atp-dependent	155.00	-14.83	0.00	0.000000e+00	2 16	464 485	14	71.43%	92.86%

Seq1,Seq2,Tot Score,Tot Energy,Max Score,Max Energy,Strand,Len1,Len2,Positions
>>Hvi-miR29035	Locus_1785_Transcript_1/1_Confidence_1.000_Length_1385|atp-dependent	155.00	-14.83	155.00	-14.83	2147	22	1385	 463
Complete


   Forward:	Score: 155.000000  Q:2 to 22  R:1273 to 1292 Align Len (20) (70.00%) (80.00%)

   Query:    3' aACGGUUCGGUCUUGACAACGu 5'
                 || || | :: ||||||||| 
   Ref:      5' gTG-CATG-TGCAACTGTTGCc 3'

   Energy:  -15.460000 kCal/Mol

Scores for this hit:
>Hvi-miR29035	Locus_1788_Transcript_1/1_Confidence_1.000_Length_1500|serine	155.00	-15.46	0.00	0.000000e+00	2 22	1273 1292	20	70.00%	80.00%

Seq1,Seq2,Tot Score,Tot Energy,Max Score,Max Energy,Strand,Len1,Len2,Positions
>>Hvi-miR29035	Locus_1788_Transcript_1/1_Confidence_1.000_Length_1500|serine	155.00	-15.46	155.00	-15.46	2150	22	1500	 1272
Complete


   Forward:	Score: 151.000000  Q:1 to 22  R:1228 to 1247 Align Len (22) (63.64%) (72.73%)

   Query:    3' aACGGUU-CGGUCUUGACAACGU 5'
                 || :|| ||:    ||||||||
   Ref:      5' gTGGTAATGCT---TCTGTTGCA 3'

   Energy:  -18.240000 kCal/Mol

Scores for this hit:
>Hvi-miR29035	Locus_1798_Transcript_1/1_Confidence_1.000_Length_2070|clathrin	151.00	-18.24	0.00	0.000000e+00	1 22	1228 1247	22	63.64%	72.73%

Seq1,Seq2,Tot Score,Tot Energy,Max Score,Max Energy,Strand,Len1,Len2,Positions
>>Hvi-miR29035	Locus_1798_Transcript_1/1_Confidence_1.000_Length_2070|clathrin	151.00	-18.24	151.00	-18.24	2164	22	2070	 1227
Complete


   Forward:	Score: 154.000000  Q:2 to 22  R:239 to 262 Align Len (23) (69.57%) (73.91%)

   Query:    3' aACGGUU--CG-GUCUUGACAACGu 5'
                 || ||:  || |||  ||||||| 
   Ref:      5' cTGACAGCTGCACAG-TCTGTTGCt 3'

   Energy:  -18.059999 kCal/Mol

Scores for this hit:
>Hvi-miR29035	Locus_1806_Transcript_1/1_Confidence_1.000_Length_1326|28s	154.00	-18.06	0.00	0.000000e+00	2 22	239 262	23	69.57%	73.91%

Seq1,Seq2,Tot Score,Tot Energy,Max Score,Max Energy,Strand,Len1,Len2,Positions
>>Hvi-miR29035	Locus_1806_Transcript_1/1_Confidence_1.000_Length_1326|28s	154.00	-18.06	154.00	-18.06	2174	22	1326	 238
Complete


   Forward:	Score: 154.000000  Q:2 to 21  R:7 to 28 Align Len (21) (66.67%) (76.19%)

   Query:    3' aaCGGUU--CGGUCUUGACAACGu 5'
                  | |:|  |:|||  ||||||| 
   Ref:      5' gaGACGAGGGTCAG--CTGTTGCc 3'

   Energy:  -17.540001 kCal/Mol

Scores for this hit:
>Hvi-miR29035	Locus_1819_Transcript_1/1_Confidence_1.000_Length_599|beta-	154.00	-17.54	0.00	0.000000e+00	2 21	7 28	21	66.67%	76.19%

Seq1,Seq2,Tot Score,Tot Energy,Max Score,Max Energy,Strand,Len1,Len2,Positions
>>Hvi-miR29035	Locus_1819_Transcript_1/1_Confidence_1.000_Length_599|beta-	154.00	-17.54	154.00	-17.54	2188	22	599	 6
Complete


   Forward:	Score: 164.000000  Q:1 to 22  R:1119 to 1150 Align Len (31) (64.52%) (64.52%)

   Query:    3' aACG--GUU----CGGUCU----UGACAACGU 5'
                 |||  |||     |||||    |||||||||
   Ref:      5' cTGCTACAATACTTCCAGAGACTACTGTTGCA 3'

   Energy:  -21.660000 kCal/Mol

Scores for this hit:
>Hvi-miR29035	Locus_1830_Transcript_1/1_Confidence_1.000_Length_6265|oxidase	164.00	-21.66	0.00	0.000000e+00	1 22	1119 1150	31	64.52%	64.52%

Seq1,Seq2,Tot Score,Tot Energy,Max Score,Max Energy,Strand,Len1,Len2,Positions
>>Hvi-miR29035	Locus_1830_Transcript_1/1_Confidence_1.000_Length_6265|oxidase	164.00	-21.66	164.00	-21.66	2199	22	6265	 1118
Complete


   Forward:	Score: 151.000000  Q:1 to 11  R:1 to 11 Align Len (10) (90.00%) (100.00%)

   Query:    3' aacgguucggucUUGACAACGU 5'
                            |:||||||||
   Ref:      5' -----------cAGCTGTTGCA 3'

   Energy:  -13.870000 kCal/Mol

Scores for this hit:
>Hvi-miR29035	Locus_1836_Transcript_1/1_Confidence_1.000_Length_400|PREDICTED:	151.00	-13.87	0.00	0.000000e+00	1 11	1 11	10	90.00%	100.00%

Seq1,Seq2,Tot Score,Tot Energy,Max Score,Max Energy,Strand,Len1,Len2,Positions
>>Hvi-miR29035	Locus_1836_Transcript_1/1_Confidence_1.000_Length_400|PREDICTED:	151.00	-13.87	151.00	-13.87	2205	22	400	 0
Complete


   Forward:	Score: 160.000000  Q:1 to 20  R:2029 to 2055 Align Len (24) (62.50%) (70.83%)

   Query:    3' aacGGUUC-----GGUCUUGACAACGU 5'
                   |||||     |::|  ||||||||
   Ref:      5' ggtCCAAGAATCTCTGGCTCTGTTGCA 3'

   Energy:  -22.690001 kCal/Mol

Scores for this hit:
>Hvi-miR29035	Locus_1847_Transcript_1/1_Confidence_1.000_Length_2233|spectrin	160.00	-22.69	0.00	0.000000e+00	1 20	2029 2055	24	62.50%	70.83%

Seq1,Seq2,Tot Score,Tot Energy,Max Score,Max Energy,Strand,Len1,Len2,Positions
>>Hvi-miR29035	Locus_1847_Transcript_1/1_Confidence_1.000_Length_2233|spectrin	160.00	-22.69	160.00	-22.69	2217	22	2233	 2028
Complete


   Forward:	Score: 169.000000  Q:2 to 22  R:1000 to 1019 Align Len (20) (75.00%) (85.00%)

   Query:    3' aACGGUUCGGUCUUGACAACGu 5'
                 |||:  |:| |||||||||| 
   Ref:      5' cTGCT--GTCCGAACTGTTGCc 3'

   Energy:  -21.020000 kCal/Mol

Scores for this hit:
>Hvi-miR29035	Locus_1863_Transcript_1/1_Confidence_1.000_Length_1275|PREDICTED:	169.00	-21.02	0.00	0.000000e+00	2 22	1000 1019	20	75.00%	85.00%

Seq1,Seq2,Tot Score,Tot Energy,Max Score,Max Energy,Strand,Len1,Len2,Positions
>>Hvi-miR29035	Locus_1863_Transcript_1/1_Confidence_1.000_Length_1275|PREDICTED:	169.00	-21.02	169.00	-21.02	2229	22	1275	 999
Complete


   Forward:	Score: 166.000000  Q:1 to 23  R:1202 to 1222 Align Len (22) (68.18%) (81.82%)

   Query:    3' AACGGUUCGGUCUUGACAACGU 5'
                || :: | | |||:||||||||
   Ref:      5' TTATTTA-CGAGAGCTGTTGCA 3'

   Energy:  -21.870001 kCal/Mol

Scores for this hit:
>Hvi-miR29035	Locus_1866_Transcript_1/1_Confidence_1.000_Length_1600|protein	166.00	-21.87	0.00	0.000000e+00	1 23	1202 1222	22	68.18%	81.82%

Seq1,Seq2,Tot Score,Tot Energy,Max Score,Max Energy,Strand,Len1,Len2,Positions
>>Hvi-miR29035	Locus_1866_Transcript_1/1_Confidence_1.000_Length_1600|protein	166.00	-21.87	166.00	-21.87	2235	22	1600	 1201
Complete


   Forward:	Score: 167.000000  Q:2 to 22  R:281 to 306 Align Len (24) (66.67%) (75.00%)

   Query:    3' aACGG----UUCGGUCUUGACAACGu 5'
                 ||||    ||| :: ||||||||| 
   Ref:      5' cTGCCATGGAAGATGAAACTGTTGCt 3'

   Energy:  -20.910000 kCal/Mol

Scores for this hit:
>Hvi-miR29035	Locus_1877_Transcript_1/2_Confidence_1.000_Length_423|virulent	167.00	-20.91	0.00	0.000000e+00	2 22	281 306	24	66.67%	75.00%

Seq1,Seq2,Tot Score,Tot Energy,Max Score,Max Energy,Strand,Len1,Len2,Positions
>>Hvi-miR29035	Locus_1877_Transcript_1/2_Confidence_1.000_Length_423|virulent	167.00	-20.91	167.00	-20.91	2251	22	423	 280
Complete


   Forward:	Score: 167.000000  Q:2 to 22  R:269 to 294 Align Len (24) (66.67%) (75.00%)

   Query:    3' aACGG----UUCGGUCUUGACAACGu 5'
                 ||||    ||| :: ||||||||| 
   Ref:      5' cTGCCATGGAAGATGAAACTGTTGCt 3'

   Energy:  -20.910000 kCal/Mol

Scores for this hit:
>Hvi-miR29035	Locus_1877_Transcript_2/2_Confidence_1.000_Length_411|virulent	167.00	-20.91	0.00	0.000000e+00	2 22	269 294	24	66.67%	75.00%

Seq1,Seq2,Tot Score,Tot Energy,Max Score,Max Energy,Strand,Len1,Len2,Positions
>>Hvi-miR29035	Locus_1877_Transcript_2/2_Confidence_1.000_Length_411|virulent	167.00	-20.91	167.00	-20.91	2252	22	411	 268
Complete


   Forward:	Score: 156.000000  Q:2 to 23  R:244 to 261 Align Len (21) (66.67%) (71.43%)

   Query:    3' AACGGUUCGGUCUUGACAACGu 5'
                || |:|| |    |||||||| 
   Ref:      5' TTCCTAATC----ACTGTTGCt 3'

   Energy:  -13.240000 kCal/Mol

Scores for this hit:
>Hvi-miR29035	Locus_1882_Transcript_1/1_Confidence_1.000_Length_2244|hypothetical	156.00	-13.24	0.00	0.000000e+00	2 23	244 261	21	66.67%	71.43%

Seq1,Seq2,Tot Score,Tot Energy,Max Score,Max Energy,Strand,Len1,Len2,Positions
>>Hvi-miR29035	Locus_1882_Transcript_1/1_Confidence_1.000_Length_2244|hypothetical	156.00	-13.24	156.00	-13.24	2256	22	2244	 243
Complete


   Forward:	Score: 162.000000  Q:2 to 19  R:1644 to 1668 Align Len (20) (70.00%) (80.00%)

   Query:    3' aacgGUUCGG---UCUUGACAACGu 5'
                    ||:|||   :|| ||||||| 
   Ref:      5' attaCAGGCCCCTGGATCTGTTGCc 3'

   Energy:  -21.650000 kCal/Mol

Scores for this hit:
>Hvi-miR29035	Locus_1896_Transcript_1/1_Confidence_1.000_Length_2207|coronin-2b-like	162.00	-21.65	0.00	0.000000e+00	2 19	1644 1668	20	70.00%	80.00%

Seq1,Seq2,Tot Score,Tot Energy,Max Score,Max Energy,Strand,Len1,Len2,Positions
>>Hvi-miR29035	Locus_1896_Transcript_1/1_Confidence_1.000_Length_2207|coronin-2b-like	162.00	-21.65	162.00	-21.65	2285	22	2207	 1643
Complete


   Forward:	Score: 158.000000  Q:2 to 21  R:480 to 504 Align Len (22) (68.18%) (77.27%)

   Query:    3' aaCGGU--UCG-GUCUUGACAACGu 5'
                  |:||  ||:  || |||||||| 
   Ref:      5' ggGTCAACAGTGGAGTACTGTTGCt 3'

   Energy:  -18.559999 kCal/Mol

Scores for this hit:
>Hvi-miR29035	Locus_1982_Transcript_1/1_Confidence_1.000_Length_969|xyloside	158.00	-18.56	0.00	0.000000e+00	2 21	480 504	22	68.18%	77.27%

Seq1,Seq2,Tot Score,Tot Energy,Max Score,Max Energy,Strand,Len1,Len2,Positions
>>Hvi-miR29035	Locus_1982_Transcript_1/1_Confidence_1.000_Length_969|xyloside	158.00	-18.56	158.00	-18.56	2390	22	969	 479
Complete


   Forward:	Score: 166.000000  Q:1 to 22  R:179 to 200 Align Len (21) (57.14%) (90.48%)

   Query:    3' aACGGUUCGGUCUUGACAACGU 5'
                 ||:: :|:::| :||||||||
   Ref:      5' aTGTTTGGTTGGCGCTGTTGCA 3'

   Energy:  -20.490000 kCal/Mol

Scores for this hit:
>Hvi-miR29035	Locus_2001_Transcript_1/1_Confidence_1.000_Length_975|hypothetical	166.00	-20.49	0.00	0.000000e+00	1 22	179 200	21	57.14%	90.48%

Seq1,Seq2,Tot Score,Tot Energy,Max Score,Max Energy,Strand,Len1,Len2,Positions
>>Hvi-miR29035	Locus_2001_Transcript_1/1_Confidence_1.000_Length_975|hypothetical	166.00	-20.49	166.00	-20.49	2412	22	975	 178
Complete


   Forward:	Score: 140.000000  Q:2 to 9  R:115 to 136 Align Len (7) (100.00%) (100.00%)

   Query:    3' aacgguucggucuuGACAACGu 5'
                              ||||||| 
   Ref:      5' gcttccgtttttgtCTGTTGCc 3'

   Energy:  -13.670000 kCal/Mol

Scores for this hit:
>Hvi-miR29035	Locus_2008_Transcript_1/1_Confidence_1.000_Length_1184|---NA---	140.00	-13.67	0.00	0.000000e+00	2 9	115 136	7	100.00%	100.00%

Seq1,Seq2,Tot Score,Tot Energy,Max Score,Max Energy,Strand,Len1,Len2,Positions
>>Hvi-miR29035	Locus_2008_Transcript_1/1_Confidence_1.000_Length_1184|---NA---	140.00	-13.67	140.00	-13.67	2419	22	1184	 114
Complete


   Forward:	Score: 158.000000  Q:2 to 23  R:2894 to 2917 Align Len (23) (65.22%) (78.26%)

   Query:    3' AACG-GUUCGGUC-UUGACAACGu 5'
                |||: |:| |: | | ||||||| 
   Ref:      5' TTGTGCGATCTTGTATCTGTTGCc 3'

   Energy:  -13.770000 kCal/Mol

Scores for this hit:
>Hvi-miR29035	Locus_2014_Transcript_1/1_Confidence_1.000_Length_4408|dna-directed	158.00	-13.77	0.00	0.000000e+00	2 23	2894 2917	23	65.22%	78.26%


   Forward:	Score: 158.000000  Q:1 to 22  R:4118 to 4140 Align Len (24) (62.50%) (75.00%)

   Query:    3' aACG---GUUCGGUCUUGACAACGU 5'
                 |||   ::|||: |  ||||||||
   Ref:      5' gTGCAAATGAGCTTG--CTGTTGCA 3'

   Energy:  -20.320000 kCal/Mol

Scores for this hit:
>Hvi-miR29035	Locus_2014_Transcript_1/1_Confidence_1.000_Length_4408|dna-directed	158.00	-20.32	0.00	0.000000e+00	1 22	4118 4140	24	62.50%	75.00%

Seq1,Seq2,Tot Score,Tot Energy,Max Score,Max Energy,Strand,Len1,Len2,Positions
>>Hvi-miR29035	Locus_2014_Transcript_1/1_Confidence_1.000_Length_4408|dna-directed	316.00	-34.09	158.00	-20.32	2426	22	4408	 2893 4117
Complete


   Forward:	Score: 144.000000  Q:1 to 22  R:1998 to 2024 Align Len (26) (57.69%) (61.54%)

   Query:    3' aACGGUUCG----GUCU-UGACAACGU 5'
                 |||||  |    |  |  |||||||:
   Ref:      5' cTGCCACTCGTCTCTCATCCTGTTGCG 3'

   Energy:  -19.129999 kCal/Mol

Scores for this hit:
>Hvi-miR29035	Locus_2041_Transcript_1/1_Confidence_1.000_Length_4013|flj37770-like	144.00	-19.13	0.00	0.000000e+00	1 22	1998 2024	26	57.69%	61.54%

Seq1,Seq2,Tot Score,Tot Energy,Max Score,Max Energy,Strand,Len1,Len2,Positions
>>Hvi-miR29035	Locus_2041_Transcript_1/1_Confidence_1.000_Length_4013|flj37770-like	144.00	-19.13	144.00	-19.13	2461	22	4013	 1997
Complete


   Forward:	Score: 160.000000  Q:2 to 23  R:1136 to 1159 Align Len (23) (65.22%) (73.91%)

   Query:    3' AACGGUUCGGUC--UUGACAACGu 5'
                |||:||:||  |    ||||||| 
   Ref:      5' TTGTCAGGCATGTCTTCTGTTGCt 3'

   Energy:  -22.400000 kCal/Mol

Scores for this hit:
>Hvi-miR29035	Locus_2043_Transcript_1/1_Confidence_1.000_Length_1650|vacuolar	160.00	-22.40	0.00	0.000000e+00	2 23	1136 1159	23	65.22%	73.91%

Seq1,Seq2,Tot Score,Tot Energy,Max Score,Max Energy,Strand,Len1,Len2,Positions
>>Hvi-miR29035	Locus_2043_Transcript_1/1_Confidence_1.000_Length_1650|vacuolar	160.00	-22.40	160.00	-22.40	2464	22	1650	 1135
Complete


   Forward:	Score: 150.000000  Q:2 to 19  R:158 to 182 Align Len (20) (65.00%) (70.00%)

   Query:    3' aacgGUUCGGUCU---UGACAACGu 5'
                    |||  || |   :||||||| 
   Ref:      5' gaaaCAAAACAAACTCGCTGTTGCc 3'

   Energy:  -12.380000 kCal/Mol

Scores for this hit:
>Hvi-miR29035	Locus_2054_Transcript_1/1_Confidence_1.000_Length_236|---NA---	150.00	-12.38	0.00	0.000000e+00	2 19	158 182	20	65.00%	70.00%

Seq1,Seq2,Tot Score,Tot Energy,Max Score,Max Energy,Strand,Len1,Len2,Positions
>>Hvi-miR29035	Locus_2054_Transcript_1/1_Confidence_1.000_Length_236|---NA---	150.00	-12.38	150.00	-12.38	2475	22	236	 157
Complete


   Forward:	Score: 157.000000  Q:1 to 23  R:1206 to 1230 Align Len (25) (60.00%) (76.00%)

   Query:    3' AAC-GGUUCGGUC--UUGACAACGU 5'
                ||| |:: |:| |   :||||||||
   Ref:      5' TTGACTGCGTCCGCTTGCTGTTGCA 3'

   Energy:  -18.309999 kCal/Mol

Scores for this hit:
>Hvi-miR29035	Locus_2087_Transcript_1/1_Confidence_1.000_Length_8695	157.00	-18.31	0.00	0.000000e+00	1 23	1206 1230	25	60.00%	76.00%

Seq1,Seq2,Tot Score,Tot Energy,Max Score,Max Energy,Strand,Len1,Len2,Positions
>>Hvi-miR29035	Locus_2087_Transcript_1/1_Confidence_1.000_Length_8695	157.00	-18.31	157.00	-18.31	2520	22	8695	 1205
Complete


   Forward:	Score: 153.000000  Q:2 to 22  R:1068 to 1087 Align Len (20) (65.00%) (75.00%)

   Query:    3' aACGGUUCGGUCUUGACAACGu 5'
                 ||: || |:  | ||||||| 
   Ref:      5' gTGTAAATCT--ATCTGTTGCt 3'

   Energy:  -12.380000 kCal/Mol

Scores for this hit:
>Hvi-miR29035	Locus_2096_Transcript_1/1_Confidence_1.000_Length_1095|protein	153.00	-12.38	0.00	0.000000e+00	2 22	1068 1087	20	65.00%	75.00%

Seq1,Seq2,Tot Score,Tot Energy,Max Score,Max Energy,Strand,Len1,Len2,Positions
>>Hvi-miR29035	Locus_2096_Transcript_1/1_Confidence_1.000_Length_1095|protein	153.00	-12.38	153.00	-12.38	2531	22	1095	 1067
Complete


   Forward:	Score: 148.000000  Q:1 to 23  R:544 to 560 Align Len (22) (59.09%) (72.73%)

   Query:    3' AACGGUUCGGUCUUGACAACGU 5'
                |||::   ||  | |||||||:
   Ref:      5' TTGTT---CC--ATCTGTTGCG 3'

   Energy:  -15.910000 kCal/Mol

Scores for this hit:
>Hvi-miR29035	Locus_2098_Transcript_1/1_Confidence_1.000_Length_918|probable	148.00	-15.91	0.00	0.000000e+00	1 23	544 560	22	59.09%	72.73%

Seq1,Seq2,Tot Score,Tot Energy,Max Score,Max Energy,Strand,Len1,Len2,Positions
>>Hvi-miR29035	Locus_2098_Transcript_1/1_Confidence_1.000_Length_918|probable	148.00	-15.91	148.00	-15.91	2536	22	918	 543
Complete


   Forward:	Score: 154.000000  Q:2 to 15  R:36 to 57 Align Len (13) (76.92%) (92.31%)

   Query:    3' aacgguucGGUCUUGACAACGu 5'
                        :|:| |||||||| 
   Ref:      5' actcgctcTCGGTACTGTTGCc 3'

   Energy:  -17.600000 kCal/Mol

Scores for this hit:
>Hvi-miR29035	Locus_2112_Transcript_1/1_Confidence_1.000_Length_4598|amino	154.00	-17.60	0.00	0.000000e+00	2 15	36 57	13	76.92%	92.31%

Seq1,Seq2,Tot Score,Tot Energy,Max Score,Max Energy,Strand,Len1,Len2,Positions
>>Hvi-miR29035	Locus_2112_Transcript_1/1_Confidence_1.000_Length_4598|amino	154.00	-17.60	154.00	-17.60	2558	22	4598	 35
Complete


   Forward:	Score: 160.000000  Q:2 to 21  R:830 to 852 Align Len (20) (70.00%) (80.00%)

   Query:    3' aaCGGUUCGGUCU-UGACAACGu 5'
                  ||:: |  ||| |||||||| 
   Ref:      5' caGCTGCGAGAGACACTGTTGCt 3'

   Energy:  -18.910000 kCal/Mol

Scores for this hit:
>Hvi-miR29035	Locus_2113_Transcript_1/1_Confidence_1.000_Length_1790|e3	160.00	-18.91	0.00	0.000000e+00	2 21	830 852	20	70.00%	80.00%

Seq1,Seq2,Tot Score,Tot Energy,Max Score,Max Energy,Strand,Len1,Len2,Positions
>>Hvi-miR29035	Locus_2113_Transcript_1/1_Confidence_1.000_Length_1790|e3	160.00	-18.91	160.00	-18.91	2559	22	1790	 829
Complete


   Forward:	Score: 146.000000  Q:1 to 18  R:721 to 742 Align Len (17) (64.71%) (70.59%)

   Query:    3' aacggUUCGGUCUUGACAACGU 5'
                     || |:    ||||||||
   Ref:      5' aaataAATCTCTTCCTGTTGCA 3'

   Energy:  -13.630000 kCal/Mol

Scores for this hit:
>Hvi-miR29035	Locus_2127_Transcript_1/1_Confidence_1.000_Length_949|merlin	146.00	-13.63	0.00	0.000000e+00	1 18	721 742	17	64.71%	70.59%

Seq1,Seq2,Tot Score,Tot Energy,Max Score,Max Energy,Strand,Len1,Len2,Positions
>>Hvi-miR29035	Locus_2127_Transcript_1/1_Confidence_1.000_Length_949|merlin	146.00	-13.63	146.00	-13.63	2571	22	949	 720
Complete


   Forward:	Score: 164.000000  Q:1 to 20  R:3031 to 3056 Align Len (23) (69.57%) (78.26%)

   Query:    3' aacGGUUC--GGUCU--UGACAACGU 5'
                   ||:||   ||||  :||||||||
   Ref:      5' gcaCCGAGATGCAGACTGCTGTTGCA 3'

   Energy:  -26.400000 kCal/Mol

Scores for this hit:
>Hvi-miR29035	Locus_2148_Transcript_1/1_Confidence_1.000_Length_3634|isoform	164.00	-26.40	0.00	0.000000e+00	1 20	3031 3056	23	69.57%	78.26%

Seq1,Seq2,Tot Score,Tot Energy,Max Score,Max Energy,Strand,Len1,Len2,Positions
>>Hvi-miR29035	Locus_2148_Transcript_1/1_Confidence_1.000_Length_3634|isoform	164.00	-26.40	164.00	-26.40	2598	22	3634	 3030
Complete


   Forward:	Score: 158.000000  Q:2 to 23  R:509 to 526 Align Len (21) (71.43%) (76.19%)

   Query:    3' AACGGUUCGGUCUUGACAACGu 5'
                |||  | |:|  ||||||||| 
   Ref:      5' TTG--ACGTC--AACTGTTGCc 3'

   Energy:  -14.290000 kCal/Mol

Scores for this hit:
>Hvi-miR29035	Locus_2156_Transcript_1/1_Confidence_1.000_Length_1269|utp-glucose-1-phosphate	158.00	-14.29	0.00	0.000000e+00	2 23	509 526	21	71.43%	76.19%

Seq1,Seq2,Tot Score,Tot Energy,Max Score,Max Energy,Strand,Len1,Len2,Positions
>>Hvi-miR29035	Locus_2156_Transcript_1/1_Confidence_1.000_Length_1269|utp-glucose-1-phosphate	158.00	-14.29	158.00	-14.29	2613	22	1269	 508
Complete


   Forward:	Score: 169.000000  Q:2 to 20  R:2943 to 2966 Align Len (20) (75.00%) (85.00%)

   Query:    3' aacGGUUCG--GUCUUGACAACGu 5'
                   :||||:   ||||||||||| 
   Ref:      5' actTCAAGTGAGAGAACTGTTGCt 3'

   Energy:  -23.000000 kCal/Mol

Scores for this hit:
>Hvi-miR29035	Locus_2167_Transcript_1/1_Confidence_1.000_Length_3724|androgen	169.00	-23.00	0.00	0.000000e+00	2 20	2943 2966	20	75.00%	85.00%

Seq1,Seq2,Tot Score,Tot Energy,Max Score,Max Energy,Strand,Len1,Len2,Positions
>>Hvi-miR29035	Locus_2167_Transcript_1/1_Confidence_1.000_Length_3724|androgen	169.00	-23.00	169.00	-23.00	2621	22	3724	 2942
Complete


   Forward:	Score: 152.000000  Q:2 to 21  R:1396 to 1418 Align Len (20) (60.00%) (80.00%)

   Query:    3' aaCGGUUCG-GUCUUGACAACGu 5'
                  || :||: |:  :||||||| 
   Ref:      5' caGCAGAGTACGCTGCTGTTGCc 3'

   Energy:  -17.799999 kCal/Mol

Scores for this hit:
>Hvi-miR29035	Locus_2171_Transcript_1/1_Confidence_1.000_Length_1910|small	152.00	-17.80	0.00	0.000000e+00	2 21	1396 1418	20	60.00%	80.00%

Seq1,Seq2,Tot Score,Tot Energy,Max Score,Max Energy,Strand,Len1,Len2,Positions
>>Hvi-miR29035	Locus_2171_Transcript_1/1_Confidence_1.000_Length_1910|small	152.00	-17.80	152.00	-17.80	2623	22	1910	 1395
Complete


   Forward:	Score: 172.000000  Q:2 to 21  R:4099 to 4121 Align Len (20) (75.00%) (90.00%)

   Query:    3' aaCG-GUUCGGUCUUGACAACGu 5'
                  || |||| ::||:||||||| 
   Ref:      5' aaGCACAAGATGGAGCTGTTGCc 3'

   Energy:  -25.240000 kCal/Mol

Scores for this hit:
>Hvi-miR29035	Locus_2193_Transcript_1/2_Confidence_1.000_Length_6363|carbamoyl-phosphate	172.00	-25.24	0.00	0.000000e+00	2 21	4099 4121	20	75.00%	90.00%

Seq1,Seq2,Tot Score,Tot Energy,Max Score,Max Energy,Strand,Len1,Len2,Positions
>>Hvi-miR29035	Locus_2193_Transcript_1/2_Confidence_1.000_Length_6363|carbamoyl-phosphate	172.00	-25.24	172.00	-25.24	2644	22	6363	 4098
Complete


   Forward:	Score: 172.000000  Q:2 to 21  R:4099 to 4121 Align Len (20) (75.00%) (90.00%)

   Query:    3' aaCG-GUUCGGUCUUGACAACGu 5'
                  || |||| ::||:||||||| 
   Ref:      5' aaGCACAAGATGGAGCTGTTGCc 3'

   Energy:  -25.240000 kCal/Mol

Scores for this hit:
>Hvi-miR29035	Locus_2193_Transcript_2/2_Confidence_1.000_Length_6363|carbamoyl-phosphate	172.00	-25.24	0.00	0.000000e+00	2 21	4099 4121	20	75.00%	90.00%

Seq1,Seq2,Tot Score,Tot Energy,Max Score,Max Energy,Strand,Len1,Len2,Positions
>>Hvi-miR29035	Locus_2193_Transcript_2/2_Confidence_1.000_Length_6363|carbamoyl-phosphate	172.00	-25.24	172.00	-25.24	2645	22	6363	 4098
Complete


   Forward:	Score: 163.000000  Q:1 to 23  R:473 to 496 Align Len (24) (66.67%) (79.17%)

   Query:    3' AAC-GGUUCGGU-CUUGACAACGU 5'
                ||| |:|  :||  :|||||||||
   Ref:      5' TTGTCTATTTCATTGACTGTTGCA 3'

   Energy:  -19.320000 kCal/Mol

Scores for this hit:
>Hvi-miR29035	Locus_2202_Transcript_1/1_Confidence_1.000_Length_1679|---NA---	163.00	-19.32	0.00	0.000000e+00	1 23	473 496	24	66.67%	79.17%

Seq1,Seq2,Tot Score,Tot Energy,Max Score,Max Energy,Strand,Len1,Len2,Positions
>>Hvi-miR29035	Locus_2202_Transcript_1/1_Confidence_1.000_Length_1679|---NA---	163.00	-19.32	163.00	-19.32	2659	22	1679	 472
Complete


   Forward:	Score: 165.000000  Q:2 to 22  R:7342 to 7365 Align Len (22) (72.73%) (81.82%)

   Query:    3' aACGGUUCGGU-CU-UGACAACGu 5'
                 ||||:  ||: || |||||||| 
   Ref:      5' aTGCCGCACCGTGACACTGTTGCc 3'

   Energy:  -23.959999 kCal/Mol

Scores for this hit:
>Hvi-miR29035	Locus_2206_Transcript_1/1_Confidence_1.000_Length_14493	165.00	-23.96	0.00	0.000000e+00	2 22	7342 7365	22	72.73%	81.82%


   Forward:	Score: 151.000000  Q:2 to 20  R:4493 to 4510 Align Len (18) (72.22%) (77.78%)

   Query:    3' aacGGUUCGGUCUUGACAACGu 5'
                   |||  |:||  ||||||| 
   Ref:      5' cctCCA--CTAG--CTGTTGCt 3'

   Energy:  -16.620001 kCal/Mol

Scores for this hit:
>Hvi-miR29035	Locus_2206_Transcript_1/1_Confidence_1.000_Length_14493	151.00	-16.62	0.00	0.000000e+00	2 20	4493 4510	18	72.22%	77.78%

Seq1,Seq2,Tot Score,Tot Energy,Max Score,Max Energy,Strand,Len1,Len2,Positions
>>Hvi-miR29035	Locus_2206_Transcript_1/1_Confidence_1.000_Length_14493	316.00	-40.58	165.00	-23.96	2663	22	14493	 7341 4492
Complete


   Forward:	Score: 173.000000  Q:2 to 22  R:1507 to 1529 Align Len (21) (76.19%) (85.71%)

   Query:    3' aACGGUUCGGUC-UUGACAACGu 5'
                 ||||::|||||   ||||||| 
   Ref:      5' gTGCCGGGCCAGCCTCTGTTGCc 3'

   Energy:  -32.290001 kCal/Mol

Scores for this hit:
>Hvi-miR29035	Locus_2232_Transcript_1/1_Confidence_1.000_Length_4048	173.00	-32.29	0.00	0.000000e+00	2 22	1507 1529	21	76.19%	85.71%

Seq1,Seq2,Tot Score,Tot Energy,Max Score,Max Energy,Strand,Len1,Len2,Positions
>>Hvi-miR29035	Locus_2232_Transcript_1/1_Confidence_1.000_Length_4048	173.00	-32.29	173.00	-32.29	2689	22	4048	 1506
Complete


   Forward:	Score: 166.000000  Q:2 to 23  R:284 to 305 Align Len (21) (71.43%) (76.19%)

   Query:    3' AACGGUUCGGUCUUGACAACGu 5'
                || || ||:|  | ||||||| 
   Ref:      5' TTCCCCAGTCTTATCTGTTGCt 3'

   Energy:  -18.110001 kCal/Mol

Scores for this hit:
>Hvi-miR29035	Locus_2235_Transcript_1/1_Confidence_1.000_Length_813|low	166.00	-18.11	0.00	0.000000e+00	2 23	284 305	21	71.43%	76.19%

Seq1,Seq2,Tot Score,Tot Energy,Max Score,Max Energy,Strand,Len1,Len2,Positions
>>Hvi-miR29035	Locus_2235_Transcript_1/1_Confidence_1.000_Length_813|low	166.00	-18.11	166.00	-18.11	2692	22	813	 283
Complete


   Forward:	Score: 149.000000  Q:2 to 20  R:485 to 508 Align Len (20) (60.00%) (75.00%)

   Query:    3' aacGGUUCGGUCU--UGACAACGu 5'
                   || : :: ||  |||||||| 
   Ref:      5' tcaCCTGTTTCGACTACTGTTGCt 3'

   Energy:  -16.490000 kCal/Mol

Scores for this hit:
>Hvi-miR29035	Locus_2251_Transcript_1/1_Confidence_1.000_Length_2435|tbc1	149.00	-16.49	0.00	0.000000e+00	2 20	485 508	20	60.00%	75.00%

Seq1,Seq2,Tot Score,Tot Energy,Max Score,Max Energy,Strand,Len1,Len2,Positions
>>Hvi-miR29035	Locus_2251_Transcript_1/1_Confidence_1.000_Length_2435|tbc1	149.00	-16.49	149.00	-16.49	2708	22	2435	 484
Complete


   Forward:	Score: 166.000000  Q:1 to 18  R:3380 to 3401 Align Len (17) (76.47%) (88.24%)

   Query:    3' aacggUUCGGUCUUGACAACGU 5'
                     ||| ::| |||||||||
   Ref:      5' gagggAAGGTGGTACTGTTGCA 3'

   Energy:  -18.450001 kCal/Mol

Scores for this hit:
>Hvi-miR29035	Locus_2299_Transcript_1/1_Confidence_1.000_Length_5484|myosin	166.00	-18.45	0.00	0.000000e+00	1 18	3380 3401	17	76.47%	88.24%

Seq1,Seq2,Tot Score,Tot Energy,Max Score,Max Energy,Strand,Len1,Len2,Positions
>>Hvi-miR29035	Locus_2299_Transcript_1/1_Confidence_1.000_Length_5484|myosin	166.00	-18.45	166.00	-18.45	2762	22	5484	 3379
Complete


   Forward:	Score: 148.000000  Q:1 to 22  R:144 to 170 Align Len (26) (57.69%) (65.38%)

   Query:    3' aACGGUU--C---GGUCUUGACAACGU 5'
                 | ||||  |   |::   ||||||||
   Ref:      5' aTTCCAATTGTTTCTGCTCCTGTTGCA 3'

   Energy:  -16.090000 kCal/Mol

Scores for this hit:
>Hvi-miR29035	Locus_2316_Transcript_1/1_Confidence_1.000_Length_481|---NA---	148.00	-16.09	0.00	0.000000e+00	1 22	144 170	26	57.69%	65.38%

Seq1,Seq2,Tot Score,Tot Energy,Max Score,Max Energy,Strand,Len1,Len2,Positions
>>Hvi-miR29035	Locus_2316_Transcript_1/1_Confidence_1.000_Length_481|---NA---	148.00	-16.09	148.00	-16.09	2780	22	481	 143
Complete


   Forward:	Score: 167.000000  Q:1 to 23  R:2088 to 2112 Align Len (25) (64.00%) (76.00%)

   Query:    3' AACGGU---UCGGUCUUGACAACGU 5'
                | |:||   | :|: ||||||||||
   Ref:      5' TGGTCACGGACTCGTAACTGTTGCA 3'

   Energy:  -21.940001 kCal/Mol

Scores for this hit:
>Hvi-miR29035	Locus_2324_Transcript_1/1_Confidence_1.000_Length_7997	167.00	-21.94	0.00	0.000000e+00	1 23	2088 2112	25	64.00%	76.00%


   Forward:	Score: 157.000000  Q:2 to 22  R:4454 to 4477 Align Len (22) (68.18%) (77.27%)

   Query:    3' aACGGUUCG-GUC-UUGACAACGu 5'
                 ||||   : ||| |:||||||| 
   Ref:      5' gTGCCCTCTGCAGCAGCTGTTGCt 3'

   Energy:  -21.840000 kCal/Mol

Scores for this hit:
>Hvi-miR29035	Locus_2324_Transcript_1/1_Confidence_1.000_Length_7997	157.00	-21.84	0.00	0.000000e+00	2 22	4454 4477	22	68.18%	77.27%

Seq1,Seq2,Tot Score,Tot Energy,Max Score,Max Energy,Strand,Len1,Len2,Positions
>>Hvi-miR29035	Locus_2324_Transcript_1/1_Confidence_1.000_Length_7997	324.00	-43.78	167.00	-21.94	2788	22	7997	 2087 4453
Complete


   Forward:	Score: 163.000000  Q:1 to 22  R:2334 to 2356 Align Len (23) (69.57%) (78.26%)

   Query:    3' aACGGU--UCGGUCUUGACAACGU 5'
                 | |||   ||: ||:||||||||
   Ref:      5' aTACCACTTGCT-GAGCTGTTGCA 3'

   Energy:  -24.980000 kCal/Mol

Scores for this hit:
>Hvi-miR29035	Locus_2360_Transcript_1/1_Confidence_1.000_Length_3027|low	163.00	-24.98	0.00	0.000000e+00	1 22	2334 2356	23	69.57%	78.26%

Seq1,Seq2,Tot Score,Tot Energy,Max Score,Max Energy,Strand,Len1,Len2,Positions
>>Hvi-miR29035	Locus_2360_Transcript_1/1_Confidence_1.000_Length_3027|low	163.00	-24.98	163.00	-24.98	2841	22	3027	 2333
Complete


   Forward:	Score: 175.000000  Q:1 to 23  R:1239 to 1260 Align Len (22) (72.73%) (81.82%)

   Query:    3' AACGGUUCGGUCUUGACAACGU 5'
                ||| :|:  | |||||||||||
   Ref:      5' TTGGTAGCACTGAACTGTTGCA 3'

   Energy:  -23.860001 kCal/Mol

Scores for this hit:
>Hvi-miR29035	Locus_2407_Transcript_1/1_Confidence_1.000_Length_1457|PREDICTED:	175.00	-23.86	0.00	0.000000e+00	1 23	1239 1260	22	72.73%	81.82%

Seq1,Seq2,Tot Score,Tot Energy,Max Score,Max Energy,Strand,Len1,Len2,Positions
>>Hvi-miR29035	Locus_2407_Transcript_1/1_Confidence_1.000_Length_1457|PREDICTED:	175.00	-23.86	175.00	-23.86	2895	22	1457	 1238
Complete


   Forward:	Score: 158.000000  Q:1 to 23  R:726 to 746 Align Len (22) (63.64%) (77.27%)

   Query:    3' AACGGUUCGGUCUUGACAACGU 5'
                || :||: |:|   ||||||||
   Ref:      5' TTCTCAGTCTA-TTCTGTTGCA 3'

   Energy:  -18.430000 kCal/Mol

Scores for this hit:
>Hvi-miR29035	Locus_2410_Transcript_1/1_Confidence_1.000_Length_1004|isoform	158.00	-18.43	0.00	0.000000e+00	1 23	726 746	22	63.64%	77.27%

Seq1,Seq2,Tot Score,Tot Energy,Max Score,Max Energy,Strand,Len1,Len2,Positions
>>Hvi-miR29035	Locus_2410_Transcript_1/1_Confidence_1.000_Length_1004|isoform	158.00	-18.43	158.00	-18.43	2898	22	1004	 725
Complete


   Forward:	Score: 175.000000  Q:1 to 19  R:2484 to 2506 Align Len (19) (84.21%) (89.47%)

   Query:    3' aacgGUUCGG-UCUUGACAACGU 5'
                    :||||| ||| ||||||||
   Ref:      5' ggtaTAAGCCAAGACCTGTTGCA 3'

   Energy:  -25.379999 kCal/Mol

Scores for this hit:
>Hvi-miR29035	Locus_2434_Transcript_1/1_Confidence_1.000_Length_4573|isoform	175.00	-25.38	0.00	0.000000e+00	1 19	2484 2506	19	84.21%	89.47%

Seq1,Seq2,Tot Score,Tot Energy,Max Score,Max Energy,Strand,Len1,Len2,Positions
>>Hvi-miR29035	Locus_2434_Transcript_1/1_Confidence_1.000_Length_4573|isoform	175.00	-25.38	175.00	-25.38	2925	22	4573	 2483
Complete


   Forward:	Score: 169.000000  Q:2 to 22  R:1348 to 1367 Align Len (20) (80.00%) (80.00%)

   Query:    3' aACGGUUCGGUCUUGACAACGu 5'
                 ||||  ||||  |||||||| 
   Ref:      5' gTGCC--GCCATCACTGTTGCt 3'

   Energy:  -23.709999 kCal/Mol

Scores for this hit:
>Hvi-miR29035	Locus_2468_Transcript_1/1_Confidence_1.000_Length_2599|letm1	169.00	-23.71	0.00	0.000000e+00	2 22	1348 1367	20	80.00%	80.00%

Seq1,Seq2,Tot Score,Tot Energy,Max Score,Max Energy,Strand,Len1,Len2,Positions
>>Hvi-miR29035	Locus_2468_Transcript_1/1_Confidence_1.000_Length_2599|letm1	169.00	-23.71	169.00	-23.71	2967	22	2599	 1347
Complete


   Forward:	Score: 156.000000  Q:2 to 21  R:64 to 85 Align Len (19) (57.89%) (84.21%)

   Query:    3' aaCGGUUCGGUCUUGACAACGu 5'
                  ||::  |: |::||||||| 
   Ref:      5' gaGCTGTACTTGGGCTGTTGCc 3'

   Energy:  -17.430000 kCal/Mol

Scores for this hit:
>Hvi-miR29035	Locus_2475_Transcript_1/1_Confidence_1.000_Length_6406|---NA---	156.00	-17.43	0.00	0.000000e+00	2 21	64 85	19	57.89%	84.21%

Seq1,Seq2,Tot Score,Tot Energy,Max Score,Max Energy,Strand,Len1,Len2,Positions
>>Hvi-miR29035	Locus_2475_Transcript_1/1_Confidence_1.000_Length_6406|---NA---	156.00	-17.43	156.00	-17.43	2974	22	6406	 63
Complete


   Forward:	Score: 161.000000  Q:2 to 22  R:1122 to 1142 Align Len (21) (71.43%) (80.95%)

   Query:    3' aACGGUUCGGUCU-UGACAACGu 5'
                 |||  ||||: | :||||||| 
   Ref:      5' cTGC--AGCCGCACGCTGTTGCt 3'

   Energy:  -19.760000 kCal/Mol

Scores for this hit:
>Hvi-miR29035	Locus_2513_Transcript_1/1_Confidence_1.000_Length_1682|5	161.00	-19.76	0.00	0.000000e+00	2 22	1122 1142	21	71.43%	80.95%

Seq1,Seq2,Tot Score,Tot Energy,Max Score,Max Energy,Strand,Len1,Len2,Positions
>>Hvi-miR29035	Locus_2513_Transcript_1/1_Confidence_1.000_Length_1682|5	161.00	-19.76	161.00	-19.76	3016	22	1682	 1121
Complete


   Forward:	Score: 164.000000  Q:2 to 23  R:580 to 604 Align Len (24) (66.67%) (79.17%)

   Query:    3' AAC-GGUUCGGU--CUUGACAACGu 5'
                ||| |:: |:||   ||||||||| 
   Ref:      5' TTGTCTGCGTCATCAAACTGTTGCt 3'

   Energy:  -19.770000 kCal/Mol

Scores for this hit:
>Hvi-miR29035	Locus_2544_Transcript_1/1_Confidence_1.000_Length_2088|mitochondrial	164.00	-19.77	0.00	0.000000e+00	2 23	580 604	24	66.67%	79.17%

Seq1,Seq2,Tot Score,Tot Energy,Max Score,Max Energy,Strand,Len1,Len2,Positions
>>Hvi-miR29035	Locus_2544_Transcript_1/1_Confidence_1.000_Length_2088|mitochondrial	164.00	-19.77	164.00	-19.77	3051	22	2088	 579
Complete


   Forward:	Score: 159.000000  Q:1 to 22  R:332 to 351 Align Len (22) (68.18%) (77.27%)

   Query:    3' aACGG-UUCGGUCUUGACAACGU 5'
                 ||:| ||||:    ||||||||
   Ref:      5' cTGTCAAAGCT---CCTGTTGCA 3'

   Energy:  -19.830000 kCal/Mol

Scores for this hit:
>Hvi-miR29035	Locus_2553_Transcript_1/2_Confidence_1.000_Length_357|---NA---	159.00	-19.83	0.00	0.000000e+00	1 22	332 351	22	68.18%	77.27%

Seq1,Seq2,Tot Score,Tot Energy,Max Score,Max Energy,Strand,Len1,Len2,Positions
>>Hvi-miR29035	Locus_2553_Transcript_1/2_Confidence_1.000_Length_357|---NA---	159.00	-19.83	159.00	-19.83	3062	22	357	 331
Complete


   Forward:	Score: 159.000000  Q:1 to 22  R:326 to 345 Align Len (22) (68.18%) (77.27%)

   Query:    3' aACGG-UUCGGUCUUGACAACGU 5'
                 ||:| ||||:    ||||||||
   Ref:      5' cTGTCAAAGCT---CCTGTTGCA 3'

   Energy:  -19.830000 kCal/Mol

Scores for this hit:
>Hvi-miR29035	Locus_2553_Transcript_2/2_Confidence_1.000_Length_351|---NA---	159.00	-19.83	0.00	0.000000e+00	1 22	326 345	22	68.18%	77.27%

Seq1,Seq2,Tot Score,Tot Energy,Max Score,Max Energy,Strand,Len1,Len2,Positions
>>Hvi-miR29035	Locus_2553_Transcript_2/2_Confidence_1.000_Length_351|---NA---	159.00	-19.83	159.00	-19.83	3063	22	351	 325
Complete


   Forward:	Score: 149.000000  Q:2 to 23  R:232 to 250 Align Len (21) (61.90%) (76.19%)

   Query:    3' AACGGUUCGGUCUUGACAACGu 5'
                ||||: :|:  |  ||||||| 
   Ref:      5' TTGCT-GGT--GTTCTGTTGCt 3'

   Energy:  -15.540000 kCal/Mol

Scores for this hit:
>Hvi-miR29035	Locus_2557_Transcript_1/1_Confidence_1.000_Length_3859|toll	149.00	-15.54	0.00	0.000000e+00	2 23	232 250	21	61.90%	76.19%

Seq1,Seq2,Tot Score,Tot Energy,Max Score,Max Energy,Strand,Len1,Len2,Positions
>>Hvi-miR29035	Locus_2557_Transcript_1/1_Confidence_1.000_Length_3859|toll	149.00	-15.54	149.00	-15.54	3067	22	3859	 231
Complete


   Forward:	Score: 152.000000  Q:2 to 23  R:1021 to 1046 Align Len (25) (56.00%) (68.00%)

   Query:    3' AACGGUUCGGUCU----UGACAACGu 5'
                | | | |||::|:     ||||||| 
   Ref:      5' TCGACCAGCTGGGCCCTTCTGTTGCc 3'

   Energy:  -21.879999 kCal/Mol

Scores for this hit:
>Hvi-miR29035	Locus_2608_Transcript_1/1_Confidence_1.000_Length_1388|multiple	152.00	-21.88	0.00	0.000000e+00	2 23	1021 1046	25	56.00%	68.00%

Seq1,Seq2,Tot Score,Tot Energy,Max Score,Max Energy,Strand,Len1,Len2,Positions
>>Hvi-miR29035	Locus_2608_Transcript_1/1_Confidence_1.000_Length_1388|multiple	152.00	-21.88	152.00	-21.88	3121	22	1388	 1020
Complete


   Forward:	Score: 152.000000  Q:2 to 21  R:185 to 206 Align Len (19) (57.89%) (78.95%)

   Query:    3' aaCGGUUCGGUCUUGACAACGu 5'
                  ||:: | |:  :||||||| 
   Ref:      5' ccGCTGTGACGCTGCTGTTGCt 3'

   Energy:  -15.940000 kCal/Mol

Scores for this hit:
>Hvi-miR29035	Locus_2628_Transcript_1/3_Confidence_0.600_Length_489|ornithine	152.00	-15.94	0.00	0.000000e+00	2 21	185 206	19	57.89%	78.95%

Seq1,Seq2,Tot Score,Tot Energy,Max Score,Max Energy,Strand,Len1,Len2,Positions
>>Hvi-miR29035	Locus_2628_Transcript_1/3_Confidence_0.600_Length_489|ornithine	152.00	-15.94	152.00	-15.94	3138	22	489	 184
Complete


   Forward:	Score: 152.000000  Q:2 to 21  R:411 to 432 Align Len (19) (57.89%) (78.95%)

   Query:    3' aaCGGUUCGGUCUUGACAACGu 5'
                  ||:: | |:  :||||||| 
   Ref:      5' ccGCTGTGACGCTGCTGTTGCt 3'

   Energy:  -15.940000 kCal/Mol

Scores for this hit:
>Hvi-miR29035	Locus_2628_Transcript_2/3_Confidence_0.800_Length_715|ornithine	152.00	-15.94	0.00	0.000000e+00	2 21	411 432	19	57.89%	78.95%

Seq1,Seq2,Tot Score,Tot Energy,Max Score,Max Energy,Strand,Len1,Len2,Positions
>>Hvi-miR29035	Locus_2628_Transcript_2/3_Confidence_0.800_Length_715|ornithine	152.00	-15.94	152.00	-15.94	3139	22	715	 410
Complete


   Forward:	Score: 152.000000  Q:2 to 21  R:411 to 432 Align Len (19) (57.89%) (78.95%)

   Query:    3' aaCGGUUCGGUCUUGACAACGu 5'
                  ||:: | |:  :||||||| 
   Ref:      5' ccGCTGTGACGCTGCTGTTGCt 3'

   Energy:  -15.940000 kCal/Mol

Scores for this hit:
>Hvi-miR29035	Locus_2628_Transcript_3/3_Confidence_0.800_Length_715|ornithine	152.00	-15.94	0.00	0.000000e+00	2 21	411 432	19	57.89%	78.95%

Seq1,Seq2,Tot Score,Tot Energy,Max Score,Max Energy,Strand,Len1,Len2,Positions
>>Hvi-miR29035	Locus_2628_Transcript_3/3_Confidence_0.800_Length_715|ornithine	152.00	-15.94	152.00	-15.94	3140	22	715	 410
Complete


   Forward:	Score: 165.000000  Q:1 to 23  R:2965 to 2990 Align Len (26) (69.23%) (76.92%)

   Query:    3' AACG-GU-UCGGUCU--UGACAACGU 5'
                | || :| ||| :||  |||||||||
   Ref:      5' TCGCATACAGCAGGACTACTGTTGCA 3'

   Energy:  -19.910000 kCal/Mol

Scores for this hit:
>Hvi-miR29035	Locus_2629_Transcript_1/1_Confidence_1.000_Length_4663|exportin-1-like	165.00	-19.91	0.00	0.000000e+00	1 23	2965 2990	26	69.23%	76.92%

Seq1,Seq2,Tot Score,Tot Energy,Max Score,Max Energy,Strand,Len1,Len2,Positions
>>Hvi-miR29035	Locus_2629_Transcript_1/1_Confidence_1.000_Length_4663|exportin-1-like	165.00	-19.91	165.00	-19.91	3141	22	4663	 2964
Complete


   Forward:	Score: 154.000000  Q:2 to 23  R:337 to 357 Align Len (22) (68.18%) (72.73%)

   Query:    3' AAC-GGUUCGGUCUUGACAACGu 5'
                ||| :||  |||   ||||||| 
   Ref:      5' TTGATCA--CCATCTCTGTTGCc 3'

   Energy:  -14.550000 kCal/Mol

Scores for this hit:
>Hvi-miR29035	Locus_2631_Transcript_1/1_Confidence_1.000_Length_3832|protein	154.00	-14.55	0.00	0.000000e+00	2 23	337 357	22	68.18%	72.73%


   Forward:	Score: 154.000000  Q:2 to 23  R:2337 to 2359 Align Len (22) (68.18%) (68.18%)

   Query:    3' AACGGUUCG-GUCUUGACAACGu 5'
                || || | | | |  ||||||| 
   Ref:      5' TTCCCTATCACCGCTCTGTTGCt 3'

   Energy:  -15.440000 kCal/Mol

Scores for this hit:
>Hvi-miR29035	Locus_2631_Transcript_1/1_Confidence_1.000_Length_3832|protein	154.00	-15.44	0.00	0.000000e+00	2 23	2337 2359	22	68.18%	68.18%

Seq1,Seq2,Tot Score,Tot Energy,Max Score,Max Energy,Strand,Len1,Len2,Positions
>>Hvi-miR29035	Locus_2631_Transcript_1/1_Confidence_1.000_Length_3832|protein	308.00	-29.99	154.00	-15.44	3143	22	3832	 336 2336
Complete


   Forward:	Score: 153.000000  Q:2 to 18  R:896 to 918 Align Len (17) (70.59%) (82.35%)

   Query:    3' aacggUUCGGUCU-UGACAACGu 5'
                     :| |: || |||||||| 
   Ref:      5' agaagGAACTTGACACTGTTGCt 3'

   Energy:  -13.580000 kCal/Mol

Scores for this hit:
>Hvi-miR29035	Locus_2641_Transcript_1/1_Confidence_1.000_Length_1009|nischarin-like	153.00	-13.58	0.00	0.000000e+00	2 18	896 918	17	70.59%	82.35%

Seq1,Seq2,Tot Score,Tot Energy,Max Score,Max Energy,Strand,Len1,Len2,Positions
>>Hvi-miR29035	Locus_2641_Transcript_1/1_Confidence_1.000_Length_1009|nischarin-like	153.00	-13.58	153.00	-13.58	3156	22	1009	 895
Complete


   Forward:	Score: 153.000000  Q:2 to 22  R:355 to 374 Align Len (20) (65.00%) (75.00%)

   Query:    3' aACGGUUCGGUCUUGACAACGu 5'
                 |||::  || |  ||||||| 
   Ref:      5' gTGCTGTCCCTG--CTGTTGCt 3'

   Energy:  -16.990000 kCal/Mol

Scores for this hit:
>Hvi-miR29035	Locus_2647_Transcript_1/4_Confidence_0.375_Length_422|upf0554	153.00	-16.99	0.00	0.000000e+00	2 22	355 374	20	65.00%	75.00%

Seq1,Seq2,Tot Score,Tot Energy,Max Score,Max Energy,Strand,Len1,Len2,Positions
>>Hvi-miR29035	Locus_2647_Transcript_1/4_Confidence_0.375_Length_422|upf0554	153.00	-16.99	153.00	-16.99	3169	22	422	 354
Complete


   Forward:	Score: 153.000000  Q:2 to 22  R:355 to 374 Align Len (20) (65.00%) (75.00%)

   Query:    3' aACGGUUCGGUCUUGACAACGu 5'
                 |||::  || |  ||||||| 
   Ref:      5' gTGCTGTCCCTG--CTGTTGCt 3'

   Energy:  -16.990000 kCal/Mol

Scores for this hit:
>Hvi-miR29035	Locus_2647_Transcript_2/4_Confidence_0.500_Length_422|upf0554	153.00	-16.99	0.00	0.000000e+00	2 22	355 374	20	65.00%	75.00%

Seq1,Seq2,Tot Score,Tot Energy,Max Score,Max Energy,Strand,Len1,Len2,Positions
>>Hvi-miR29035	Locus_2647_Transcript_2/4_Confidence_0.500_Length_422|upf0554	153.00	-16.99	153.00	-16.99	3170	22	422	 354
Complete


   Forward:	Score: 153.000000  Q:2 to 22  R:326 to 345 Align Len (20) (65.00%) (75.00%)

   Query:    3' aACGGUUCGGUCUUGACAACGu 5'
                 |||::  || |  ||||||| 
   Ref:      5' gTGCTGTCCCTG--CTGTTGCt 3'

   Energy:  -16.990000 kCal/Mol

Scores for this hit:
>Hvi-miR29035	Locus_2647_Transcript_3/4_Confidence_0.625_Length_411|upf0554	153.00	-16.99	0.00	0.000000e+00	2 22	326 345	20	65.00%	75.00%

Seq1,Seq2,Tot Score,Tot Energy,Max Score,Max Energy,Strand,Len1,Len2,Positions
>>Hvi-miR29035	Locus_2647_Transcript_3/4_Confidence_0.625_Length_411|upf0554	153.00	-16.99	153.00	-16.99	3171	22	411	 325
Complete


   Forward:	Score: 153.000000  Q:2 to 22  R:355 to 374 Align Len (20) (65.00%) (75.00%)

   Query:    3' aACGGUUCGGUCUUGACAACGu 5'
                 |||::  || |  ||||||| 
   Ref:      5' gTGCTGTCCCTG--CTGTTGCt 3'

   Energy:  -16.990000 kCal/Mol

Scores for this hit:
>Hvi-miR29035	Locus_2647_Transcript_4/4_Confidence_0.625_Length_440|upf0554	153.00	-16.99	0.00	0.000000e+00	2 22	355 374	20	65.00%	75.00%

Seq1,Seq2,Tot Score,Tot Energy,Max Score,Max Energy,Strand,Len1,Len2,Positions
>>Hvi-miR29035	Locus_2647_Transcript_4/4_Confidence_0.625_Length_440|upf0554	153.00	-16.99	153.00	-16.99	3172	22	440	 354
Complete


   Forward:	Score: 147.000000  Q:2 to 22  R:305 to 330 Align Len (24) (58.33%) (62.50%)

   Query:    3' aACGGUUCG----GUCUUGACAACGu 5'
                 |||||  |    |:   ||||||| 
   Ref:      5' cTGCCATCCTTCTCGTTTCTGTTGCc 3'

   Energy:  -17.600000 kCal/Mol

Scores for this hit:
>Hvi-miR29035	Locus_2662_Transcript_1/1_Confidence_1.000_Length_2451|nfx1-type	147.00	-17.60	0.00	0.000000e+00	2 22	305 330	24	58.33%	62.50%

Seq1,Seq2,Tot Score,Tot Energy,Max Score,Max Energy,Strand,Len1,Len2,Positions
>>Hvi-miR29035	Locus_2662_Transcript_1/1_Confidence_1.000_Length_2451|nfx1-type	147.00	-17.60	147.00	-17.60	3186	22	2451	 304
Complete


   Forward:	Score: 153.000000  Q:1 to 17  R:391 to 413 Align Len (17) (70.59%) (82.35%)

   Query:    3' aacgguUCGGUCU-UGACAACGU 5'
                      | :| || ||||||||:
   Ref:      5' gggtatACTCTGATACTGTTGCG 3'

   Energy:  -17.360001 kCal/Mol

Scores for this hit:
>Hvi-miR29035	Locus_2669_Transcript_1/1_Confidence_1.000_Length_4693|probable	153.00	-17.36	0.00	0.000000e+00	1 17	391 413	17	70.59%	82.35%

Seq1,Seq2,Tot Score,Tot Energy,Max Score,Max Energy,Strand,Len1,Len2,Positions
>>Hvi-miR29035	Locus_2669_Transcript_1/1_Confidence_1.000_Length_4693|probable	153.00	-17.36	153.00	-17.36	3194	22	4693	 390
Complete


   Forward:	Score: 140.000000  Q:2 to 9  R:189 to 210 Align Len (7) (100.00%) (100.00%)

   Query:    3' aacgguucggucuuGACAACGu 5'
                              ||||||| 
   Ref:      5' cgtttcttcttattCTGTTGCc 3'

   Energy:  -10.140000 kCal/Mol

Scores for this hit:
>Hvi-miR29035	Locus_2680_Transcript_1/1_Confidence_1.000_Length_295|---NA---	140.00	-10.14	0.00	0.000000e+00	2 9	189 210	7	100.00%	100.00%

Seq1,Seq2,Tot Score,Tot Energy,Max Score,Max Energy,Strand,Len1,Len2,Positions
>>Hvi-miR29035	Locus_2680_Transcript_1/1_Confidence_1.000_Length_295|---NA---	140.00	-10.14	140.00	-10.14	3207	22	295	 188
Complete


   Forward:	Score: 159.000000  Q:1 to 23  R:712 to 733 Align Len (22) (54.55%) (81.82%)

   Query:    3' AACGGUUCGGUCUUGACAACGU 5'
                |||: : |  :|::|||||||:
   Ref:      5' TTGTGGCGGAGGGGCTGTTGCG 3'

   Energy:  -22.180000 kCal/Mol

Scores for this hit:
>Hvi-miR29035	Locus_2697_Transcript_1/1_Confidence_1.000_Length_774|hypoxia-inducible	159.00	-22.18	0.00	0.000000e+00	1 23	712 733	22	54.55%	81.82%

Seq1,Seq2,Tot Score,Tot Energy,Max Score,Max Energy,Strand,Len1,Len2,Positions
>>Hvi-miR29035	Locus_2697_Transcript_1/1_Confidence_1.000_Length_774|hypoxia-inducible	159.00	-22.18	159.00	-22.18	3230	22	774	 711
Complete


   Forward:	Score: 148.000000  Q:2 to 22  R:645 to 663 Align Len (20) (65.00%) (75.00%)

   Query:    3' aACGGUUCGGUCUUGACAACGu 5'
                 | |||  :||  :||||||| 
   Ref:      5' gTACCA--TCA-TGCTGTTGCt 3'

   Energy:  -16.559999 kCal/Mol

Scores for this hit:
>Hvi-miR29035	Locus_2702_Transcript_1/1_Confidence_1.000_Length_1307|transmembrane	148.00	-16.56	0.00	0.000000e+00	2 22	645 663	20	65.00%	75.00%

Seq1,Seq2,Tot Score,Tot Energy,Max Score,Max Energy,Strand,Len1,Len2,Positions
>>Hvi-miR29035	Locus_2702_Transcript_1/1_Confidence_1.000_Length_1307|transmembrane	148.00	-16.56	148.00	-16.56	3235	22	1307	 644
Complete


   Forward:	Score: 142.000000  Q:2 to 11  R:1800 to 1821 Align Len (9) (88.89%) (88.89%)

   Query:    3' aacgguucggucUUGACAACGu 5'
                            | ||||||| 
   Ref:      5' tgtgttcttctcATCTGTTGCc 3'

   Energy:  -11.920000 kCal/Mol

Scores for this hit:
>Hvi-miR29035	Locus_2704_Transcript_1/1_Confidence_1.000_Length_2012|signal	142.00	-11.92	0.00	0.000000e+00	2 11	1800 1821	9	88.89%	88.89%

Seq1,Seq2,Tot Score,Tot Energy,Max Score,Max Energy,Strand,Len1,Len2,Positions
>>Hvi-miR29035	Locus_2704_Transcript_1/1_Confidence_1.000_Length_2012|signal	142.00	-11.92	142.00	-11.92	3237	22	2012	 1799
Complete


   Forward:	Score: 157.000000  Q:2 to 19  R:2595 to 2615 Align Len (17) (76.47%) (82.35%)

   Query:    3' aacgGUUCGGUCUUGACAACGu 5'
                    || ||:  ||||||||| 
   Ref:      5' ggagCACGCT-CAACTGTTGCt 3'

   Energy:  -17.110001 kCal/Mol

Scores for this hit:
>Hvi-miR29035	Locus_2738_Transcript_1/1_Confidence_1.000_Length_4076|e3	157.00	-17.11	0.00	0.000000e+00	2 19	2595 2615	17	76.47%	82.35%

Seq1,Seq2,Tot Score,Tot Energy,Max Score,Max Energy,Strand,Len1,Len2,Positions
>>Hvi-miR29035	Locus_2738_Transcript_1/1_Confidence_1.000_Length_4076|e3	157.00	-17.11	157.00	-17.11	3273	22	4076	 2594
Complete


   Forward:	Score: 148.000000  Q:2 to 22  R:389 to 407 Align Len (20) (70.00%) (70.00%)

   Query:    3' aACGGUUCGGUCUUGACAACGu 5'
                 || || |  | | ||||||| 
   Ref:      5' cTG-CATG--ACATCTGTTGCc 3'

   Energy:  -12.710000 kCal/Mol

Scores for this hit:
>Hvi-miR29035	Locus_2739_Transcript_1/1_Confidence_1.000_Length_918|cleavage	148.00	-12.71	0.00	0.000000e+00	2 22	389 407	20	70.00%	70.00%

Seq1,Seq2,Tot Score,Tot Energy,Max Score,Max Energy,Strand,Len1,Len2,Positions
>>Hvi-miR29035	Locus_2739_Transcript_1/1_Confidence_1.000_Length_918|cleavage	148.00	-12.71	148.00	-12.71	3274	22	918	 388
Complete


   Forward:	Score: 161.000000  Q:1 to 23  R:931 to 956 Align Len (26) (69.23%) (73.08%)

   Query:    3' AAC-GGUUCGGU--CU-UGACAACGU 5'
                |||   :||| |  || |||||||||
   Ref:      5' TTGAAGGAGCGATTGAGACTGTTGCA 3'

   Energy:  -18.350000 kCal/Mol

Scores for this hit:
>Hvi-miR29035	Locus_2754_Transcript_1/1_Confidence_1.000_Length_1218|bromodomain	161.00	-18.35	0.00	0.000000e+00	1 23	931 956	26	69.23%	73.08%

Seq1,Seq2,Tot Score,Tot Energy,Max Score,Max Energy,Strand,Len1,Len2,Positions
>>Hvi-miR29035	Locus_2754_Transcript_1/1_Confidence_1.000_Length_1218|bromodomain	161.00	-18.35	161.00	-18.35	3290	22	1218	 930
Complete


   Forward:	Score: 162.000000  Q:1 to 23  R:504 to 529 Align Len (27) (62.96%) (70.37%)

   Query:    3' AACGGU-----UCGGUCUUGACAACGU 5'
                || :||     ||:||  |||||||||
   Ref:      5' TTATCAAATATAGTCA-TACTGTTGCA 3'

   Energy:  -19.730000 kCal/Mol

Scores for this hit:
>Hvi-miR29035	Locus_2761_Transcript_1/1_Confidence_1.000_Length_900|---NA---	162.00	-19.73	0.00	0.000000e+00	1 23	504 529	27	62.96%	70.37%

Seq1,Seq2,Tot Score,Tot Energy,Max Score,Max Energy,Strand,Len1,Len2,Positions
>>Hvi-miR29035	Locus_2761_Transcript_1/1_Confidence_1.000_Length_900|---NA---	162.00	-19.73	162.00	-19.73	3297	22	900	 503
Complete


   Forward:	Score: 155.000000  Q:2 to 18  R:295 to 319 Align Len (19) (68.42%) (84.21%)

   Query:    3' aacggUUCGGU--CU-UGACAACGu 5'
                     |:||:|  || :||||||| 
   Ref:      5' aaagaAGGCTATGGAGGCTGTTGCt 3'

   Energy:  -17.590000 kCal/Mol

Scores for this hit:
>Hvi-miR29035	Locus_2765_Transcript_1/1_Confidence_1.000_Length_583|phosphoglyceromutase	155.00	-17.59	0.00	0.000000e+00	2 18	295 319	19	68.42%	84.21%

Seq1,Seq2,Tot Score,Tot Energy,Max Score,Max Energy,Strand,Len1,Len2,Positions
>>Hvi-miR29035	Locus_2765_Transcript_1/1_Confidence_1.000_Length_583|phosphoglyceromutase	155.00	-17.59	155.00	-17.59	3304	22	583	 294
Complete


   Forward:	Score: 161.000000  Q:1 to 23  R:1265 to 1288 Align Len (24) (58.33%) (79.17%)

   Query:    3' AACG--GUUCGGUCUUGACAACGU 5'
                | ||  :: ||:| |:|||||||:
   Ref:      5' TCGCAGTGTGCTACAGCTGTTGCG 3'

   Energy:  -20.350000 kCal/Mol

Scores for this hit:
>Hvi-miR29035	Locus_2773_Transcript_1/1_Confidence_1.000_Length_3169|baculoviral	161.00	-20.35	0.00	0.000000e+00	1 23	1265 1288	24	58.33%	79.17%


   Forward:	Score: 154.000000  Q:1 to 18  R:623 to 646 Align Len (19) (68.42%) (84.21%)

   Query:    3' aacggUUCG-GUC-UUGACAACGU 5'
                     |:|| ||| : |||||||:
   Ref:      5' gcggaAGGCTCAGTGTCTGTTGCG 3'

   Energy:  -22.040001 kCal/Mol

Scores for this hit:
>Hvi-miR29035	Locus_2773_Transcript_1/1_Confidence_1.000_Length_3169|baculoviral	154.00	-22.04	0.00	0.000000e+00	1 18	623 646	19	68.42%	84.21%

Seq1,Seq2,Tot Score,Tot Energy,Max Score,Max Energy,Strand,Len1,Len2,Positions
>>Hvi-miR29035	Locus_2773_Transcript_1/1_Confidence_1.000_Length_3169|baculoviral	315.00	-42.39	161.00	-22.04	3312	22	3169	 1264 622
Complete


   Forward:	Score: 165.000000  Q:1 to 18  R:470 to 490 Align Len (17) (76.47%) (94.12%)

   Query:    3' aacggUUCGGUCUUGACAACGU 5'
                     ::|||| |:||||||||
   Ref:      5' tatggGGGCCA-AGCTGTTGCA 3'

   Energy:  -22.719999 kCal/Mol

Scores for this hit:
>Hvi-miR29035	Locus_2781_Transcript_1/1_Confidence_1.000_Length_570|structural	165.00	-22.72	0.00	0.000000e+00	1 18	470 490	17	76.47%	94.12%

Seq1,Seq2,Tot Score,Tot Energy,Max Score,Max Energy,Strand,Len1,Len2,Positions
>>Hvi-miR29035	Locus_2781_Transcript_1/1_Confidence_1.000_Length_570|structural	165.00	-22.72	165.00	-22.72	3321	22	570	 469
Complete


   Forward:	Score: 143.000000  Q:1 to 23  R:802 to 823 Align Len (22) (54.55%) (63.64%)

   Query:    3' AACGGUUCGGUCUUGACAACGU 5'
                || |:   ||    |||||||:
   Ref:      5' TTCCTCTTCCCTTCCTGTTGCG 3'

   Energy:  -15.780000 kCal/Mol

Scores for this hit:
>Hvi-miR29035	Locus_2813_Transcript_1/1_Confidence_1.000_Length_1382|spaetzle	143.00	-15.78	0.00	0.000000e+00	1 23	802 823	22	54.55%	63.64%

Seq1,Seq2,Tot Score,Tot Energy,Max Score,Max Energy,Strand,Len1,Len2,Positions
>>Hvi-miR29035	Locus_2813_Transcript_1/1_Confidence_1.000_Length_1382|spaetzle	143.00	-15.78	143.00	-15.78	3365	22	1382	 801
Complete


   Forward:	Score: 157.000000  Q:2 to 22  R:126 to 152 Align Len (25) (60.00%) (68.00%)

   Query:    3' aACGGUUCGGUCU-----UGACAACGu 5'
                 || ||:|: | |     |||||||| 
   Ref:      5' aTGGCAGGTGACACTCTGACTGTTGCc 3'

   Energy:  -17.940001 kCal/Mol

Scores for this hit:
>Hvi-miR29035	Locus_2939_Transcript_1/3_Confidence_0.667_Length_445|glutathione	157.00	-17.94	0.00	0.000000e+00	2 22	126 152	25	60.00%	68.00%

Seq1,Seq2,Tot Score,Tot Energy,Max Score,Max Energy,Strand,Len1,Len2,Positions
>>Hvi-miR29035	Locus_2939_Transcript_1/3_Confidence_0.667_Length_445|glutathione	157.00	-17.94	157.00	-17.94	3529	22	445	 125
Complete


   Forward:	Score: 157.000000  Q:2 to 22  R:126 to 152 Align Len (25) (60.00%) (68.00%)

   Query:    3' aACGGUUCGGUCU-----UGACAACGu 5'
                 || ||:|: | |     |||||||| 
   Ref:      5' aTGGCAGGTGACACTCTGACTGTTGCc 3'

   Energy:  -17.940001 kCal/Mol

Scores for this hit:
>Hvi-miR29035	Locus_2939_Transcript_3/3_Confidence_0.667_Length_421|glutathione	157.00	-17.94	0.00	0.000000e+00	2 22	126 152	25	60.00%	68.00%

Seq1,Seq2,Tot Score,Tot Energy,Max Score,Max Energy,Strand,Len1,Len2,Positions
>>Hvi-miR29035	Locus_2939_Transcript_3/3_Confidence_0.667_Length_421|glutathione	157.00	-17.94	157.00	-17.94	3531	22	421	 125
Complete


   Forward:	Score: 154.000000  Q:2 to 23  R:1253 to 1276 Align Len (23) (60.87%) (78.26%)

   Query:    3' AACGGUU-CGGU-CUUGACAACGu 5'
                | |||::  :||  :|||||||| 
   Ref:      5' TCGCCGGTATCATTGACTGTTGCt 3'

   Energy:  -20.070000 kCal/Mol

Scores for this hit:
>Hvi-miR29035	Locus_2984_Transcript_1/1_Confidence_1.000_Length_2610|innexin	154.00	-20.07	0.00	0.000000e+00	2 23	1253 1276	23	60.87%	78.26%

Seq1,Seq2,Tot Score,Tot Energy,Max Score,Max Energy,Strand,Len1,Len2,Positions
>>Hvi-miR29035	Locus_2984_Transcript_1/1_Confidence_1.000_Length_2610|innexin	154.00	-20.07	154.00	-20.07	3578	22	2610	 1252
Complete


   Forward:	Score: 180.000000  Q:1 to 22  R:1330 to 1356 Align Len (26) (73.08%) (80.77%)

   Query:    3' aACGGUU----CGGUC-UUGACAACGU 5'
                 ||:||:    ||||| ||||||||||
   Ref:      5' cTGTCAGCTTCGCCAGCAACTGTTGCA 3'

   Energy:  -29.840000 kCal/Mol

Scores for this hit:
>Hvi-miR29035	Locus_2986_Transcript_1/1_Confidence_1.000_Length_2095|anaphase-promoting	180.00	-29.84	0.00	0.000000e+00	1 22	1330 1356	26	73.08%	80.77%


   Forward:	Score: 175.000000  Q:1 to 23  R:577 to 598 Align Len (22) (77.27%) (77.27%)

   Query:    3' AACGGUUCGGUCUUGACAACGU 5'
                ||||   | || ||||||||||
   Ref:      5' TTGCGTTGGCAAAACTGTTGCA 3'

   Energy:  -20.740000 kCal/Mol

Scores for this hit:
>Hvi-miR29035	Locus_2986_Transcript_1/1_Confidence_1.000_Length_2095|anaphase-promoting	175.00	-20.74	0.00	0.000000e+00	1 23	577 598	22	77.27%	77.27%

Seq1,Seq2,Tot Score,Tot Energy,Max Score,Max Energy,Strand,Len1,Len2,Positions
>>Hvi-miR29035	Locus_2986_Transcript_1/1_Confidence_1.000_Length_2095|anaphase-promoting	355.00	-50.58	180.00	-29.84	3580	22	2095	 1329 576
Complete


   Forward:	Score: 161.000000  Q:2 to 22  R:63 to 88 Align Len (24) (66.67%) (75.00%)

   Query:    3' aACGGU--UCGGUC--UUGACAACGu 5'
                 | |||  | :|||  :|||||||| 
   Ref:      5' cTACCAACATTCAGCAGACTGTTGCc 3'

   Energy:  -20.510000 kCal/Mol

Scores for this hit:
>Hvi-miR29035	Locus_2996_Transcript_1/5_Confidence_0.500_Length_461|creb-binding	161.00	-20.51	0.00	0.000000e+00	2 22	63 88	24	66.67%	75.00%

Seq1,Seq2,Tot Score,Tot Energy,Max Score,Max Energy,Strand,Len1,Len2,Positions
>>Hvi-miR29035	Locus_2996_Transcript_1/5_Confidence_0.500_Length_461|creb-binding	161.00	-20.51	161.00	-20.51	3589	22	461	 62
Complete


   Forward:	Score: 161.000000  Q:2 to 22  R:63 to 88 Align Len (24) (66.67%) (75.00%)

   Query:    3' aACGGU--UCGGUC--UUGACAACGu 5'
                 | |||  | :|||  :|||||||| 
   Ref:      5' cTACCAACATTCAGCAGACTGTTGCc 3'

   Energy:  -20.510000 kCal/Mol

Scores for this hit:
>Hvi-miR29035	Locus_2996_Transcript_3/5_Confidence_0.571_Length_581|creb-binding	161.00	-20.51	0.00	0.000000e+00	2 22	63 88	24	66.67%	75.00%

Seq1,Seq2,Tot Score,Tot Energy,Max Score,Max Energy,Strand,Len1,Len2,Positions
>>Hvi-miR29035	Locus_2996_Transcript_3/5_Confidence_0.571_Length_581|creb-binding	161.00	-20.51	161.00	-20.51	3591	22	581	 62
Complete


   Forward:	Score: 161.000000  Q:2 to 22  R:63 to 88 Align Len (24) (66.67%) (75.00%)

   Query:    3' aACGGU--UCGGUC--UUGACAACGu 5'
                 | |||  | :|||  :|||||||| 
   Ref:      5' cTACCAACATTCAGCAGACTGTTGCc 3'

   Energy:  -20.510000 kCal/Mol

Scores for this hit:
>Hvi-miR29035	Locus_2996_Transcript_4/5_Confidence_0.500_Length_581|creb-binding	161.00	-20.51	0.00	0.000000e+00	2 22	63 88	24	66.67%	75.00%

Seq1,Seq2,Tot Score,Tot Energy,Max Score,Max Energy,Strand,Len1,Len2,Positions
>>Hvi-miR29035	Locus_2996_Transcript_4/5_Confidence_0.500_Length_581|creb-binding	161.00	-20.51	161.00	-20.51	3592	22	581	 62
Complete


   Forward:	Score: 161.000000  Q:2 to 22  R:63 to 88 Align Len (24) (66.67%) (75.00%)

   Query:    3' aACGGU--UCGGUC--UUGACAACGu 5'
                 | |||  | :|||  :|||||||| 
   Ref:      5' cTACCAACATTCAGCAGACTGTTGCc 3'

   Energy:  -20.510000 kCal/Mol

Scores for this hit:
>Hvi-miR29035	Locus_2996_Transcript_5/5_Confidence_0.500_Length_516|creb-binding	161.00	-20.51	0.00	0.000000e+00	2 22	63 88	24	66.67%	75.00%

Seq1,Seq2,Tot Score,Tot Energy,Max Score,Max Energy,Strand,Len1,Len2,Positions
>>Hvi-miR29035	Locus_2996_Transcript_5/5_Confidence_0.500_Length_516|creb-binding	161.00	-20.51	161.00	-20.51	3593	22	516	 62
Complete


   Forward:	Score: 161.000000  Q:1 to 21  R:1310 to 1336 Align Len (25) (60.00%) (72.00%)

   Query:    3' aaCGGUUCGG-----UCUUGACAACGU 5'
                  |::|| :|     | ||||||||||
   Ref:      5' gaGTTAACTCTATGAACAACTGTTGCA 3'

   Energy:  -17.690001 kCal/Mol

Scores for this hit:
>Hvi-miR29035	Locus_3013_Transcript_1/1_Confidence_1.000_Length_2552|myosin	161.00	-17.69	0.00	0.000000e+00	1 21	1310 1336	25	60.00%	72.00%

Seq1,Seq2,Tot Score,Tot Energy,Max Score,Max Energy,Strand,Len1,Len2,Positions
>>Hvi-miR29035	Locus_3013_Transcript_1/1_Confidence_1.000_Length_2552|myosin	161.00	-17.69	161.00	-17.69	3615	22	2552	 1309
Complete


   Forward:	Score: 157.000000  Q:1 to 23  R:1795 to 1823 Align Len (29) (58.62%) (65.52%)

   Query:    3' AACG--GUUCGG-----UCUUGACAACGU 5'
                ||||  ||: |:     | | ||||||||
   Ref:      5' TTGCGTCAGTCTTTTTAACACCTGTTGCA 3'

   Energy:  -17.280001 kCal/Mol

Scores for this hit:
>Hvi-miR29035	Locus_3046_Transcript_1/1_Confidence_1.000_Length_2058|---NA---	157.00	-17.28	0.00	0.000000e+00	1 23	1795 1823	29	58.62%	65.52%


   Forward:	Score: 152.000000  Q:2 to 23  R:1996 to 2021 Align Len (25) (56.00%) (80.00%)

   Query:    3' AACGG--UUCGG-UC-UUGACAACGu 5'
                |||:|   :|:: || ::||||||| 
   Ref:      5' TTGTCTTTGGTTGAGTGGCTGTTGCt 3'

   Energy:  -18.940001 kCal/Mol

Scores for this hit:
>Hvi-miR29035	Locus_3046_Transcript_1/1_Confidence_1.000_Length_2058|---NA---	152.00	-18.94	0.00	0.000000e+00	2 23	1996 2021	25	56.00%	80.00%

Seq1,Seq2,Tot Score,Tot Energy,Max Score,Max Energy,Strand,Len1,Len2,Positions
>>Hvi-miR29035	Locus_3046_Transcript_1/1_Confidence_1.000_Length_2058|---NA---	309.00	-36.22	157.00	-18.94	3657	22	2058	 1794 1995
Complete


   Forward:	Score: 155.000000  Q:2 to 22  R:552 to 578 Align Len (25) (64.00%) (68.00%)

   Query:    3' aACGG-UUCGGUCU----UGACAACGu 5'
                 |||: || |  ||    |||||||| 
   Ref:      5' aTGCTGAAACGTGACTTCACTGTTGCc 3'

   Energy:  -16.520000 kCal/Mol

Scores for this hit:
>Hvi-miR29035	Locus_3089_Transcript_1/1_Confidence_1.000_Length_2994|mediator	155.00	-16.52	0.00	0.000000e+00	2 22	552 578	25	64.00%	68.00%

Seq1,Seq2,Tot Score,Tot Energy,Max Score,Max Energy,Strand,Len1,Len2,Positions
>>Hvi-miR29035	Locus_3089_Transcript_1/1_Confidence_1.000_Length_2994|mediator	155.00	-16.52	155.00	-16.52	3698	22	2994	 551
Complete


   Forward:	Score: 159.000000  Q:2 to 23  R:237 to 255 Align Len (21) (61.90%) (80.95%)

   Query:    3' AACGGUUCGGUCUUGACAACGu 5'
                |||||::|::    ||||||| 
   Ref:      5' TTGCCGGGTT---CCTGTTGCc 3'

   Energy:  -20.980000 kCal/Mol

Scores for this hit:
>Hvi-miR29035	Locus_3102_Transcript_1/1_Confidence_1.000_Length_1180|aminomethyltransferase	159.00	-20.98	0.00	0.000000e+00	2 23	237 255	21	61.90%	80.95%

Seq1,Seq2,Tot Score,Tot Energy,Max Score,Max Energy,Strand,Len1,Len2,Positions
>>Hvi-miR29035	Locus_3102_Transcript_1/1_Confidence_1.000_Length_1180|aminomethyltransferase	159.00	-20.98	159.00	-20.98	3710	22	1180	 236
Complete


   Forward:	Score: 162.000000  Q:2 to 23  R:292 to 319 Align Len (27) (62.96%) (70.37%)

   Query:    3' AAC---GGUUCGGUCU---UGACAACGu 5'
                |||   :|:|  ||||   |||||||| 
   Ref:      5' TTGGTTTCGATACAGATTGACTGTTGCt 3'

   Energy:  -18.360001 kCal/Mol

Scores for this hit:
>Hvi-miR29035	Locus_3115_Transcript_1/1_Confidence_1.000_Length_2363|piggybac	162.00	-18.36	0.00	0.000000e+00	2 23	292 319	27	62.96%	70.37%

Seq1,Seq2,Tot Score,Tot Energy,Max Score,Max Energy,Strand,Len1,Len2,Positions
>>Hvi-miR29035	Locus_3115_Transcript_1/1_Confidence_1.000_Length_2363|piggybac	162.00	-18.36	162.00	-18.36	3720	22	2363	 291
Complete


   Forward:	Score: 161.000000  Q:2 to 18  R:531 to 552 Align Len (16) (81.25%) (81.25%)

   Query:    3' aacggUUCGGUCUUGACAACGu 5'
                     || | | ||||||||| 
   Ref:      5' gatggAATCAACAACTGTTGCt 3'

   Energy:  -13.880000 kCal/Mol

Scores for this hit:
>Hvi-miR29035	Locus_3134_Transcript_1/1_Confidence_1.000_Length_1370|gc-rich	161.00	-13.88	0.00	0.000000e+00	2 18	531 552	16	81.25%	81.25%

Seq1,Seq2,Tot Score,Tot Energy,Max Score,Max Energy,Strand,Len1,Len2,Positions
>>Hvi-miR29035	Locus_3134_Transcript_1/1_Confidence_1.000_Length_1370|gc-rich	161.00	-13.88	161.00	-13.88	3739	22	1370	 530
Complete


   Forward:	Score: 149.000000  Q:2 to 22  R:271 to 290 Align Len (20) (60.00%) (75.00%)

   Query:    3' aACGGUUCGGUCUUGACAACGu 5'
                 ||::|  ||:   ||||||| 
   Ref:      5' gTGTTA--CCGCCTCTGTTGCc 3'

   Energy:  -16.730000 kCal/Mol

Scores for this hit:
>Hvi-miR29035	Locus_3185_Transcript_1/1_Confidence_1.000_Length_716|---NA---	149.00	-16.73	0.00	0.000000e+00	2 22	271 290	20	60.00%	75.00%

Seq1,Seq2,Tot Score,Tot Energy,Max Score,Max Energy,Strand,Len1,Len2,Positions
>>Hvi-miR29035	Locus_3185_Transcript_1/1_Confidence_1.000_Length_716|---NA---	149.00	-16.73	149.00	-16.73	3799	22	716	 270
Complete


   Forward:	Score: 172.000000  Q:1 to 22  R:1344 to 1368 Align Len (24) (70.83%) (83.33%)

   Query:    3' aACGGUU--CG-GUCUUGACAACGU 5'
                 ||::|:  || | |||||||||||
   Ref:      5' aTGTTAGCTGCACTGAACTGTTGCA 3'

   Energy:  -24.610001 kCal/Mol

Scores for this hit:
>Hvi-miR29035	Locus_3191_Transcript_1/1_Confidence_1.000_Length_1559|PREDICTED:	172.00	-24.61	0.00	0.000000e+00	1 22	1344 1368	24	70.83%	83.33%

Seq1,Seq2,Tot Score,Tot Energy,Max Score,Max Energy,Strand,Len1,Len2,Positions
>>Hvi-miR29035	Locus_3191_Transcript_1/1_Confidence_1.000_Length_1559|PREDICTED:	172.00	-24.61	172.00	-24.61	3807	22	1559	 1343
Complete


   Forward:	Score: 162.000000  Q:2 to 23  R:1624 to 1653 Align Len (29) (62.07%) (65.52%)

   Query:    3' AACGGUUCGGU-----C---UUGACAACGu 5'
                |||: || |||     |   ||||||||| 
   Ref:      5' TTGTAAAACCATGGTGGTTAAACTGTTGCc 3'

   Energy:  -17.809999 kCal/Mol

Scores for this hit:
>Hvi-miR29035	Locus_3194_Transcript_1/1_Confidence_1.000_Length_2840|nfx1-type	162.00	-17.81	0.00	0.000000e+00	2 23	1624 1653	29	62.07%	65.52%

Seq1,Seq2,Tot Score,Tot Energy,Max Score,Max Energy,Strand,Len1,Len2,Positions
>>Hvi-miR29035	Locus_3194_Transcript_1/1_Confidence_1.000_Length_2840|nfx1-type	162.00	-17.81	162.00	-17.81	3810	22	2840	 1623
Complete


   Forward:	Score: 171.000000  Q:1 to 21  R:2057 to 2080 Align Len (22) (68.18%) (86.36%)

   Query:    3' aaCGGUUCG--GUCUUGACAACGU 5'
                  | ::|||  ::|||||||||||
   Ref:      5' ccGGTGAGCAGTGGAACTGTTGCA 3'

   Energy:  -23.670000 kCal/Mol

Scores for this hit:
>Hvi-miR29035	Locus_3195_Transcript_1/1_Confidence_1.000_Length_3035|---NA---	171.00	-23.67	0.00	0.000000e+00	1 21	2057 2080	22	68.18%	86.36%

Seq1,Seq2,Tot Score,Tot Energy,Max Score,Max Energy,Strand,Len1,Len2,Positions
>>Hvi-miR29035	Locus_3195_Transcript_1/1_Confidence_1.000_Length_3035|---NA---	171.00	-23.67	171.00	-23.67	3811	22	3035	 2056
Complete


   Forward:	Score: 152.000000  Q:2 to 18  R:249 to 270 Align Len (17) (76.47%) (82.35%)

   Query:    3' aacggUUCG-GUCUUGACAACGu 5'
                     |||: || | ||||||| 
   Ref:      5' ctatgAAGTACA-ACCTGTTGCc 3'

   Energy:  -12.620000 kCal/Mol

Scores for this hit:
>Hvi-miR29035	Locus_3199_Transcript_1/1_Confidence_1.000_Length_4076|bromodomain	152.00	-12.62	0.00	0.000000e+00	2 18	249 270	17	76.47%	82.35%

Seq1,Seq2,Tot Score,Tot Energy,Max Score,Max Energy,Strand,Len1,Len2,Positions
>>Hvi-miR29035	Locus_3199_Transcript_1/1_Confidence_1.000_Length_4076|bromodomain	152.00	-12.62	152.00	-12.62	3813	22	4076	 248
Complete


   Forward:	Score: 149.000000  Q:2 to 18  R:113 to 135 Align Len (17) (70.59%) (76.47%)

   Query:    3' aacggUUCGGUCU-UGACAACGu 5'
                     | | |:||  ||||||| 
   Ref:      5' atagaACGACGGATTCTGTTGCc 3'

   Energy:  -15.880000 kCal/Mol

Scores for this hit:
>Hvi-miR29035	Locus_3219_Transcript_1/1_Confidence_1.000_Length_328|---NA---	149.00	-15.88	0.00	0.000000e+00	2 18	113 135	17	70.59%	76.47%

Seq1,Seq2,Tot Score,Tot Energy,Max Score,Max Energy,Strand,Len1,Len2,Positions
>>Hvi-miR29035	Locus_3219_Transcript_1/1_Confidence_1.000_Length_328|---NA---	149.00	-15.88	149.00	-15.88	3833	22	328	 112
Complete


   Forward:	Score: 148.000000  Q:2 to 21  R:617 to 641 Align Len (22) (50.00%) (77.27%)

   Query:    3' aaCGGUUCGGUC---UUGACAACGu 5'
                  |:|:| :::|    :||||||| 
   Ref:      5' agGTCGAATTGGTTCTGCTGTTGCc 3'

   Energy:  -17.930000 kCal/Mol

Scores for this hit:
>Hvi-miR29035	Locus_3224_Transcript_1/1_Confidence_1.000_Length_976|c-terminal	148.00	-17.93	0.00	0.000000e+00	2 21	617 641	22	50.00%	77.27%

Seq1,Seq2,Tot Score,Tot Energy,Max Score,Max Energy,Strand,Len1,Len2,Positions
>>Hvi-miR29035	Locus_3224_Transcript_1/1_Confidence_1.000_Length_976|c-terminal	148.00	-17.93	148.00	-17.93	3838	22	976	 616
Complete


   Forward:	Score: 159.000000  Q:1 to 23  R:84 to 109 Align Len (26) (61.54%) (73.08%)

   Query:    3' AACG-GUU---CGGUCUUGACAACGU 5'
                |||| |||   |:::   ||||||||
   Ref:      5' TTGCGCAACGGGTTGCTTCTGTTGCA 3'

   Energy:  -19.700001 kCal/Mol

Scores for this hit:
>Hvi-miR29035	Locus_3230_Transcript_1/1_Confidence_1.000_Length_1688|PREDICTED:	159.00	-19.70	0.00	0.000000e+00	1 23	84 109	26	61.54%	73.08%

Seq1,Seq2,Tot Score,Tot Energy,Max Score,Max Energy,Strand,Len1,Len2,Positions
>>Hvi-miR29035	Locus_3230_Transcript_1/1_Confidence_1.000_Length_1688|PREDICTED:	159.00	-19.70	159.00	-19.70	3845	22	1688	 83
Complete


   Forward:	Score: 161.000000  Q:1 to 21  R:2032 to 2057 Align Len (24) (62.50%) (79.17%)

   Query:    3' aaCGGU-UCGGU---CUUGACAACGU 5'
                  |:|| ||:::   || ||||||||
   Ref:      5' gaGTCACAGTTGGTCGACCTGTTGCA 3'

   Energy:  -20.530001 kCal/Mol

Scores for this hit:
>Hvi-miR29035	Locus_3237_Transcript_1/1_Confidence_1.000_Length_2584|pleckstrin-like	161.00	-20.53	0.00	0.000000e+00	1 21	2032 2057	24	62.50%	79.17%

Seq1,Seq2,Tot Score,Tot Energy,Max Score,Max Energy,Strand,Len1,Len2,Positions
>>Hvi-miR29035	Locus_3237_Transcript_1/1_Confidence_1.000_Length_2584|pleckstrin-like	161.00	-20.53	161.00	-20.53	3852	22	2584	 2031
Complete


   Forward:	Score: 162.000000  Q:1 to 20  R:3022 to 3045 Align Len (21) (71.43%) (76.19%)

   Query:    3' aacGGUUCGGU--CUUGACAACGU 5'
                   ||:| | |   ||||||||||
   Ref:      5' cgaCCGATCGAATAAACTGTTGCA 3'

   Energy:  -21.320000 kCal/Mol

Scores for this hit:
>Hvi-miR29035	Locus_3246_Transcript_1/1_Confidence_1.000_Length_3345|bifunctional	162.00	-21.32	0.00	0.000000e+00	1 20	3022 3045	21	71.43%	76.19%


   Forward:	Score: 155.000000  Q:2 to 20  R:1424 to 1443 Align Len (18) (66.67%) (83.33%)

   Query:    3' aacGGUUCGGUCUUGACAACGu 5'
                   |:|||:|  : ||||||| 
   Ref:      5' agtCTAAGTC--GTCTGTTGCt 3'

   Energy:  -21.330000 kCal/Mol

Scores for this hit:
>Hvi-miR29035	Locus_3246_Transcript_1/1_Confidence_1.000_Length_3345|bifunctional	155.00	-21.33	0.00	0.000000e+00	2 20	1424 1443	18	66.67%	83.33%

Seq1,Seq2,Tot Score,Tot Energy,Max Score,Max Energy,Strand,Len1,Len2,Positions
>>Hvi-miR29035	Locus_3246_Transcript_1/1_Confidence_1.000_Length_3345|bifunctional	317.00	-42.65	162.00	-21.33	3860	22	3345	 3021 1423
Complete


   Forward:	Score: 172.000000  Q:1 to 22  R:787 to 813 Align Len (26) (65.38%) (80.77%)

   Query:    3' aACG---GUU--CGGUCUUGACAACGU 5'
                 |||   |||  |:::|:|||||||||
   Ref:      5' gTGCGAACAACTGTTGGGACTGTTGCA 3'

   Energy:  -23.080000 kCal/Mol

Scores for this hit:
>Hvi-miR29035	Locus_3256_Transcript_1/1_Confidence_1.000_Length_1476|cuticular	172.00	-23.08	0.00	0.000000e+00	1 22	787 813	26	65.38%	80.77%

Seq1,Seq2,Tot Score,Tot Energy,Max Score,Max Energy,Strand,Len1,Len2,Positions
>>Hvi-miR29035	Locus_3256_Transcript_1/1_Confidence_1.000_Length_1476|cuticular	172.00	-23.08	172.00	-23.08	3873	22	1476	 786
Complete


   Forward:	Score: 165.000000  Q:2 to 22  R:263 to 282 Align Len (20) (75.00%) (80.00%)

   Query:    3' aACGGUUCGGUCUUGACAACGu 5'
                 ||:|||  || | ||||||| 
   Ref:      5' gTGTCAA--CAAATCTGTTGCc 3'

   Energy:  -16.200001 kCal/Mol

Scores for this hit:
>Hvi-miR29035	Locus_3330_Transcript_4/6_Confidence_0.333_Length_426|transmembrane	165.00	-16.20	0.00	0.000000e+00	2 22	263 282	20	75.00%	80.00%

Seq1,Seq2,Tot Score,Tot Energy,Max Score,Max Energy,Strand,Len1,Len2,Positions
>>Hvi-miR29035	Locus_3330_Transcript_4/6_Confidence_0.333_Length_426|transmembrane	165.00	-16.20	165.00	-16.20	3955	22	426	 262
Complete


   Forward:	Score: 165.000000  Q:2 to 22  R:185 to 204 Align Len (20) (75.00%) (80.00%)

   Query:    3' aACGGUUCGGUCUUGACAACGu 5'
                 ||:|||  || | ||||||| 
   Ref:      5' gTGTCAA--CAAATCTGTTGCc 3'

   Energy:  -16.200001 kCal/Mol

Scores for this hit:
>Hvi-miR29035	Locus_3330_Transcript_6/6_Confidence_0.333_Length_348|transmembrane	165.00	-16.20	0.00	0.000000e+00	2 22	185 204	20	75.00%	80.00%

Seq1,Seq2,Tot Score,Tot Energy,Max Score,Max Energy,Strand,Len1,Len2,Positions
>>Hvi-miR29035	Locus_3330_Transcript_6/6_Confidence_0.333_Length_348|transmembrane	165.00	-16.20	165.00	-16.20	3957	22	348	 184
Complete


   Forward:	Score: 171.000000  Q:2 to 22  R:673 to 698 Align Len (24) (66.67%) (79.17%)

   Query:    3' aACGGUUC----GGUCUUGACAACGu 5'
                 ||::|||    ||| |:||||||| 
   Ref:      5' aTGTTAAGAGTACCATAGCTGTTGCt 3'

   Energy:  -22.889999 kCal/Mol

Scores for this hit:
>Hvi-miR29035	Locus_3351_Transcript_1/1_Confidence_1.000_Length_798|exosome	171.00	-22.89	0.00	0.000000e+00	2 22	673 698	24	66.67%	79.17%

Seq1,Seq2,Tot Score,Tot Energy,Max Score,Max Energy,Strand,Len1,Len2,Positions
>>Hvi-miR29035	Locus_3351_Transcript_1/1_Confidence_1.000_Length_798|exosome	171.00	-22.89	171.00	-22.89	3978	22	798	 672
Complete


   Forward:	Score: 157.000000  Q:1 to 19  R:3546 to 3570 Align Len (21) (66.67%) (80.95%)

   Query:    3' aacgGUUC--GGUCU-UGACAACGU 5'
                    ||:|  : :|| |||||||||
   Ref:      5' agaaCAGGATTGGGACACTGTTGCA 3'

   Energy:  -19.770000 kCal/Mol

Scores for this hit:
>Hvi-miR29035	Locus_3360_Transcript_1/1_Confidence_1.000_Length_5035|zinc	157.00	-19.77	0.00	0.000000e+00	1 19	3546 3570	21	66.67%	80.95%

Seq1,Seq2,Tot Score,Tot Energy,Max Score,Max Energy,Strand,Len1,Len2,Positions
>>Hvi-miR29035	Locus_3360_Transcript_1/1_Confidence_1.000_Length_5035|zinc	157.00	-19.77	157.00	-19.77	3986	22	5035	 3545
Complete


   Forward:	Score: 154.000000  Q:2 to 23  R:93 to 120 Align Len (27) (59.26%) (66.67%)

   Query:    3' AACG-GUUCGG-----UCUUGACAACGu 5'
                ||||  :||:|      | |||||||| 
   Ref:      5' TTGCGGGAGTCTTTGGTGTACTGTTGCt 3'

   Energy:  -18.090000 kCal/Mol

Scores for this hit:
>Hvi-miR29035	Locus_3374_Transcript_1/2_Confidence_1.000_Length_314|cuticular	154.00	-18.09	0.00	0.000000e+00	2 23	93 120	27	59.26%	66.67%

Seq1,Seq2,Tot Score,Tot Energy,Max Score,Max Energy,Strand,Len1,Len2,Positions
>>Hvi-miR29035	Locus_3374_Transcript_1/2_Confidence_1.000_Length_314|cuticular	154.00	-18.09	154.00	-18.09	4000	22	314	 92
Complete


   Forward:	Score: 150.000000  Q:2 to 23  R:1756 to 1775 Align Len (21) (52.38%) (80.95%)

   Query:    3' AACGGUUCGGUCUUGACAACGu 5'
                |||:  :|:::  :||||||| 
   Ref:      5' TTGT--GGTTGTTGCTGTTGCt 3'

   Energy:  -13.150000 kCal/Mol

Scores for this hit:
>Hvi-miR29035	Locus_3377_Transcript_1/1_Confidence_1.000_Length_4055|protein	150.00	-13.15	0.00	0.000000e+00	2 23	1756 1775	21	52.38%	80.95%

Seq1,Seq2,Tot Score,Tot Energy,Max Score,Max Energy,Strand,Len1,Len2,Positions
>>Hvi-miR29035	Locus_3377_Transcript_1/1_Confidence_1.000_Length_4055|protein	150.00	-13.15	150.00	-13.15	4004	22	4055	 1755
Complete


   Forward:	Score: 161.000000  Q:2 to 22  R:2195 to 2217 Align Len (21) (66.67%) (80.95%)

   Query:    3' aACGGUUCG-GUCUUGACAACGu 5'
                 ||| :| : :||| ||||||| 
   Ref:      5' aTGCGGATTGTAGACCTGTTGCc 3'

   Energy:  -17.360001 kCal/Mol

Scores for this hit:
>Hvi-miR29035	Locus_3410_Transcript_1/1_Confidence_1.000_Length_2357|ski	161.00	-17.36	0.00	0.000000e+00	2 22	2195 2217	21	66.67%	80.95%

Seq1,Seq2,Tot Score,Tot Energy,Max Score,Max Energy,Strand,Len1,Len2,Positions
>>Hvi-miR29035	Locus_3410_Transcript_1/1_Confidence_1.000_Length_2357|ski	161.00	-17.36	161.00	-17.36	4044	22	2357	 2194
Complete


   Forward:	Score: 168.000000  Q:2 to 21  R:217 to 239 Align Len (20) (80.00%) (80.00%)

   Query:    3' aaCGG-UUCGGUCUUGACAACGu 5'
                  ||| ||||||   ||||||| 
   Ref:      5' ccGCCGAAGCCACTCCTGTTGCc 3'

   Energy:  -23.719999 kCal/Mol

Scores for this hit:
>Hvi-miR29035	Locus_3477_Transcript_1/1_Confidence_1.000_Length_290|---NA---	168.00	-23.72	0.00	0.000000e+00	2 21	217 239	20	80.00%	80.00%

Seq1,Seq2,Tot Score,Tot Energy,Max Score,Max Energy,Strand,Len1,Len2,Positions
>>Hvi-miR29035	Locus_3477_Transcript_1/1_Confidence_1.000_Length_290|---NA---	168.00	-23.72	168.00	-23.72	4109	22	290	 216
Complete


   Forward:	Score: 153.000000  Q:2 to 18  R:2086 to 2108 Align Len (17) (70.59%) (82.35%)

   Query:    3' aacggUUCGGUC-UUGACAACGu 5'
                     || :|||  :||||||| 
   Ref:      5' acctgAACTCAGTTGCTGTTGCt 3'

   Energy:  -18.490000 kCal/Mol

Scores for this hit:
>Hvi-miR29035	Locus_3488_Transcript_1/1_Confidence_1.000_Length_2651|cgmp-dependent	153.00	-18.49	0.00	0.000000e+00	2 18	2086 2108	17	70.59%	82.35%

Seq1,Seq2,Tot Score,Tot Energy,Max Score,Max Energy,Strand,Len1,Len2,Positions
>>Hvi-miR29035	Locus_3488_Transcript_1/1_Confidence_1.000_Length_2651|cgmp-dependent	153.00	-18.49	153.00	-18.49	4124	22	2651	 2085
Complete


   Forward:	Score: 151.000000  Q:1 to 23  R:490 to 516 Align Len (27) (51.85%) (66.67%)

   Query:    3' AACGGUU-----CGGUCUUGACAACGU 5'
                ||  |||     |:::|  |||||||:
   Ref:      5' TTAGCAAGTTCTGTTGGTTCTGTTGCG 3'

   Energy:  -18.889999 kCal/Mol

Scores for this hit:
>Hvi-miR29035	Locus_3502_Transcript_1/1_Confidence_1.000_Length_871|nuclear	151.00	-18.89	0.00	0.000000e+00	1 23	490 516	27	51.85%	66.67%

Seq1,Seq2,Tot Score,Tot Energy,Max Score,Max Energy,Strand,Len1,Len2,Positions
>>Hvi-miR29035	Locus_3502_Transcript_1/1_Confidence_1.000_Length_871|nuclear	151.00	-18.89	151.00	-18.89	4136	22	871	 489
Complete


   Forward:	Score: 159.000000  Q:2 to 22  R:561 to 587 Align Len (25) (64.00%) (72.00%)

   Query:    3' aACGG--UUCGGUC---UUGACAACGu 5'
                 || |  ||| :||   |:||||||| 
   Ref:      5' aTGACTGAAGGTAGTGCAGCTGTTGCt 3'

   Energy:  -18.500000 kCal/Mol

Scores for this hit:
>Hvi-miR29035	Locus_3541_Transcript_1/1_Confidence_1.000_Length_2553|neurofibromin	159.00	-18.50	0.00	0.000000e+00	2 22	561 587	25	64.00%	72.00%


   Forward:	Score: 151.000000  Q:2 to 20  R:2527 to 2549 Align Len (19) (63.16%) (78.95%)

   Query:    3' aacGGUUCGGU-CUUGACAACGu 5'
                   :::|||||    ||||||| 
   Ref:      5' aatTTGAGCCACTTTCTGTTGCc 3'

   Energy:  -17.920000 kCal/Mol

Scores for this hit:
>Hvi-miR29035	Locus_3541_Transcript_1/1_Confidence_1.000_Length_2553|neurofibromin	151.00	-17.92	0.00	0.000000e+00	2 20	2527 2549	19	63.16%	78.95%

Seq1,Seq2,Tot Score,Tot Energy,Max Score,Max Energy,Strand,Len1,Len2,Positions
>>Hvi-miR29035	Locus_3541_Transcript_1/1_Confidence_1.000_Length_2553|neurofibromin	310.00	-36.42	159.00	-18.50	4173	22	2553	 560 2526
Complete


   Forward:	Score: 154.000000  Q:2 to 20  R:1322 to 1345 Align Len (21) (66.67%) (76.19%)

   Query:    3' aacGGUUCGGUC---UUGACAACGu 5'
                   ||:| :|||   | ||||||| 
   Ref:      5' caaCCGA-TCAGCTTACCTGTTGCt 3'

   Energy:  -19.150000 kCal/Mol

Scores for this hit:
>Hvi-miR29035	Locus_3546_Transcript_1/1_Confidence_1.000_Length_2937|beta-	154.00	-19.15	0.00	0.000000e+00	2 20	1322 1345	21	66.67%	76.19%

Seq1,Seq2,Tot Score,Tot Energy,Max Score,Max Energy,Strand,Len1,Len2,Positions
>>Hvi-miR29035	Locus_3546_Transcript_1/1_Confidence_1.000_Length_2937|beta-	154.00	-19.15	154.00	-19.15	4180	22	2937	 1321
Complete


   Forward:	Score: 159.000000  Q:2 to 22  R:1854 to 1877 Align Len (22) (63.64%) (77.27%)

   Query:    3' aACGGUU--CGGUCUUGACAACGu 5'
                 |||: :  || | |:||||||| 
   Ref:      5' gTGCTCGTCGCAACAGCTGTTGCt 3'

   Energy:  -19.110001 kCal/Mol

Scores for this hit:
>Hvi-miR29035	Locus_3582_Transcript_1/1_Confidence_1.000_Length_3238|vasa-like	159.00	-19.11	0.00	0.000000e+00	2 22	1854 1877	22	63.64%	77.27%

Seq1,Seq2,Tot Score,Tot Energy,Max Score,Max Energy,Strand,Len1,Len2,Positions
>>Hvi-miR29035	Locus_3582_Transcript_1/1_Confidence_1.000_Length_3238|vasa-like	159.00	-19.11	159.00	-19.11	4220	22	3238	 1853
Complete


   Forward:	Score: 156.000000  Q:1 to 22  R:225 to 242 Align Len (21) (61.90%) (76.19%)

   Query:    3' aACGGUUCGGUCUUGACAACGU 5'
                 || ||:||:    |||||||:
   Ref:      5' gTGGCAGGCT----CTGTTGCG 3'

   Energy:  -20.910000 kCal/Mol

Scores for this hit:
>Hvi-miR29035	Locus_3595_Transcript_1/1_Confidence_1.000_Length_684|erythroid-specific	156.00	-20.91	0.00	0.000000e+00	1 22	225 242	21	61.90%	76.19%

Seq1,Seq2,Tot Score,Tot Energy,Max Score,Max Energy,Strand,Len1,Len2,Positions
>>Hvi-miR29035	Locus_3595_Transcript_1/1_Confidence_1.000_Length_684|erythroid-specific	156.00	-20.91	156.00	-20.91	4236	22	684	 224
Complete


   Forward:	Score: 167.000000  Q:2 to 22  R:889 to 912 Align Len (22) (63.64%) (86.36%)

   Query:    3' aACGGU--UCGGUCUUGACAACGu 5'
                 | ||:  :||::||:||||||| 
   Ref:      5' aTTCCGGCGGCTGGAGCTGTTGCc 3'

   Energy:  -26.520000 kCal/Mol

Scores for this hit:
>Hvi-miR29035	Locus_3610_Transcript_1/1_Confidence_1.000_Length_4631|tbc1	167.00	-26.52	0.00	0.000000e+00	2 22	889 912	22	63.64%	86.36%

Seq1,Seq2,Tot Score,Tot Energy,Max Score,Max Energy,Strand,Len1,Len2,Positions
>>Hvi-miR29035	Locus_3610_Transcript_1/1_Confidence_1.000_Length_4631|tbc1	167.00	-26.52	167.00	-26.52	4253	22	4631	 888
Complete


   Forward:	Score: 162.000000  Q:1 to 23  R:1190 to 1208 Align Len (22) (68.18%) (81.82%)

   Query:    3' AACGGUUCGGUCUUGACAACGU 5'
                || |||  |:|| :|||||||:
   Ref:      5' TTTCCA--CTAG-GCTGTTGCG 3'

   Energy:  -21.000000 kCal/Mol

Scores for this hit:
>Hvi-miR29035	Locus_3621_Transcript_1/1_Confidence_1.000_Length_1784|pab-dependent	162.00	-21.00	0.00	0.000000e+00	1 23	1190 1208	22	68.18%	81.82%

Seq1,Seq2,Tot Score,Tot Energy,Max Score,Max Energy,Strand,Len1,Len2,Positions
>>Hvi-miR29035	Locus_3621_Transcript_1/1_Confidence_1.000_Length_1784|pab-dependent	162.00	-21.00	162.00	-21.00	4264	22	1784	 1189
Complete


   Forward:	Score: 142.000000  Q:2 to 11  R:1 to 10 Align Len (9) (88.89%) (88.89%)

   Query:    3' aacgguucggucUUGACAACGu 5'
                            | ||||||| 
   Ref:      5' ------------ACCTGTTGCc 3'

   Energy:  -9.020000 kCal/Mol

Scores for this hit:
>Hvi-miR29035	Locus_3635_Transcript_1/1_Confidence_1.000_Length_689|serine	142.00	-9.02	0.00	0.000000e+00	2 11	1 10	9	88.89%	88.89%

Seq1,Seq2,Tot Score,Tot Energy,Max Score,Max Energy,Strand,Len1,Len2,Positions
>>Hvi-miR29035	Locus_3635_Transcript_1/1_Confidence_1.000_Length_689|serine	142.00	-9.02	142.00	-9.02	4277	22	689	 0
Complete


   Forward:	Score: 152.000000  Q:2 to 21  R:429 to 448 Align Len (19) (68.42%) (73.68%)

   Query:    3' aaCGGUUCGGUCUUGACAACGu 5'
                  |||   ||  |:||||||| 
   Ref:      5' gaGCC--TCCTCAGCTGTTGCt 3'

   Energy:  -20.850000 kCal/Mol

Scores for this hit:
>Hvi-miR29035	Locus_3656_Transcript_1/1_Confidence_1.000_Length_1737|sugar	152.00	-20.85	0.00	0.000000e+00	2 21	429 448	19	68.42%	73.68%

Seq1,Seq2,Tot Score,Tot Energy,Max Score,Max Energy,Strand,Len1,Len2,Positions
>>Hvi-miR29035	Locus_3656_Transcript_1/1_Confidence_1.000_Length_1737|sugar	152.00	-20.85	152.00	-20.85	4303	22	1737	 428
Complete


   Forward:	Score: 156.000000  Q:1 to 22  R:974 to 997 Align Len (23) (60.87%) (73.91%)

   Query:    3' aACGGUUC--GGUCUUGACAACGU 5'
                 ||  :||  ||  ::||||||||
   Ref:      5' aTGAAGAGTTCCTTGGCTGTTGCA 3'

   Energy:  -20.100000 kCal/Mol

Scores for this hit:
>Hvi-miR29035	Locus_3667_Transcript_1/1_Confidence_1.000_Length_1985|cystathionine	156.00	-20.10	0.00	0.000000e+00	1 22	974 997	23	60.87%	73.91%

Seq1,Seq2,Tot Score,Tot Energy,Max Score,Max Energy,Strand,Len1,Len2,Positions
>>Hvi-miR29035	Locus_3667_Transcript_1/1_Confidence_1.000_Length_1985|cystathionine	156.00	-20.10	156.00	-20.10	4314	22	1985	 973
Complete


   Forward:	Score: 161.000000  Q:1 to 23  R:2112 to 2129 Align Len (22) (68.18%) (72.73%)

   Query:    3' AACGGUUCGGUCUUGACAACGU 5'
                |||: | ||    |||||||||
   Ref:      5' TTGTAATGC----ACTGTTGCA 3'

   Energy:  -15.420000 kCal/Mol

Scores for this hit:
>Hvi-miR29035	Locus_3668_Transcript_1/1_Confidence_1.000_Length_6279|protein	161.00	-15.42	0.00	0.000000e+00	1 23	2112 2129	22	68.18%	72.73%

Seq1,Seq2,Tot Score,Tot Energy,Max Score,Max Energy,Strand,Len1,Len2,Positions
>>Hvi-miR29035	Locus_3668_Transcript_1/1_Confidence_1.000_Length_6279|protein	161.00	-15.42	161.00	-15.42	4315	22	6279	 2111
Complete


   Forward:	Score: 169.000000  Q:2 to 23  R:2025 to 2045 Align Len (21) (71.43%) (85.71%)

   Query:    3' AACGGUUCGGUCUUGACAACGu 5'
                || ||| ||: |::||||||| 
   Ref:      5' TTCCCACGCT-GGGCTGTTGCt 3'

   Energy:  -22.480000 kCal/Mol

Scores for this hit:
>Hvi-miR29035	Locus_3687_Transcript_1/1_Confidence_1.000_Length_4272|rho	169.00	-22.48	0.00	0.000000e+00	2 23	2025 2045	21	71.43%	85.71%

Seq1,Seq2,Tot Score,Tot Energy,Max Score,Max Energy,Strand,Len1,Len2,Positions
>>Hvi-miR29035	Locus_3687_Transcript_1/1_Confidence_1.000_Length_4272|rho	169.00	-22.48	169.00	-22.48	4330	22	4272	 2024
Complete


   Forward:	Score: 161.000000  Q:1 to 21  R:3224 to 3249 Align Len (24) (62.50%) (79.17%)

   Query:    3' aaCGGUUCGG---UCU-UGACAACGU 5'
                  ||:|: :|   ||| :||||||||
   Ref:      5' agGCTAGATCATTAGAGGCTGTTGCA 3'

   Energy:  -22.440001 kCal/Mol

Scores for this hit:
>Hvi-miR29035	Locus_3688_Transcript_1/1_Confidence_1.000_Length_7527|protein	161.00	-22.44	0.00	0.000000e+00	1 21	3224 3249	24	62.50%	79.17%


   Forward:	Score: 154.000000  Q:2 to 19  R:4930 to 4954 Align Len (20) (65.00%) (75.00%)

   Query:    3' aacgGUU---CGGUCUUGACAACGu 5'
                    |||   |:: | |||||||| 
   Ref:      5' aataCAATTTGTTTGTACTGTTGCt 3'

   Energy:  -13.170000 kCal/Mol

Scores for this hit:
>Hvi-miR29035	Locus_3688_Transcript_1/1_Confidence_1.000_Length_7527|protein	154.00	-13.17	0.00	0.000000e+00	2 19	4930 4954	20	65.00%	75.00%

Seq1,Seq2,Tot Score,Tot Energy,Max Score,Max Energy,Strand,Len1,Len2,Positions
>>Hvi-miR29035	Locus_3688_Transcript_1/1_Confidence_1.000_Length_7527|protein	315.00	-35.61	161.00	-22.44	4331	22	7527	 3223 4929
Complete


   Forward:	Score: 149.000000  Q:2 to 22  R:162 to 186 Align Len (23) (60.87%) (65.22%)

   Query:    3' aACGGUUCGGUCU---UGACAACGu 5'
                 ||: | |   ||   |||||||| 
   Ref:      5' cTGTGATGGATGATTCACTGTTGCt 3'

   Energy:  -12.680000 kCal/Mol

Scores for this hit:
>Hvi-miR29035	Locus_3713_Transcript_1/1_Confidence_1.000_Length_781|nad	149.00	-12.68	0.00	0.000000e+00	2 22	162 186	23	60.87%	65.22%

Seq1,Seq2,Tot Score,Tot Energy,Max Score,Max Energy,Strand,Len1,Len2,Positions
>>Hvi-miR29035	Locus_3713_Transcript_1/1_Confidence_1.000_Length_781|nad	149.00	-12.68	149.00	-12.68	4358	22	781	 161
Complete


   Forward:	Score: 159.000000  Q:2 to 20  R:327 to 348 Align Len (18) (66.67%) (83.33%)

   Query:    3' aacGGUUCGGUCUUGACAACGu 5'
                   :| ||:| |: ||||||| 
   Ref:      5' taaTCCAGTCTGGCCTGTTGCt 3'

   Energy:  -20.830000 kCal/Mol

Scores for this hit:
>Hvi-miR29035	Locus_3715_Transcript_1/1_Confidence_1.000_Length_611|flavin	159.00	-20.83	0.00	0.000000e+00	2 20	327 348	18	66.67%	83.33%

Seq1,Seq2,Tot Score,Tot Energy,Max Score,Max Energy,Strand,Len1,Len2,Positions
>>Hvi-miR29035	Locus_3715_Transcript_1/1_Confidence_1.000_Length_611|flavin	159.00	-20.83	159.00	-20.83	4361	22	611	 326
Complete


   Forward:	Score: 161.000000  Q:1 to 22  R:426 to 446 Align Len (21) (66.67%) (80.95%)

   Query:    3' aACGGUUCGGUCUUGACAACGU 5'
                 | :||| |||  :|||||||:
   Ref:      5' cTTTCAACCCA-TGCTGTTGCG 3'

   Energy:  -20.180000 kCal/Mol

Scores for this hit:
>Hvi-miR29035	Locus_3745_Transcript_1/1_Confidence_1.000_Length_1626|PREDICTED:	161.00	-20.18	0.00	0.000000e+00	1 22	426 446	21	66.67%	80.95%

Seq1,Seq2,Tot Score,Tot Energy,Max Score,Max Energy,Strand,Len1,Len2,Positions
>>Hvi-miR29035	Locus_3745_Transcript_1/1_Confidence_1.000_Length_1626|PREDICTED:	161.00	-20.18	161.00	-20.18	4390	22	1626	 425
Complete


   Forward:	Score: 156.000000  Q:2 to 21  R:314 to 342 Align Len (26) (57.69%) (65.38%)

   Query:    3' aaCGGUUCGGUC-------UUGACAACGu 5'
                  ||||: ||||       : ||||||| 
   Ref:      5' aaGCCAGACCAGTGGTTGTGTCTGTTGCc 3'

   Energy:  -23.830000 kCal/Mol

Scores for this hit:
>Hvi-miR29035	Locus_3748_Transcript_1/1_Confidence_1.000_Length_3019|dna	156.00	-23.83	0.00	0.000000e+00	2 21	314 342	26	57.69%	65.38%

Seq1,Seq2,Tot Score,Tot Energy,Max Score,Max Energy,Strand,Len1,Len2,Positions
>>Hvi-miR29035	Locus_3748_Transcript_1/1_Confidence_1.000_Length_3019|dna	156.00	-23.83	156.00	-23.83	4392	22	3019	 313
Complete


   Forward:	Score: 162.000000  Q:1 to 22  R:727 to 754 Align Len (27) (62.96%) (70.37%)

   Query:    3' aACGGUUCG---GUCU---UGACAACGU 5'
                 ||:| | |   :|||   |||||||||
   Ref:      5' cTGTCCATCACGTAGACTTACTGTTGCA 3'

   Energy:  -19.340000 kCal/Mol

Scores for this hit:
>Hvi-miR29035	Locus_3767_Transcript_1/1_Confidence_1.000_Length_1446|inwardly	162.00	-19.34	0.00	0.000000e+00	1 22	727 754	27	62.96%	70.37%

Seq1,Seq2,Tot Score,Tot Energy,Max Score,Max Energy,Strand,Len1,Len2,Positions
>>Hvi-miR29035	Locus_3767_Transcript_1/1_Confidence_1.000_Length_1446|inwardly	162.00	-19.34	162.00	-19.34	4411	22	1446	 726
Complete


   Forward:	Score: 147.000000  Q:2 to 23  R:230 to 246 Align Len (21) (61.90%) (71.43%)

   Query:    3' AACGGUUCGGUCUUGACAACGu 5'
                |||:  | ||   :||||||| 
   Ref:      5' TTGT--ACCC---GCTGTTGCc 3'

   Energy:  -12.840000 kCal/Mol

Scores for this hit:
>Hvi-miR29035	Locus_3783_Transcript_1/2_Confidence_1.000_Length_380|proactivator	147.00	-12.84	0.00	0.000000e+00	2 23	230 246	21	61.90%	71.43%

Seq1,Seq2,Tot Score,Tot Energy,Max Score,Max Energy,Strand,Len1,Len2,Positions
>>Hvi-miR29035	Locus_3783_Transcript_1/2_Confidence_1.000_Length_380|proactivator	147.00	-12.84	147.00	-12.84	4426	22	380	 229
Complete


   Forward:	Score: 147.000000  Q:2 to 23  R:230 to 246 Align Len (21) (61.90%) (71.43%)

   Query:    3' AACGGUUCGGUCUUGACAACGu 5'
                |||:  | ||   :||||||| 
   Ref:      5' TTGT--ACCC---GCTGTTGCc 3'

   Energy:  -12.840000 kCal/Mol

Scores for this hit:
>Hvi-miR29035	Locus_3783_Transcript_2/2_Confidence_1.000_Length_388|proactivator	147.00	-12.84	0.00	0.000000e+00	2 23	230 246	21	61.90%	71.43%

Seq1,Seq2,Tot Score,Tot Energy,Max Score,Max Energy,Strand,Len1,Len2,Positions
>>Hvi-miR29035	Locus_3783_Transcript_2/2_Confidence_1.000_Length_388|proactivator	147.00	-12.84	147.00	-12.84	4427	22	388	 229
Complete


   Forward:	Score: 158.000000  Q:2 to 20  R:6117 to 6137 Align Len (18) (72.22%) (83.33%)

   Query:    3' aacGGUUCGGUCUUGACAACGu 5'
                   :||:|  ||| ||||||| 
   Ref:      5' tctTCAGG-GAGATCTGTTGCt 3'

   Energy:  -17.780001 kCal/Mol

Scores for this hit:
>Hvi-miR29035	Locus_3788_Transcript_1/1_Confidence_1.000_Length_9577	158.00	-17.78	0.00	0.000000e+00	2 20	6117 6137	18	72.22%	83.33%

Seq1,Seq2,Tot Score,Tot Energy,Max Score,Max Energy,Strand,Len1,Len2,Positions
>>Hvi-miR29035	Locus_3788_Transcript_1/1_Confidence_1.000_Length_9577	158.00	-17.78	158.00	-17.78	4433	22	9577	 6116
Complete


   Forward:	Score: 150.000000  Q:2 to 23  R:2015 to 2034 Align Len (21) (57.14%) (76.19%)

   Query:    3' AACGGUUCGGUCUUGACAACGu 5'
                ||||:   ::|  :||||||| 
   Ref:      5' TTGCT--CTTACCGCTGTTGCt 3'

   Energy:  -15.660000 kCal/Mol

Scores for this hit:
>Hvi-miR29035	Locus_3822_Transcript_1/1_Confidence_1.000_Length_2059|pericentriolar	150.00	-15.66	0.00	0.000000e+00	2 23	2015 2034	21	57.14%	76.19%

Seq1,Seq2,Tot Score,Tot Energy,Max Score,Max Energy,Strand,Len1,Len2,Positions
>>Hvi-miR29035	Locus_3822_Transcript_1/1_Confidence_1.000_Length_2059|pericentriolar	150.00	-15.66	150.00	-15.66	4470	22	2059	 2014
Complete


   Forward:	Score: 151.000000  Q:1 to 11  R:269 to 290 Align Len (10) (90.00%) (100.00%)

   Query:    3' aacgguucggucUUGACAACGU 5'
                            |:||||||||
   Ref:      5' tggcttgtgtttAGCTGTTGCA 3'

   Energy:  -18.010000 kCal/Mol

Scores for this hit:
>Hvi-miR29035	Locus_3834_Transcript_1/2_Confidence_1.000_Length_421|protein	151.00	-18.01	0.00	0.000000e+00	1 11	269 290	10	90.00%	100.00%

Seq1,Seq2,Tot Score,Tot Energy,Max Score,Max Energy,Strand,Len1,Len2,Positions
>>Hvi-miR29035	Locus_3834_Transcript_1/2_Confidence_1.000_Length_421|protein	151.00	-18.01	151.00	-18.01	4480	22	421	 268
Complete


   Forward:	Score: 151.000000  Q:1 to 11  R:151 to 172 Align Len (10) (90.00%) (100.00%)

   Query:    3' aacgguucggucUUGACAACGU 5'
                            |:||||||||
   Ref:      5' tggcttgtgtttAGCTGTTGCA 3'

   Energy:  -18.010000 kCal/Mol

Scores for this hit:
>Hvi-miR29035	Locus_3834_Transcript_2/2_Confidence_1.000_Length_303|protein	151.00	-18.01	0.00	0.000000e+00	1 11	151 172	10	90.00%	100.00%

Seq1,Seq2,Tot Score,Tot Energy,Max Score,Max Energy,Strand,Len1,Len2,Positions
>>Hvi-miR29035	Locus_3834_Transcript_2/2_Confidence_1.000_Length_303|protein	151.00	-18.01	151.00	-18.01	4481	22	303	 150
Complete


   Forward:	Score: 140.000000  Q:2 to 9  R:125 to 146 Align Len (7) (100.00%) (100.00%)

   Query:    3' aacgguucggucuuGACAACGu 5'
                              ||||||| 
   Ref:      5' taacggcggcccttCTGTTGCt 3'

   Energy:  -16.110001 kCal/Mol

Scores for this hit:
>Hvi-miR29035	Locus_3837_Transcript_1/1_Confidence_1.000_Length_202|facilitated	140.00	-16.11	0.00	0.000000e+00	2 9	125 146	7	100.00%	100.00%

Seq1,Seq2,Tot Score,Tot Energy,Max Score,Max Energy,Strand,Len1,Len2,Positions
>>Hvi-miR29035	Locus_3837_Transcript_1/1_Confidence_1.000_Length_202|facilitated	140.00	-16.11	140.00	-16.11	4483	22	202	 124
Complete


   Forward:	Score: 162.000000  Q:2 to 21  R:370 to 396 Align Len (25) (60.00%) (72.00%)

   Query:    3' aaCGGUUCGGU------CUUGACAACGu 5'
                  ||::| |||      |:|||||||| 
   Ref:      5' ggGCTGACCCACACATCGGACTGTTGC- 3'

   Energy:  -20.379999 kCal/Mol

Scores for this hit:
>Hvi-miR29035	Locus_3844_Transcript_1/1_Confidence_1.000_Length_396|nadh-ubiquinone	162.00	-20.38	0.00	0.000000e+00	2 21	370 396	25	60.00%	72.00%

Seq1,Seq2,Tot Score,Tot Energy,Max Score,Max Energy,Strand,Len1,Len2,Positions
>>Hvi-miR29035	Locus_3844_Transcript_1/1_Confidence_1.000_Length_396|nadh-ubiquinone	162.00	-20.38	162.00	-20.38	4490	22	396	 369
Complete


   Forward:	Score: 150.000000  Q:2 to 21  R:834 to 857 Align Len (21) (61.90%) (71.43%)

   Query:    3' aaCGGU--UCGGUCUUGACAACGu 5'
                  ||||  | |::   ||||||| 
   Ref:      5' caGCCATCACCTGCCCCTGTTGCt 3'

   Energy:  -19.219999 kCal/Mol

Scores for this hit:
>Hvi-miR29035	Locus_3845_Transcript_1/1_Confidence_1.000_Length_2440|PREDICTED:	150.00	-19.22	0.00	0.000000e+00	2 21	834 857	21	61.90%	71.43%

Seq1,Seq2,Tot Score,Tot Energy,Max Score,Max Energy,Strand,Len1,Len2,Positions
>>Hvi-miR29035	Locus_3845_Transcript_1/1_Confidence_1.000_Length_2440|PREDICTED:	150.00	-19.22	150.00	-19.22	4491	22	2440	 833
Complete


   Forward:	Score: 172.000000  Q:1 to 23  R:200 to 218 Align Len (22) (72.73%) (81.82%)

   Query:    3' AACGGUUCGGUCUUGACAACGU 5'
                ||||||:| :   |||||||||
   Ref:      5' TTGCCAGGAT---ACTGTTGCA 3'

   Energy:  -25.500000 kCal/Mol

Scores for this hit:
>Hvi-miR29035	Locus_3846_Transcript_1/1_Confidence_1.000_Length_465|ankyrin	172.00	-25.50	0.00	0.000000e+00	1 23	200 218	22	72.73%	81.82%

Seq1,Seq2,Tot Score,Tot Energy,Max Score,Max Energy,Strand,Len1,Len2,Positions
>>Hvi-miR29035	Locus_3846_Transcript_1/1_Confidence_1.000_Length_465|ankyrin	172.00	-25.50	172.00	-25.50	4492	22	465	 199
Complete


   Forward:	Score: 145.000000  Q:2 to 18  R:605 to 627 Align Len (17) (64.71%) (76.47%)

   Query:    3' aacggUUCGGU-CUUGACAACGu 5'
                     :| |:|  | ||||||| 
   Ref:      5' atttaGATCTATCACCTGTTGCc 3'

   Energy:  -10.930000 kCal/Mol

Scores for this hit:
>Hvi-miR29035	Locus_3852_Transcript_1/1_Confidence_1.000_Length_1574|udp-glucose	145.00	-10.93	0.00	0.000000e+00	2 18	605 627	17	64.71%	76.47%

Seq1,Seq2,Tot Score,Tot Energy,Max Score,Max Energy,Strand,Len1,Len2,Positions
>>Hvi-miR29035	Locus_3852_Transcript_1/1_Confidence_1.000_Length_1574|udp-glucose	145.00	-10.93	145.00	-10.93	4498	22	1574	 604
Complete


   Forward:	Score: 156.000000  Q:2 to 21  R:248 to 267 Align Len (19) (63.16%) (84.21%)

   Query:    3' aaCGGUUCGGUCUUGACAACGu 5'
                  |||:|  ::| :||||||| 
   Ref:      5' ccGCCGA--TGGTGCTGTTGCc 3'

   Energy:  -16.820000 kCal/Mol

Scores for this hit:
>Hvi-miR29035	Locus_3854_Transcript_1/1_Confidence_1.000_Length_977|---NA---	156.00	-16.82	0.00	0.000000e+00	2 21	248 267	19	63.16%	84.21%

Seq1,Seq2,Tot Score,Tot Energy,Max Score,Max Energy,Strand,Len1,Len2,Positions
>>Hvi-miR29035	Locus_3854_Transcript_1/1_Confidence_1.000_Length_977|---NA---	156.00	-16.82	156.00	-16.82	4500	22	977	 247
Complete


   Forward:	Score: 156.000000  Q:2 to 21  R:1456 to 1479 Align Len (21) (66.67%) (80.95%)

   Query:    3' aaCGGU-UCGG-UCUUGACAACGu 5'
                  |::| |||: | | ||||||| 
   Ref:      5' aaGTTACAGCTGACACCTGTTGCt 3'

   Energy:  -16.610001 kCal/Mol

Scores for this hit:
>Hvi-miR29035	Locus_3865_Transcript_1/1_Confidence_1.000_Length_2252|thioredoxin	156.00	-16.61	0.00	0.000000e+00	2 21	1456 1479	21	66.67%	80.95%

Seq1,Seq2,Tot Score,Tot Energy,Max Score,Max Energy,Strand,Len1,Len2,Positions
>>Hvi-miR29035	Locus_3865_Transcript_1/1_Confidence_1.000_Length_2252|thioredoxin	156.00	-16.61	156.00	-16.61	4513	22	2252	 1455
Complete


   Forward:	Score: 168.000000  Q:1 to 22  R:1064 to 1087 Align Len (23) (69.57%) (78.26%)

   Query:    3' aACGGUU--CGGUCUUGACAACGU 5'
                 | :|||  | ||| :||||||||
   Ref:      5' gTCTCAAACGGCAGTGCTGTTGCA 3'

   Energy:  -20.040001 kCal/Mol

Scores for this hit:
>Hvi-miR29035	Locus_3866_Transcript_1/1_Confidence_1.000_Length_1171|cathepsin	168.00	-20.04	0.00	0.000000e+00	1 22	1064 1087	23	69.57%	78.26%

Seq1,Seq2,Tot Score,Tot Energy,Max Score,Max Energy,Strand,Len1,Len2,Positions
>>Hvi-miR29035	Locus_3866_Transcript_1/1_Confidence_1.000_Length_1171|cathepsin	168.00	-20.04	168.00	-20.04	4514	22	1171	 1063
Complete


   Forward:	Score: 154.000000  Q:2 to 23  R:2293 to 2313 Align Len (22) (68.18%) (72.73%)

   Query:    3' AACGGUUCGGU-CUUGACAACGu 5'
                |||  :|||||    ||||||| 
   Ref:      5' TTG--GAGCCATTTTCTGTTGCc 3'

   Energy:  -18.110001 kCal/Mol

Scores for this hit:
>Hvi-miR29035	Locus_3876_Transcript_1/1_Confidence_1.000_Length_7053|low-density	154.00	-18.11	0.00	0.000000e+00	2 23	2293 2313	22	68.18%	72.73%


   Forward:	Score: 150.000000  Q:2 to 23  R:79 to 104 Align Len (27) (62.96%) (62.96%)

   Query:    3' AACG------GUUCGGUCUUGACAACGu 5'
                ||||      ||| || |  ||||||| 
   Ref:      5' TTGCGGCGTACAA-CCTG-TCTGTTGCc 3'

   Energy:  -15.530000 kCal/Mol

Scores for this hit:
>Hvi-miR29035	Locus_3876_Transcript_1/1_Confidence_1.000_Length_7053|low-density	150.00	-15.53	0.00	0.000000e+00	2 23	79 104	27	62.96%	62.96%

Seq1,Seq2,Tot Score,Tot Energy,Max Score,Max Energy,Strand,Len1,Len2,Positions
>>Hvi-miR29035	Locus_3876_Transcript_1/1_Confidence_1.000_Length_7053|low-density	304.00	-33.64	154.00	-18.11	4524	22	7053	 2292 78
Complete


   Forward:	Score: 171.000000  Q:1 to 23  R:246 to 270 Align Len (25) (68.00%) (76.00%)

   Query:    3' AACGGUUCGG---UCUUGACAACGU 5'
                | |  |:|:|   ||||||||||||
   Ref:      5' TGGGAAGGTCAGAAGAACTGTTGCA 3'

   Energy:  -26.080000 kCal/Mol

Scores for this hit:
>Hvi-miR29035	Locus_3887_Transcript_1/1_Confidence_1.000_Length_896|hypothetical	171.00	-26.08	0.00	0.000000e+00	1 23	246 270	25	68.00%	76.00%

Seq1,Seq2,Tot Score,Tot Energy,Max Score,Max Energy,Strand,Len1,Len2,Positions
>>Hvi-miR29035	Locus_3887_Transcript_1/1_Confidence_1.000_Length_896|hypothetical	171.00	-26.08	171.00	-26.08	4535	22	896	 245
Complete


   Forward:	Score: 169.000000  Q:1 to 23  R:6042 to 6065 Align Len (24) (66.67%) (79.17%)

   Query:    3' AACGGUUCGGUC--UUGACAACGU 5'
                ||||||  |: |  :||||||||:
   Ref:      5' TTGCCACCCTCGCTGACTGTTGCG 3'

   Energy:  -23.580000 kCal/Mol

Scores for this hit:
>Hvi-miR29035	Locus_3901_Transcript_1/1_Confidence_1.000_Length_7171|isoform	169.00	-23.58	0.00	0.000000e+00	1 23	6042 6065	24	66.67%	79.17%

Seq1,Seq2,Tot Score,Tot Energy,Max Score,Max Energy,Strand,Len1,Len2,Positions
>>Hvi-miR29035	Locus_3901_Transcript_1/1_Confidence_1.000_Length_7171|isoform	169.00	-23.58	169.00	-23.58	4547	22	7171	 6041
Complete


   Forward:	Score: 155.000000  Q:2 to 20  R:226 to 245 Align Len (18) (66.67%) (83.33%)

   Query:    3' aacGGUUCGGUCUUGACAACGu 5'
                   :||||  : :|||||||| 
   Ref:      5' gatTCAAG--GTGACTGTTGCt 3'

   Energy:  -17.790001 kCal/Mol

Scores for this hit:
>Hvi-miR29035	Locus_3939_Transcript_1/1_Confidence_1.000_Length_716|solute	155.00	-17.79	0.00	0.000000e+00	2 20	226 245	18	66.67%	83.33%

Seq1,Seq2,Tot Score,Tot Energy,Max Score,Max Energy,Strand,Len1,Len2,Positions
>>Hvi-miR29035	Locus_3939_Transcript_1/1_Confidence_1.000_Length_716|solute	155.00	-17.79	155.00	-17.79	4590	22	716	 225
Complete


   Forward:	Score: 160.000000  Q:2 to 19  R:1594 to 1618 Align Len (20) (70.00%) (85.00%)

   Query:    3' aacgGUUCG-GUC--UUGACAACGu 5'
                    ||:|| |||  ::||||||| 
   Ref:      5' atcaCAGGCTCAGTTGGCTGTTGCt 3'

   Energy:  -22.840000 kCal/Mol

Scores for this hit:
>Hvi-miR29035	Locus_3945_Transcript_1/1_Confidence_1.000_Length_2725|nuclear	160.00	-22.84	0.00	0.000000e+00	2 19	1594 1618	20	70.00%	85.00%


   Forward:	Score: 148.000000  Q:2 to 13  R:1077 to 1098 Align Len (11) (81.82%) (90.91%)

   Query:    3' aacgguucggUCUUGACAACGu 5'
                          ||: ||||||| 
   Ref:      5' ttcatctttgAGGCCTGTTGCc 3'

   Energy:  -13.610000 kCal/Mol

Scores for this hit:
>Hvi-miR29035	Locus_3945_Transcript_1/1_Confidence_1.000_Length_2725|nuclear	148.00	-13.61	0.00	0.000000e+00	2 13	1077 1098	11	81.82%	90.91%

Seq1,Seq2,Tot Score,Tot Energy,Max Score,Max Energy,Strand,Len1,Len2,Positions
>>Hvi-miR29035	Locus_3945_Transcript_1/1_Confidence_1.000_Length_2725|nuclear	308.00	-36.45	160.00	-22.84	4596	22	2725	 1593 1076
Complete


   Forward:	Score: 142.000000  Q:1 to 18  R:1 to 25 Align Len (20) (55.00%) (70.00%)

   Query:    3' aacggUUC---GGUCUUGACAACGU 5'
                     |||   |:  : |||||||:
   Ref:      5' gcaagAAGTCCCTTTGTCTGTTGCG 3'

   Energy:  -17.250000 kCal/Mol

Scores for this hit:
>Hvi-miR29035	Locus_3969_Transcript_1/1_Confidence_1.000_Length_1423|mariner	142.00	-17.25	0.00	0.000000e+00	1 18	1 25	20	55.00%	70.00%

Seq1,Seq2,Tot Score,Tot Energy,Max Score,Max Energy,Strand,Len1,Len2,Positions
>>Hvi-miR29035	Locus_3969_Transcript_1/1_Confidence_1.000_Length_1423|mariner	142.00	-17.25	142.00	-17.25	4626	22	1423	 0
Complete


   Forward:	Score: 164.000000  Q:1 to 20  R:1296 to 1318 Align Len (20) (70.00%) (85.00%)

   Query:    3' aacGGUUCGGUCU-UGACAACGU 5'
                   |::| | ||| :||||||||
   Ref:      5' agaCTGACCGAGATGCTGTTGCA 3'

   Energy:  -21.719999 kCal/Mol

Scores for this hit:
>Hvi-miR29035	Locus_3973_Transcript_1/1_Confidence_1.000_Length_2647|rho	164.00	-21.72	0.00	0.000000e+00	1 20	1296 1318	20	70.00%	85.00%

Seq1,Seq2,Tot Score,Tot Energy,Max Score,Max Energy,Strand,Len1,Len2,Positions
>>Hvi-miR29035	Locus_3973_Transcript_1/1_Confidence_1.000_Length_2647|rho	164.00	-21.72	164.00	-21.72	4630	22	2647	 1295
Complete


   Forward:	Score: 167.000000  Q:2 to 20  R:2442 to 2463 Align Len (18) (77.78%) (83.33%)

   Query:    3' aacGGUUCGGUCUUGACAACGu 5'
                   || |||:| | ||||||| 
   Ref:      5' agtCCCAGCTATACCTGTTGCt 3'

   Energy:  -18.680000 kCal/Mol

Scores for this hit:
>Hvi-miR29035	Locus_3984_Transcript_1/1_Confidence_1.000_Length_2819|kinase	167.00	-18.68	0.00	0.000000e+00	2 20	2442 2463	18	77.78%	83.33%

Seq1,Seq2,Tot Score,Tot Energy,Max Score,Max Energy,Strand,Len1,Len2,Positions
>>Hvi-miR29035	Locus_3984_Transcript_1/1_Confidence_1.000_Length_2819|kinase	167.00	-18.68	167.00	-18.68	4641	22	2819	 2441
Complete


   Forward:	Score: 161.000000  Q:2 to 20  R:688 to 711 Align Len (20) (65.00%) (85.00%)

   Query:    3' aacGGUUCGGU--CUUGACAACGu 5'
                   :|:| |::  |||||||||| 
   Ref:      5' aaaTCGAACTGACGAACTGTTGCc 3'

   Energy:  -17.459999 kCal/Mol

Scores for this hit:
>Hvi-miR29035	Locus_3997_Transcript_1/1_Confidence_1.000_Length_732|mitochondrial	161.00	-17.46	0.00	0.000000e+00	2 20	688 711	20	65.00%	85.00%

Seq1,Seq2,Tot Score,Tot Energy,Max Score,Max Energy,Strand,Len1,Len2,Positions
>>Hvi-miR29035	Locus_3997_Transcript_1/1_Confidence_1.000_Length_732|mitochondrial	161.00	-17.46	161.00	-17.46	4667	22	732	 687
Complete


   Forward:	Score: 153.000000  Q:2 to 23  R:790 to 810 Align Len (21) (66.67%) (71.43%)

   Query:    3' AACGGUUCGGUCUUGACAACGu 5'
                ||| | | |: |  ||||||| 
   Ref:      5' TTGACTA-CTCGCTCTGTTGCt 3'

   Energy:  -13.920000 kCal/Mol

Scores for this hit:
>Hvi-miR29035	Locus_4019_Transcript_1/1_Confidence_1.000_Length_1256|low-density	153.00	-13.92	0.00	0.000000e+00	2 23	790 810	21	66.67%	71.43%

Seq1,Seq2,Tot Score,Tot Energy,Max Score,Max Energy,Strand,Len1,Len2,Positions
>>Hvi-miR29035	Locus_4019_Transcript_1/1_Confidence_1.000_Length_1256|low-density	153.00	-13.92	153.00	-13.92	4695	22	1256	 789
Complete


   Forward:	Score: 140.000000  Q:2 to 9  R:174 to 195 Align Len (7) (100.00%) (100.00%)

   Query:    3' aacgguucggucuuGACAACGu 5'
                              ||||||| 
   Ref:      5' tcatagtttacctcCTGTTGCt 3'

   Energy:  -12.350000 kCal/Mol

Scores for this hit:
>Hvi-miR29035	Locus_4021_Transcript_1/1_Confidence_1.000_Length_233|glucosyl	140.00	-12.35	0.00	0.000000e+00	2 9	174 195	7	100.00%	100.00%

Seq1,Seq2,Tot Score,Tot Energy,Max Score,Max Energy,Strand,Len1,Len2,Positions
>>Hvi-miR29035	Locus_4021_Transcript_1/1_Confidence_1.000_Length_233|glucosyl	140.00	-12.35	140.00	-12.35	4697	22	233	 173
Complete


   Forward:	Score: 163.000000  Q:1 to 23  R:1996 to 2019 Align Len (24) (66.67%) (79.17%)

   Query:    3' AAC-GGUUCGGUC-UUGACAACGU 5'
                ||| |::|| :||   ||||||||
   Ref:      5' TTGACTGAGATAGCCTCTGTTGCA 3'

   Energy:  -19.860001 kCal/Mol

Scores for this hit:
>Hvi-miR29035	Locus_4048_Transcript_1/1_Confidence_1.000_Length_2311|centaurin	163.00	-19.86	0.00	0.000000e+00	1 23	1996 2019	24	66.67%	79.17%

Seq1,Seq2,Tot Score,Tot Energy,Max Score,Max Energy,Strand,Len1,Len2,Positions
>>Hvi-miR29035	Locus_4048_Transcript_1/1_Confidence_1.000_Length_2311|centaurin	163.00	-19.86	163.00	-19.86	4734	22	2311	 1995
Complete


   Forward:	Score: 169.000000  Q:2 to 22  R:472 to 493 Align Len (20) (70.00%) (85.00%)

   Query:    3' aACGGUUCGGUCUUGACAACGu 5'
                 | ||| ||:: |:||||||| 
   Ref:      5' gTTCCATGCTGCAGCTGTTGCc 3'

   Energy:  -21.040001 kCal/Mol

Scores for this hit:
>Hvi-miR29035	Locus_4093_Transcript_1/7_Confidence_0.611_Length_883|hypothetical	169.00	-21.04	0.00	0.000000e+00	2 22	472 493	20	70.00%	85.00%

Seq1,Seq2,Tot Score,Tot Energy,Max Score,Max Energy,Strand,Len1,Len2,Positions
>>Hvi-miR29035	Locus_4093_Transcript_1/7_Confidence_0.611_Length_883|hypothetical	169.00	-21.04	169.00	-21.04	4787	22	883	 471
Complete


   Forward:	Score: 169.000000  Q:2 to 22  R:629 to 650 Align Len (20) (70.00%) (85.00%)

   Query:    3' aACGGUUCGGUCUUGACAACGu 5'
                 | ||| ||:: |:||||||| 
   Ref:      5' gTTCCATGCTGCAGCTGTTGCc 3'

   Energy:  -21.040001 kCal/Mol

Scores for this hit:
>Hvi-miR29035	Locus_4093_Transcript_3/7_Confidence_0.667_Length_1039|hypothetical	169.00	-21.04	0.00	0.000000e+00	2 22	629 650	20	70.00%	85.00%

Seq1,Seq2,Tot Score,Tot Energy,Max Score,Max Energy,Strand,Len1,Len2,Positions
>>Hvi-miR29035	Locus_4093_Transcript_3/7_Confidence_0.667_Length_1039|hypothetical	169.00	-21.04	169.00	-21.04	4789	22	1039	 628
Complete


   Forward:	Score: 169.000000  Q:2 to 22  R:472 to 493 Align Len (20) (70.00%) (85.00%)

   Query:    3' aACGGUUCGGUCUUGACAACGu 5'
                 | ||| ||:: |:||||||| 
   Ref:      5' gTTCCATGCTGCAGCTGTTGCc 3'

   Energy:  -21.040001 kCal/Mol

Scores for this hit:
>Hvi-miR29035	Locus_4093_Transcript_4/7_Confidence_0.611_Length_882|hypothetical	169.00	-21.04	0.00	0.000000e+00	2 22	472 493	20	70.00%	85.00%

Seq1,Seq2,Tot Score,Tot Energy,Max Score,Max Energy,Strand,Len1,Len2,Positions
>>Hvi-miR29035	Locus_4093_Transcript_4/7_Confidence_0.611_Length_882|hypothetical	169.00	-21.04	169.00	-21.04	4790	22	882	 471
Complete


   Forward:	Score: 169.000000  Q:2 to 22  R:472 to 493 Align Len (20) (70.00%) (85.00%)

   Query:    3' aACGGUUCGGUCUUGACAACGu 5'
                 | ||| ||:: |:||||||| 
   Ref:      5' gTTCCATGCTGCAGCTGTTGCc 3'

   Energy:  -21.040001 kCal/Mol

Scores for this hit:
>Hvi-miR29035	Locus_4093_Transcript_5/7_Confidence_0.556_Length_882|hypothetical	169.00	-21.04	0.00	0.000000e+00	2 22	472 493	20	70.00%	85.00%

Seq1,Seq2,Tot Score,Tot Energy,Max Score,Max Energy,Strand,Len1,Len2,Positions
>>Hvi-miR29035	Locus_4093_Transcript_5/7_Confidence_0.556_Length_882|hypothetical	169.00	-21.04	169.00	-21.04	4791	22	882	 471
Complete


   Forward:	Score: 169.000000  Q:2 to 22  R:472 to 493 Align Len (20) (70.00%) (85.00%)

   Query:    3' aACGGUUCGGUCUUGACAACGu 5'
                 | ||| ||:: |:||||||| 
   Ref:      5' gTTCCATGCTGCAGCTGTTGCc 3'

   Energy:  -21.040001 kCal/Mol

Scores for this hit:
>Hvi-miR29035	Locus_4093_Transcript_6/7_Confidence_0.611_Length_882|hypothetical	169.00	-21.04	0.00	0.000000e+00	2 22	472 493	20	70.00%	85.00%

Seq1,Seq2,Tot Score,Tot Energy,Max Score,Max Energy,Strand,Len1,Len2,Positions
>>Hvi-miR29035	Locus_4093_Transcript_6/7_Confidence_0.611_Length_882|hypothetical	169.00	-21.04	169.00	-21.04	4792	22	882	 471
Complete


   Forward:	Score: 169.000000  Q:2 to 22  R:472 to 493 Align Len (20) (70.00%) (85.00%)

   Query:    3' aACGGUUCGGUCUUGACAACGu 5'
                 | ||| ||:: |:||||||| 
   Ref:      5' gTTCCATGCTGCAGCTGTTGCc 3'

   Energy:  -21.040001 kCal/Mol

Scores for this hit:
>Hvi-miR29035	Locus_4093_Transcript_7/7_Confidence_0.611_Length_882|hypothetical	169.00	-21.04	0.00	0.000000e+00	2 22	472 493	20	70.00%	85.00%

Seq1,Seq2,Tot Score,Tot Energy,Max Score,Max Energy,Strand,Len1,Len2,Positions
>>Hvi-miR29035	Locus_4093_Transcript_7/7_Confidence_0.611_Length_882|hypothetical	169.00	-21.04	169.00	-21.04	4793	22	882	 471
Complete


   Forward:	Score: 172.000000  Q:2 to 21  R:831 to 852 Align Len (19) (78.95%) (84.21%)

   Query:    3' aaCGGUUCGGUCUUGACAACGu 5'
                  ||:|||  ||| ||||||| 
   Ref:      5' ccGCTAAGGGAGACCTGTTGCc 3'

   Energy:  -21.709999 kCal/Mol

Scores for this hit:
>Hvi-miR29035	Locus_4106_Transcript_1/1_Confidence_1.000_Length_2074|fggy	172.00	-21.71	0.00	0.000000e+00	2 21	831 852	19	78.95%	84.21%

Seq1,Seq2,Tot Score,Tot Energy,Max Score,Max Energy,Strand,Len1,Len2,Positions
>>Hvi-miR29035	Locus_4106_Transcript_1/1_Confidence_1.000_Length_2074|fggy	172.00	-21.71	172.00	-21.71	4805	22	2074	 830
Complete


   Forward:	Score: 141.000000  Q:1 to 9  R:1768 to 1789 Align Len (8) (87.50%) (100.00%)

   Query:    3' aacgguucggucuuGACAACGU 5'
                              |||||||:
   Ref:      5' ttttttcttgttttCTGTTGCG 3'

   Energy:  -14.080000 kCal/Mol

Scores for this hit:
>Hvi-miR29035	Locus_4112_Transcript_1/1_Confidence_1.000_Length_2347|rna-binding	141.00	-14.08	0.00	0.000000e+00	1 9	1768 1789	8	87.50%	100.00%

Seq1,Seq2,Tot Score,Tot Energy,Max Score,Max Energy,Strand,Len1,Len2,Positions
>>Hvi-miR29035	Locus_4112_Transcript_1/1_Confidence_1.000_Length_2347|rna-binding	141.00	-14.08	141.00	-14.08	4812	22	2347	 1767
Complete


   Forward:	Score: 150.000000  Q:2 to 23  R:286 to 307 Align Len (21) (57.14%) (71.43%)

   Query:    3' AACGGUUCGGUCUUGACAACGu 5'
                || |:: |:  |  ||||||| 
   Ref:      5' TTCCTGCGTGTGCTCTGTTGCc 3'

   Energy:  -12.980000 kCal/Mol

Scores for this hit:
>Hvi-miR29035	Locus_4113_Transcript_1/1_Confidence_1.000_Length_4627|transposon	150.00	-12.98	0.00	0.000000e+00	2 23	286 307	21	57.14%	71.43%

Seq1,Seq2,Tot Score,Tot Energy,Max Score,Max Energy,Strand,Len1,Len2,Positions
>>Hvi-miR29035	Locus_4113_Transcript_1/1_Confidence_1.000_Length_4627|transposon	150.00	-12.98	150.00	-12.98	4813	22	4627	 285
Complete


   Forward:	Score: 164.000000  Q:2 to 21  R:257 to 279 Align Len (20) (70.00%) (85.00%)

   Query:    3' aaCGGUUCG-GUCUUGACAACGu 5'
                  |||: |: ||| :||||||| 
   Ref:      5' caGCCGTGTGCAGTGCTGTTGCt 3'

   Energy:  -23.719999 kCal/Mol

Scores for this hit:
>Hvi-miR29035	Locus_4130_Transcript_1/1_Confidence_1.000_Length_1562|transcriptional	164.00	-23.72	0.00	0.000000e+00	2 21	257 279	20	70.00%	85.00%

Seq1,Seq2,Tot Score,Tot Energy,Max Score,Max Energy,Strand,Len1,Len2,Positions
>>Hvi-miR29035	Locus_4130_Transcript_1/1_Confidence_1.000_Length_1562|transcriptional	164.00	-23.72	164.00	-23.72	4831	22	1562	 256
Complete


   Forward:	Score: 166.000000  Q:2 to 23  R:603 to 622 Align Len (21) (66.67%) (85.71%)

   Query:    3' AACGGUUCGGUCUUGACAACGu 5'
                |||:||  :|| ::||||||| 
   Ref:      5' TTGTCA--TCAAGGCTGTTGCc 3'

   Energy:  -19.150000 kCal/Mol

Scores for this hit:
>Hvi-miR29035	Locus_4134_Transcript_1/1_Confidence_1.000_Length_1786|pyruvate	166.00	-19.15	0.00	0.000000e+00	2 23	603 622	21	66.67%	85.71%

Seq1,Seq2,Tot Score,Tot Energy,Max Score,Max Energy,Strand,Len1,Len2,Positions
>>Hvi-miR29035	Locus_4134_Transcript_1/1_Confidence_1.000_Length_1786|pyruvate	166.00	-19.15	166.00	-19.15	4836	22	1786	 602
Complete


   Forward:	Score: 166.000000  Q:1 to 22  R:743 to 768 Align Len (25) (68.00%) (76.00%)

   Query:    3' aACGGUU---CGGUC-UUGACAACGU 5'
                 ||| :|   |: || ||||||||||
   Ref:      5' aTGCAGACCTGTGAGTAACTGTTGCA 3'

   Energy:  -21.950001 kCal/Mol

Scores for this hit:
>Hvi-miR29035	Locus_4136_Transcript_1/1_Confidence_1.000_Length_2318|ribonucleoprotein	166.00	-21.95	0.00	0.000000e+00	1 22	743 768	25	68.00%	76.00%

Seq1,Seq2,Tot Score,Tot Energy,Max Score,Max Energy,Strand,Len1,Len2,Positions
>>Hvi-miR29035	Locus_4136_Transcript_1/1_Confidence_1.000_Length_2318|ribonucleoprotein	166.00	-21.95	166.00	-21.95	4838	22	2318	 742
Complete


   Forward:	Score: 165.000000  Q:2 to 22  R:1709 to 1728 Align Len (20) (75.00%) (80.00%)

   Query:    3' aACGGUUCGGUCUUGACAACGu 5'
                 || ||: ||  ||||||||| 
   Ref:      5' cTGACAGCCC--AACTGTTGCt 3'

   Energy:  -18.889999 kCal/Mol

Scores for this hit:
>Hvi-miR29035	Locus_4144_Transcript_1/1_Confidence_1.000_Length_3287|integrator	165.00	-18.89	0.00	0.000000e+00	2 22	1709 1728	20	75.00%	80.00%

Seq1,Seq2,Tot Score,Tot Energy,Max Score,Max Energy,Strand,Len1,Len2,Positions
>>Hvi-miR29035	Locus_4144_Transcript_1/1_Confidence_1.000_Length_3287|integrator	165.00	-18.89	165.00	-18.89	4852	22	3287	 1708
Complete


   Forward:	Score: 145.000000  Q:1 to 22  R:166 to 186 Align Len (21) (52.38%) (76.19%)

   Query:    3' aACGGUUCGGUCUUGACAACGU 5'
                 | ::|| ::|   |||||||:
   Ref:      5' aTTTTAA-TTATCTCTGTTGCG 3'

   Energy:  -12.170000 kCal/Mol

Scores for this hit:
>Hvi-miR29035	Locus_4151_Transcript_1/1_Confidence_1.000_Length_458|---NA---	145.00	-12.17	0.00	0.000000e+00	1 22	166 186	21	52.38%	76.19%

Seq1,Seq2,Tot Score,Tot Energy,Max Score,Max Energy,Strand,Len1,Len2,Positions
>>Hvi-miR29035	Locus_4151_Transcript_1/1_Confidence_1.000_Length_458|---NA---	145.00	-12.17	145.00	-12.17	4861	22	458	 165
Complete


   Forward:	Score: 150.000000  Q:1 to 22  R:3489 to 3511 Align Len (22) (63.64%) (68.18%)

   Query:    3' aACGGUUCG-GUCUUGACAACGU 5'
                 | |:|  | |  | ||||||||
   Ref:      5' gTTCTATCCGCTCATCTGTTGCA 3'

   Energy:  -17.900000 kCal/Mol

Scores for this hit:
>Hvi-miR29035	Locus_4163_Transcript_1/1_Confidence_1.000_Length_4930|supervillin-like	150.00	-17.90	0.00	0.000000e+00	1 22	3489 3511	22	63.64%	68.18%

Seq1,Seq2,Tot Score,Tot Energy,Max Score,Max Energy,Strand,Len1,Len2,Positions
>>Hvi-miR29035	Locus_4163_Transcript_1/1_Confidence_1.000_Length_4930|supervillin-like	150.00	-17.90	150.00	-17.90	4873	22	4930	 3488
Complete


   Forward:	Score: 164.000000  Q:2 to 23  R:4375 to 4398 Align Len (23) (69.57%) (73.91%)

   Query:    3' AACGGU--UCGGUCUUGACAACGu 5'
                ||||||  | | | : ||||||| 
   Ref:      5' TTGCCATCATCAATGTCTGTTGCt 3'

   Energy:  -19.760000 kCal/Mol

Scores for this hit:
>Hvi-miR29035	Locus_4172_Transcript_1/1_Confidence_1.000_Length_4853|low	164.00	-19.76	0.00	0.000000e+00	2 23	4375 4398	23	69.57%	73.91%


   Forward:	Score: 159.000000  Q:1 to 15  R:4212 to 4233 Align Len (14) (85.71%) (85.71%)

   Query:    3' aacgguucGGUCUUGACAACGU 5'
                        || || ||||||||
   Ref:      5' aacctctcCCTGATCTGTTGCA 3'

   Energy:  -20.170000 kCal/Mol

Scores for this hit:
>Hvi-miR29035	Locus_4172_Transcript_1/1_Confidence_1.000_Length_4853|low	159.00	-20.17	0.00	0.000000e+00	1 15	4212 4233	14	85.71%	85.71%

Seq1,Seq2,Tot Score,Tot Energy,Max Score,Max Energy,Strand,Len1,Len2,Positions
>>Hvi-miR29035	Locus_4172_Transcript_1/1_Confidence_1.000_Length_4853|low	323.00	-39.93	164.00	-20.17	4882	22	4853	 4374 4211
Complete


   Forward:	Score: 158.000000  Q:1 to 22  R:512 to 537 Align Len (25) (60.00%) (76.00%)

   Query:    3' aACG-GUUCGGUC---UUGACAACGU 5'
                 ||: ||| :::|    |||||||||
   Ref:      5' aTGTACAATTTGGCTCTACTGTTGCA 3'

   Energy:  -17.350000 kCal/Mol

Scores for this hit:
>Hvi-miR29035	Locus_4223_Transcript_1/1_Confidence_1.000_Length_819|---NA---	158.00	-17.35	0.00	0.000000e+00	1 22	512 537	25	60.00%	76.00%

Seq1,Seq2,Tot Score,Tot Energy,Max Score,Max Energy,Strand,Len1,Len2,Positions
>>Hvi-miR29035	Locus_4223_Transcript_1/1_Confidence_1.000_Length_819|---NA---	158.00	-17.35	158.00	-17.35	4935	22	819	 511
Complete


   Forward:	Score: 150.000000  Q:2 to 23  R:778 to 800 Align Len (24) (62.50%) (66.67%)

   Query:    3' AACGGUUCGGUCU---UGACAACGu 5'
                || :| |  ||||    ||||||| 
   Ref:      5' TTATCTA--CAGACTTCCTGTTGCc 3'

   Energy:  -13.870000 kCal/Mol

Scores for this hit:
>Hvi-miR29035	Locus_4287_Transcript_1/1_Confidence_1.000_Length_1396|pdgf-	150.00	-13.87	0.00	0.000000e+00	2 23	778 800	24	62.50%	66.67%

Seq1,Seq2,Tot Score,Tot Energy,Max Score,Max Energy,Strand,Len1,Len2,Positions
>>Hvi-miR29035	Locus_4287_Transcript_1/1_Confidence_1.000_Length_1396|pdgf-	150.00	-13.87	150.00	-13.87	5017	22	1396	 777
Complete


   Forward:	Score: 160.000000  Q:1 to 20  R:361 to 380 Align Len (19) (68.42%) (84.21%)

   Query:    3' aacGGUUCGGUCUUGACAACGU 5'
                   |:|| ::||  ||||||||
   Ref:      5' gacCTAAATTAG--CTGTTGCA 3'

   Energy:  -18.360001 kCal/Mol

Scores for this hit:
>Hvi-miR29035	Locus_4300_Transcript_1/1_Confidence_1.000_Length_1143|u3	160.00	-18.36	0.00	0.000000e+00	1 20	361 380	19	68.42%	84.21%

Seq1,Seq2,Tot Score,Tot Energy,Max Score,Max Energy,Strand,Len1,Len2,Positions
>>Hvi-miR29035	Locus_4300_Transcript_1/1_Confidence_1.000_Length_1143|u3	160.00	-18.36	160.00	-18.36	5028	22	1143	 360
Complete


   Forward:	Score: 183.000000  Q:1 to 23  R:3152 to 3174 Align Len (23) (73.91%) (91.30%)

   Query:    3' AACGGUU-CGGUCUUGACAACGU 5'
                | |:||: ||||||:|||||||:
   Ref:      5' TGGTCAGTGCCAGAGCTGTTGCG 3'

   Energy:  -34.860001 kCal/Mol

Scores for this hit:
>Hvi-miR29035	Locus_4306_Transcript_1/1_Confidence_1.000_Length_10359	183.00	-34.86	0.00	0.000000e+00	1 23	3152 3174	23	73.91%	91.30%


   Forward:	Score: 158.000000  Q:2 to 23  R:6317 to 6334 Align Len (21) (71.43%) (76.19%)

   Query:    3' AACGGUUCGGUCUUGACAACGu 5'
                |||:|   ||||  ||||||| 
   Ref:      5' TTGTC---CCAG-TCTGTTGCt 3'

   Energy:  -20.030001 kCal/Mol

Scores for this hit:
>Hvi-miR29035	Locus_4306_Transcript_1/1_Confidence_1.000_Length_10359	158.00	-20.03	0.00	0.000000e+00	2 23	6317 6334	21	71.43%	76.19%

Seq1,Seq2,Tot Score,Tot Energy,Max Score,Max Energy,Strand,Len1,Len2,Positions
>>Hvi-miR29035	Locus_4306_Transcript_1/1_Confidence_1.000_Length_10359	341.00	-54.89	183.00	-34.86	5034	22	10359	 3151 6316
Complete


   Forward:	Score: 142.000000  Q:2 to 22  R:180 to 202 Align Len (22) (54.55%) (72.73%)

   Query:    3' aACGGU--UCGGUCUUGACAACGu 5'
                 || :|  || ::  :||||||| 
   Ref:      5' gTGGTAGTAG-TGTTGCTGTTGCt 3'

   Energy:  -15.380000 kCal/Mol

Scores for this hit:
>Hvi-miR29035	Locus_4342_Transcript_1/2_Confidence_1.000_Length_406|---NA---	142.00	-15.38	0.00	0.000000e+00	2 22	180 202	22	54.55%	72.73%

Seq1,Seq2,Tot Score,Tot Energy,Max Score,Max Energy,Strand,Len1,Len2,Positions
>>Hvi-miR29035	Locus_4342_Transcript_1/2_Confidence_1.000_Length_406|---NA---	142.00	-15.38	142.00	-15.38	5067	22	406	 179
Complete


   Forward:	Score: 158.000000  Q:1 to 22  R:333 to 354 Align Len (21) (61.90%) (76.19%)

   Query:    3' aACGGUUCGGUCUUGACAACGU 5'
                 | |:: |||  : ||||||||
   Ref:      5' cTACTGTGCCCTGTCTGTTGCA 3'

   Energy:  -19.170000 kCal/Mol

Scores for this hit:
>Hvi-miR29035	Locus_4360_Transcript_1/1_Confidence_1.000_Length_1040|protein	158.00	-19.17	0.00	0.000000e+00	1 22	333 354	21	61.90%	76.19%


   Forward:	Score: 145.000000  Q:2 to 20  R:817 to 840 Align Len (20) (60.00%) (70.00%)

   Query:    3' aacGGUUCG--GUCUUGACAACGu 5'
                   |:|||:  |    ||||||| 
   Ref:      5' actCTAAGTGGCCTTTCTGTTGCt 3'

   Energy:  -16.570000 kCal/Mol

Scores for this hit:
>Hvi-miR29035	Locus_4360_Transcript_1/1_Confidence_1.000_Length_1040|protein	145.00	-16.57	0.00	0.000000e+00	2 20	817 840	20	60.00%	70.00%

Seq1,Seq2,Tot Score,Tot Energy,Max Score,Max Energy,Strand,Len1,Len2,Positions
>>Hvi-miR29035	Locus_4360_Transcript_1/1_Confidence_1.000_Length_1040|protein	303.00	-35.74	158.00	-19.17	5083	22	1040	 332 816
Complete


   Forward:	Score: 164.000000  Q:1 to 22  R:54 to 78 Align Len (24) (66.67%) (79.17%)

   Query:    3' aACGGUUCG--GUCU-UGACAACGU 5'
                 || :|| :  :||| |||||||||
   Ref:      5' aTGGTAACTAGTAGAGACTGTTGCA 3'

   Energy:  -20.670000 kCal/Mol

Scores for this hit:
>Hvi-miR29035	Locus_4365_Transcript_1/1_Confidence_1.000_Length_2101|protein	164.00	-20.67	0.00	0.000000e+00	1 22	54 78	24	66.67%	79.17%

Seq1,Seq2,Tot Score,Tot Energy,Max Score,Max Energy,Strand,Len1,Len2,Positions
>>Hvi-miR29035	Locus_4365_Transcript_1/1_Confidence_1.000_Length_2101|protein	164.00	-20.67	164.00	-20.67	5088	22	2101	 53
Complete


   Forward:	Score: 168.000000  Q:1 to 20  R:551 to 572 Align Len (19) (68.42%) (89.47%)

   Query:    3' aacGGUUCGGUCUUGACAACGU 5'
                   :|:||:||  ||||||||:
   Ref:      5' tatTCGAGTCACCACTGTTGCG 3'

   Energy:  -25.240000 kCal/Mol

Scores for this hit:
>Hvi-miR29035	Locus_4370_Transcript_1/1_Confidence_1.000_Length_681|protein	168.00	-25.24	0.00	0.000000e+00	1 20	551 572	19	68.42%	89.47%

Seq1,Seq2,Tot Score,Tot Energy,Max Score,Max Energy,Strand,Len1,Len2,Positions
>>Hvi-miR29035	Locus_4370_Transcript_1/1_Confidence_1.000_Length_681|protein	168.00	-25.24	168.00	-25.24	5093	22	681	 550
Complete


   Forward:	Score: 149.000000  Q:2 to 23  R:943 to 963 Align Len (21) (61.90%) (71.43%)

   Query:    3' AACGGUUCGGUCUUGACAACGu 5'
                || :|  |  | :|||||||| 
   Ref:      5' TTCTCTTG-GACGACTGTTGCc 3'

   Energy:  -12.430000 kCal/Mol

Scores for this hit:
>Hvi-miR29035	Locus_4380_Transcript_1/1_Confidence_1.000_Length_1156|pyrazinamidase	149.00	-12.43	0.00	0.000000e+00	2 23	943 963	21	61.90%	71.43%

Seq1,Seq2,Tot Score,Tot Energy,Max Score,Max Energy,Strand,Len1,Len2,Positions
>>Hvi-miR29035	Locus_4380_Transcript_1/1_Confidence_1.000_Length_1156|pyrazinamidase	149.00	-12.43	149.00	-12.43	5103	22	1156	 942
Complete


   Forward:	Score: 152.000000  Q:1 to 22  R:3325 to 3348 Align Len (23) (65.22%) (65.22%)

   Query:    3' aACGGUUCGGUCU--UGACAACGU 5'
                 || ||   | ||   ||||||||
   Ref:      5' gTGACATCACTGACTCCTGTTGCA 3'

   Energy:  -15.020000 kCal/Mol

Scores for this hit:
>Hvi-miR29035	Locus_4399_Transcript_1/1_Confidence_1.000_Length_4472|aldehyde	152.00	-15.02	0.00	0.000000e+00	1 22	3325 3348	23	65.22%	65.22%

Seq1,Seq2,Tot Score,Tot Energy,Max Score,Max Energy,Strand,Len1,Len2,Positions
>>Hvi-miR29035	Locus_4399_Transcript_1/1_Confidence_1.000_Length_4472|aldehyde	152.00	-15.02	152.00	-15.02	5130	22	4472	 3324
Complete


   Forward:	Score: 140.000000  Q:2 to 9  R:1838 to 1859 Align Len (7) (100.00%) (100.00%)

   Query:    3' aacgguucggucuuGACAACGu 5'
                              ||||||| 
   Ref:      5' aatgttatttctctCTGTTGCt 3'

   Energy:  -15.100000 kCal/Mol

Scores for this hit:
>Hvi-miR29035	Locus_4400_Transcript_1/1_Confidence_1.000_Length_2164|protein	140.00	-15.10	0.00	0.000000e+00	2 9	1838 1859	7	100.00%	100.00%

Seq1,Seq2,Tot Score,Tot Energy,Max Score,Max Energy,Strand,Len1,Len2,Positions
>>Hvi-miR29035	Locus_4400_Transcript_1/1_Confidence_1.000_Length_2164|protein	140.00	-15.10	140.00	-15.10	5131	22	2164	 1837
Complete


   Forward:	Score: 156.000000  Q:2 to 22  R:623 to 641 Align Len (20) (70.00%) (80.00%)

   Query:    3' aACGGUUCGGUCUUGACAACGu 5'
                 | ::|| ||  ||||||||| 
   Ref:      5' gTTTTAA-CC--AACTGTTGCc 3'

   Energy:  -14.750000 kCal/Mol

Scores for this hit:
>Hvi-miR29035	Locus_4427_Transcript_1/1_Confidence_1.000_Length_933|PREDICTED:	156.00	-14.75	0.00	0.000000e+00	2 22	623 641	20	70.00%	80.00%

Seq1,Seq2,Tot Score,Tot Energy,Max Score,Max Energy,Strand,Len1,Len2,Positions
>>Hvi-miR29035	Locus_4427_Transcript_1/1_Confidence_1.000_Length_933|PREDICTED:	156.00	-14.75	156.00	-14.75	5160	22	933	 622
Complete


   Forward:	Score: 156.000000  Q:2 to 23  R:50 to 78 Align Len (28) (57.14%) (67.86%)

   Query:    3' AAC---GGUUCGGUCU----UGACAACGu 5'
                |||   :||| |: ||    :||||||| 
   Ref:      5' TTGGTCTCAAACTCGATCTTGCTGTTGCt 3'

   Energy:  -14.110000 kCal/Mol

Scores for this hit:
>Hvi-miR29035	Locus_4437_Transcript_1/1_Confidence_1.000_Length_402|---NA---	156.00	-14.11	0.00	0.000000e+00	2 23	50 78	28	57.14%	67.86%

Seq1,Seq2,Tot Score,Tot Energy,Max Score,Max Energy,Strand,Len1,Len2,Positions
>>Hvi-miR29035	Locus_4437_Transcript_1/1_Confidence_1.000_Length_402|---NA---	156.00	-14.11	156.00	-14.11	5173	22	402	 49
Complete


   Forward:	Score: 143.000000  Q:2 to 16  R:1062 to 1083 Align Len (14) (64.29%) (78.57%)

   Query:    3' aacgguuCGGUCUUGACAACGu 5'
                       ||:   :||||||| 
   Ref:      5' ccctctcGCTCATGCTGTTGCc 3'

   Energy:  -14.450000 kCal/Mol

Scores for this hit:
>Hvi-miR29035	Locus_4443_Transcript_1/1_Confidence_1.000_Length_1138|zinc	143.00	-14.45	0.00	0.000000e+00	2 16	1062 1083	14	64.29%	78.57%

Seq1,Seq2,Tot Score,Tot Energy,Max Score,Max Energy,Strand,Len1,Len2,Positions
>>Hvi-miR29035	Locus_4443_Transcript_1/1_Confidence_1.000_Length_1138|zinc	143.00	-14.45	143.00	-14.45	5187	22	1138	 1061
Complete


   Forward:	Score: 142.000000  Q:2 to 22  R:594 to 612 Align Len (20) (55.00%) (70.00%)

   Query:    3' aACGGUUCGGUCUUGACAACGu 5'
                 | |:: |:|    ||||||| 
   Ref:      5' cTTCTGTGTC---TCTGTTGCc 3'

   Energy:  -13.430000 kCal/Mol

Scores for this hit:
>Hvi-miR29035	Locus_4444_Transcript_1/1_Confidence_1.000_Length_1222|circadian	142.00	-13.43	0.00	0.000000e+00	2 22	594 612	20	55.00%	70.00%

Seq1,Seq2,Tot Score,Tot Energy,Max Score,Max Energy,Strand,Len1,Len2,Positions
>>Hvi-miR29035	Locus_4444_Transcript_1/1_Confidence_1.000_Length_1222|circadian	142.00	-13.43	142.00	-13.43	5188	22	1222	 593
Complete


   Forward:	Score: 166.000000  Q:1 to 23  R:1921 to 1952 Align Len (33) (57.58%) (63.64%)

   Query:    3' AACGGUUCGGUC-----------UUGACAACGU 5'
                |||:| ||||||           :|||||||||
   Ref:      5' TTGTC-AGCCAGCGTGAGAGAGAGACTGTTGCA 3'

   Energy:  -27.549999 kCal/Mol

Scores for this hit:
>Hvi-miR29035	Locus_4473_Transcript_1/1_Confidence_1.000_Length_3472|neuron	166.00	-27.55	0.00	0.000000e+00	1 23	1921 1952	33	57.58%	63.64%

Seq1,Seq2,Tot Score,Tot Energy,Max Score,Max Energy,Strand,Len1,Len2,Positions
>>Hvi-miR29035	Locus_4473_Transcript_1/1_Confidence_1.000_Length_3472|neuron	166.00	-27.55	166.00	-27.55	5217	22	3472	 1920
Complete


   Forward:	Score: 152.000000  Q:2 to 22  R:1443 to 1463 Align Len (20) (65.00%) (75.00%)

   Query:    3' aACGGUUCGGUCUUGACAACGu 5'
                 ||  ::| |||  ||||||| 
   Ref:      5' aTGAGGGGACAG-TCTGTTGCt 3'

   Energy:  -17.969999 kCal/Mol

Scores for this hit:
>Hvi-miR29035	Locus_4486_Transcript_1/1_Confidence_1.000_Length_1871|leucine-rich	152.00	-17.97	0.00	0.000000e+00	2 22	1443 1463	20	65.00%	75.00%

Seq1,Seq2,Tot Score,Tot Energy,Max Score,Max Energy,Strand,Len1,Len2,Positions
>>Hvi-miR29035	Locus_4486_Transcript_1/1_Confidence_1.000_Length_1871|leucine-rich	152.00	-17.97	152.00	-17.97	5233	22	1871	 1442
Complete


   Forward:	Score: 158.000000  Q:2 to 23  R:1552 to 1571 Align Len (21) (71.43%) (71.43%)

   Query:    3' AACGGUUCGGUCUUGACAACGu 5'
                |||||   |||   ||||||| 
   Ref:      5' TTGCC--TCCATTTCTGTTGCt 3'

   Energy:  -20.230000 kCal/Mol

Scores for this hit:
>Hvi-miR29035	Locus_4491_Transcript_1/1_Confidence_1.000_Length_2205|cuticular	158.00	-20.23	0.00	0.000000e+00	2 23	1552 1571	21	71.43%	71.43%


   Forward:	Score: 152.000000  Q:2 to 23  R:1270 to 1285 Align Len (21) (66.67%) (71.43%)

   Query:    3' AACGGUUCGGUCUUGACAACGu 5'
                |||  |||:|    ||||||| 
   Ref:      5' TTG--AAGTC----CTGTTGCt 3'

   Energy:  -13.200000 kCal/Mol

Scores for this hit:
>Hvi-miR29035	Locus_4491_Transcript_1/1_Confidence_1.000_Length_2205|cuticular	152.00	-13.20	0.00	0.000000e+00	2 23	1270 1285	21	66.67%	71.43%

Seq1,Seq2,Tot Score,Tot Energy,Max Score,Max Energy,Strand,Len1,Len2,Positions
>>Hvi-miR29035	Locus_4491_Transcript_1/1_Confidence_1.000_Length_2205|cuticular	310.00	-33.43	158.00	-20.23	5239	22	2205	 1551 1269
Complete


   Forward:	Score: 174.000000  Q:2 to 23  R:588 to 612 Align Len (24) (66.67%) (83.33%)

   Query:    3' AACG---GUUCGGUCUUGACAACGu 5'
                |||:   :||||:: ||||||||| 
   Ref:      5' TTGTACATAAGCTGTAACTGTTGCt 3'

   Energy:  -21.299999 kCal/Mol

Scores for this hit:
>Hvi-miR29035	Locus_4493_Transcript_1/1_Confidence_1.000_Length_686|---NA---	174.00	-21.30	0.00	0.000000e+00	2 23	588 612	24	66.67%	83.33%

Seq1,Seq2,Tot Score,Tot Energy,Max Score,Max Energy,Strand,Len1,Len2,Positions
>>Hvi-miR29035	Locus_4493_Transcript_1/1_Confidence_1.000_Length_686|---NA---	174.00	-21.30	174.00	-21.30	5243	22	686	 587
Complete


   Forward:	Score: 160.000000  Q:1 to 23  R:53 to 77 Align Len (26) (57.69%) (76.92%)

   Query:    3' AAC----GGUUCGGUCUUGACAACGU 5'
                |||    |:| ||: |::|||||||:
   Ref:      5' TTGATCTCTATGCT-GGGCTGTTGCG 3'

   Energy:  -22.360001 kCal/Mol

Scores for this hit:
>Hvi-miR29035	Locus_4500_Transcript_1/1_Confidence_1.000_Length_2089|calsyntenin-	160.00	-22.36	0.00	0.000000e+00	1 23	53 77	26	57.69%	76.92%

Seq1,Seq2,Tot Score,Tot Energy,Max Score,Max Energy,Strand,Len1,Len2,Positions
>>Hvi-miR29035	Locus_4500_Transcript_1/1_Confidence_1.000_Length_2089|calsyntenin-	160.00	-22.36	160.00	-22.36	5250	22	2089	 52
Complete


   Forward:	Score: 167.000000  Q:2 to 23  R:1280 to 1298 Align Len (21) (71.43%) (80.95%)

   Query:    3' AACGGUUCGGUCUUGACAACGu 5'
                |||: |||   ||:||||||| 
   Ref:      5' TTGTGAAG---GAGCTGTTGCt 3'

   Energy:  -19.309999 kCal/Mol

Scores for this hit:
>Hvi-miR29035	Locus_4506_Transcript_1/1_Confidence_1.000_Length_3726|leucine-rich	167.00	-19.31	0.00	0.000000e+00	2 23	1280 1298	21	71.43%	80.95%

Seq1,Seq2,Tot Score,Tot Energy,Max Score,Max Energy,Strand,Len1,Len2,Positions
>>Hvi-miR29035	Locus_4506_Transcript_1/1_Confidence_1.000_Length_3726|leucine-rich	167.00	-19.31	167.00	-19.31	5256	22	3726	 1279
Complete


   Forward:	Score: 173.000000  Q:1 to 23  R:456 to 480 Align Len (25) (68.00%) (84.00%)

   Query:    3' AACGGUUCGGU--CU-UGACAACGU 5'
                |||:||| ::|  || ||||||||:
   Ref:      5' TTGTCAATTTATTGATACTGTTGCG 3'

   Energy:  -20.639999 kCal/Mol

Scores for this hit:
>Hvi-miR29035	Locus_4529_Transcript_1/1_Confidence_1.000_Length_1434|---NA---	173.00	-20.64	0.00	0.000000e+00	1 23	456 480	25	68.00%	84.00%

Seq1,Seq2,Tot Score,Tot Energy,Max Score,Max Energy,Strand,Len1,Len2,Positions
>>Hvi-miR29035	Locus_4529_Transcript_1/1_Confidence_1.000_Length_1434|---NA---	173.00	-20.64	173.00	-20.64	5280	22	1434	 455
Complete


   Forward:	Score: 158.000000  Q:1 to 22  R:1085 to 1106 Align Len (23) (65.22%) (82.61%)

   Query:    3' aACGGUUCGG-UCU-UGACAACGU 5'
                 ||:  ||:: ||| :||||||||
   Ref:      5' cTGT--AGTTAAGATGCTGTTGCA 3'

   Energy:  -19.350000 kCal/Mol

Scores for this hit:
>Hvi-miR29035	Locus_4535_Transcript_1/1_Confidence_1.000_Length_1308|small	158.00	-19.35	0.00	0.000000e+00	1 22	1085 1106	23	65.22%	82.61%

Seq1,Seq2,Tot Score,Tot Energy,Max Score,Max Energy,Strand,Len1,Len2,Positions
>>Hvi-miR29035	Locus_4535_Transcript_1/1_Confidence_1.000_Length_1308|small	158.00	-19.35	158.00	-19.35	5285	22	1308	 1084
Complete


   Forward:	Score: 161.000000  Q:2 to 23  R:1949 to 1969 Align Len (21) (71.43%) (76.19%)

   Query:    3' AACGGUUCGGUCUUGACAACGu 5'
                ||| : | || | |||||||| 
   Ref:      5' TTGGT-ATCCTGTACTGTTGCc 3'

   Energy:  -16.780001 kCal/Mol

Scores for this hit:
>Hvi-miR29035	Locus_4542_Transcript_1/1_Confidence_1.000_Length_3722|annulin	161.00	-16.78	0.00	0.000000e+00	2 23	1949 1969	21	71.43%	76.19%

Seq1,Seq2,Tot Score,Tot Energy,Max Score,Max Energy,Strand,Len1,Len2,Positions
>>Hvi-miR29035	Locus_4542_Transcript_1/1_Confidence_1.000_Length_3722|annulin	161.00	-16.78	161.00	-16.78	5292	22	3722	 1948
Complete


   Forward:	Score: 154.000000  Q:2 to 23  R:52 to 84 Align Len (32) (56.25%) (62.50%)

   Query:    3' AACGGU-UC-GGUC---------UUGACAACGu 5'
                || :|| || ||||         |:||||||| 
   Ref:      5' TTTTCATAGACCAGGAAGAGTACAGCTGTTGCt 3'

   Energy:  -21.129999 kCal/Mol

Scores for this hit:
>Hvi-miR29035	Locus_4554_Transcript_1/1_Confidence_1.000_Length_1017|mitochondrial	154.00	-21.13	0.00	0.000000e+00	2 23	52 84	32	56.25%	62.50%

Seq1,Seq2,Tot Score,Tot Energy,Max Score,Max Energy,Strand,Len1,Len2,Positions
>>Hvi-miR29035	Locus_4554_Transcript_1/1_Confidence_1.000_Length_1017|mitochondrial	154.00	-21.13	154.00	-21.13	5305	22	1017	 51
Complete


   Forward:	Score: 158.000000  Q:2 to 23  R:95 to 116 Align Len (21) (61.90%) (76.19%)

   Query:    3' AACGGUUCGGUCUUGACAACGu 5'
                | |:|  |: | :|||||||| 
   Ref:      5' TAGTCTTGTGATGACTGTTGCc 3'

   Energy:  -17.629999 kCal/Mol

Scores for this hit:
>Hvi-miR29035	Locus_4573_Transcript_1/1_Confidence_1.000_Length_1225|zinc	158.00	-17.63	0.00	0.000000e+00	2 23	95 116	21	61.90%	76.19%

Seq1,Seq2,Tot Score,Tot Energy,Max Score,Max Energy,Strand,Len1,Len2,Positions
>>Hvi-miR29035	Locus_4573_Transcript_1/1_Confidence_1.000_Length_1225|zinc	158.00	-17.63	158.00	-17.63	5324	22	1225	 94
Complete


   Forward:	Score: 159.000000  Q:2 to 16  R:86 to 107 Align Len (14) (78.57%) (92.86%)

   Query:    3' aacgguuCGGUCUUGACAACGu 5'
                       || :||:||||||| 
   Ref:      5' ggtgggtGCGGGAGCTGTTGCt 3'

   Energy:  -21.730000 kCal/Mol

Scores for this hit:
>Hvi-miR29035	Locus_4579_Transcript_1/1_Confidence_1.000_Length_1570|isoform	159.00	-21.73	0.00	0.000000e+00	2 16	86 107	14	78.57%	92.86%

Seq1,Seq2,Tot Score,Tot Energy,Max Score,Max Energy,Strand,Len1,Len2,Positions
>>Hvi-miR29035	Locus_4579_Transcript_1/1_Confidence_1.000_Length_1570|isoform	159.00	-21.73	159.00	-21.73	5330	22	1570	 85
Complete


   Forward:	Score: 169.000000  Q:2 to 22  R:1606 to 1625 Align Len (20) (70.00%) (90.00%)

   Query:    3' aACGGUUCGGUCUUGACAACGu 5'
                 |||:::|:|||  ||||||| 
   Ref:      5' gTGCTGGGTCAG--CTGTTGCc 3'

   Energy:  -24.709999 kCal/Mol

Scores for this hit:
>Hvi-miR29035	Locus_4583_Transcript_1/1_Confidence_1.000_Length_4976|dnaj	169.00	-24.71	0.00	0.000000e+00	2 22	1606 1625	20	70.00%	90.00%

Seq1,Seq2,Tot Score,Tot Energy,Max Score,Max Energy,Strand,Len1,Len2,Positions
>>Hvi-miR29035	Locus_4583_Transcript_1/1_Confidence_1.000_Length_4976|dnaj	169.00	-24.71	169.00	-24.71	5334	22	4976	 1605
Complete


   Forward:	Score: 148.000000  Q:1 to 20  R:479 to 496 Align Len (19) (68.42%) (73.68%)

   Query:    3' aacGGUUCGGUCUUGACAACGU 5'
                   |||  || |  |||||||:
   Ref:      5' tcaCCA--CCTG--CTGTTGCG 3'

   Energy:  -18.860001 kCal/Mol

Scores for this hit:
>Hvi-miR29035	Locus_4594_Transcript_1/1_Confidence_1.000_Length_3513|protein	148.00	-18.86	0.00	0.000000e+00	1 20	479 496	19	68.42%	73.68%

Seq1,Seq2,Tot Score,Tot Energy,Max Score,Max Energy,Strand,Len1,Len2,Positions
>>Hvi-miR29035	Locus_4594_Transcript_1/1_Confidence_1.000_Length_3513|protein	148.00	-18.86	148.00	-18.86	5344	22	3513	 478
Complete


   Forward:	Score: 158.000000  Q:1 to 22  R:95 to 115 Align Len (22) (72.73%) (72.73%)

   Query:    3' aACGGUUCG-GUCUUGACAACGU 5'
                 |||||  | | |  ||||||||
   Ref:      5' cTGCCATTCTCTG--CTGTTGCA 3'

   Energy:  -21.340000 kCal/Mol

Scores for this hit:
>Hvi-miR29035	Locus_4617_Transcript_1/1_Confidence_1.000_Length_966|---NA---	158.00	-21.34	0.00	0.000000e+00	1 22	95 115	22	72.73%	72.73%

Seq1,Seq2,Tot Score,Tot Energy,Max Score,Max Energy,Strand,Len1,Len2,Positions
>>Hvi-miR29035	Locus_4617_Transcript_1/1_Confidence_1.000_Length_966|---NA---	158.00	-21.34	158.00	-21.34	5374	22	966	 94
Complete


   Forward:	Score: 162.000000  Q:2 to 22  R:561 to 583 Align Len (22) (68.18%) (81.82%)

   Query:    3' aACGGU--UCGGUCUUGACAACGu 5'
                 |||||  || ::|: ||||||| 
   Ref:      5' aTGCCAATAG-TGGGTCTGTTGCt 3'

   Energy:  -21.750000 kCal/Mol

Scores for this hit:
>Hvi-miR29035	Locus_4618_Transcript_1/1_Confidence_1.000_Length_2212|stearoyl-coa	162.00	-21.75	0.00	0.000000e+00	2 22	561 583	22	68.18%	81.82%

Seq1,Seq2,Tot Score,Tot Energy,Max Score,Max Energy,Strand,Len1,Len2,Positions
>>Hvi-miR29035	Locus_4618_Transcript_1/1_Confidence_1.000_Length_2212|stearoyl-coa	162.00	-21.75	162.00	-21.75	5375	22	2212	 560
Complete


   Forward:	Score: 151.000000  Q:2 to 22  R:3534 to 3552 Align Len (21) (66.67%) (71.43%)

   Query:    3' aACGGU-UCGGUCUUGACAACGu 5'
                 |||:|  |||    ||||||| 
   Ref:      5' aTGCTACTGCC----CTGTTGCt 3'

   Energy:  -17.709999 kCal/Mol

Scores for this hit:
>Hvi-miR29035	Locus_4625_Transcript_1/1_Confidence_1.000_Length_6175|e3	151.00	-17.71	0.00	0.000000e+00	2 22	3534 3552	21	66.67%	71.43%

Seq1,Seq2,Tot Score,Tot Energy,Max Score,Max Energy,Strand,Len1,Len2,Positions
>>Hvi-miR29035	Locus_4625_Transcript_1/1_Confidence_1.000_Length_6175|e3	151.00	-17.71	151.00	-17.71	5383	22	6175	 3533
Complete


   Forward:	Score: 169.000000  Q:2 to 22  R:136 to 158 Align Len (21) (71.43%) (85.71%)

   Query:    3' aACGGUUCGG-UCUUGACAACGu 5'
                 || :|||:: | ||||||||| 
   Ref:      5' aTGATAAGTTAAAAACTGTTGCc 3'

   Energy:  -18.920000 kCal/Mol

Scores for this hit:
>Hvi-miR29035	Locus_4641_Transcript_1/2_Confidence_1.000_Length_353|---NA---	169.00	-18.92	0.00	0.000000e+00	2 22	136 158	21	71.43%	85.71%

Seq1,Seq2,Tot Score,Tot Energy,Max Score,Max Energy,Strand,Len1,Len2,Positions
>>Hvi-miR29035	Locus_4641_Transcript_1/2_Confidence_1.000_Length_353|---NA---	169.00	-18.92	169.00	-18.92	5396	22	353	 135
Complete


   Forward:	Score: 169.000000  Q:2 to 22  R:108 to 130 Align Len (21) (71.43%) (85.71%)

   Query:    3' aACGGUUCGG-UCUUGACAACGu 5'
                 || :|||:: | ||||||||| 
   Ref:      5' aTGATAAGTTAAAAACTGTTGCc 3'

   Energy:  -18.920000 kCal/Mol

Scores for this hit:
>Hvi-miR29035	Locus_4641_Transcript_2/2_Confidence_1.000_Length_325|---NA---	169.00	-18.92	0.00	0.000000e+00	2 22	108 130	21	71.43%	85.71%

Seq1,Seq2,Tot Score,Tot Energy,Max Score,Max Energy,Strand,Len1,Len2,Positions
>>Hvi-miR29035	Locus_4641_Transcript_2/2_Confidence_1.000_Length_325|---NA---	169.00	-18.92	169.00	-18.92	5397	22	325	 107
Complete


   Forward:	Score: 160.000000  Q:2 to 21  R:224 to 246 Align Len (20) (65.00%) (85.00%)

   Query:    3' aaCGGUUCGGUC-UUGACAACGu 5'
                  ||:| |::|| : ||||||| 
   Ref:      5' caGCTATGTTAGTGTCTGTTGCt 3'

   Energy:  -21.120001 kCal/Mol

Scores for this hit:
>Hvi-miR29035	Locus_4652_Transcript_1/1_Confidence_1.000_Length_2540|cell	160.00	-21.12	0.00	0.000000e+00	2 21	224 246	20	65.00%	85.00%


   Forward:	Score: 155.000000  Q:2 to 22  R:764 to 789 Align Len (24) (62.50%) (66.67%)

   Query:    3' aACGGUUCGGUCU----UGACAACGu 5'
                 | :| | || ||    |||||||| 
   Ref:      5' cTCTCCACCCTGATGAGACTGTTGCt 3'

   Energy:  -17.930000 kCal/Mol

Scores for this hit:
>Hvi-miR29035	Locus_4652_Transcript_1/1_Confidence_1.000_Length_2540|cell	155.00	-17.93	0.00	0.000000e+00	2 22	764 789	24	62.50%	66.67%

Seq1,Seq2,Tot Score,Tot Energy,Max Score,Max Energy,Strand,Len1,Len2,Positions
>>Hvi-miR29035	Locus_4652_Transcript_1/1_Confidence_1.000_Length_2540|cell	315.00	-39.05	160.00	-21.12	5409	22	2540	 223 763
Complete


   Forward:	Score: 159.000000  Q:1 to 23  R:476 to 501 Align Len (26) (65.38%) (69.23%)

   Query:    3' AAC--GGUUCGGU--CUUGACAACGU 5'
                |||   |:| |||  |  ||||||||
   Ref:      5' TTGATGCGATCCATGGCTCTGTTGCA 3'

   Energy:  -20.100000 kCal/Mol

Scores for this hit:
>Hvi-miR29035	Locus_4658_Transcript_1/1_Confidence_1.000_Length_1366|dna	159.00	-20.10	0.00	0.000000e+00	1 23	476 501	26	65.38%	69.23%

Seq1,Seq2,Tot Score,Tot Energy,Max Score,Max Energy,Strand,Len1,Len2,Positions
>>Hvi-miR29035	Locus_4658_Transcript_1/1_Confidence_1.000_Length_1366|dna	159.00	-20.10	159.00	-20.10	5415	22	1366	 475
Complete


   Forward:	Score: 149.000000  Q:2 to 22  R:77 to 99 Align Len (21) (61.90%) (71.43%)

   Query:    3' aACGGU-UCGGUCUUGACAACGu 5'
                 || :| | ||:   ||||||| 
   Ref:      5' gTGATATAACCGACTCTGTTGCc 3'

   Energy:  -16.120001 kCal/Mol

Scores for this hit:
>Hvi-miR29035	Locus_4659_Transcript_1/1_Confidence_1.000_Length_631|heat	149.00	-16.12	0.00	0.000000e+00	2 22	77 99	21	61.90%	71.43%

Seq1,Seq2,Tot Score,Tot Energy,Max Score,Max Energy,Strand,Len1,Len2,Positions
>>Hvi-miR29035	Locus_4659_Transcript_1/1_Confidence_1.000_Length_631|heat	149.00	-16.12	149.00	-16.12	5416	22	631	 76
Complete


   Forward:	Score: 154.000000  Q:2 to 23  R:742 to 761 Align Len (21) (57.14%) (80.95%)

   Query:    3' AACGGUUCGGUCUUGACAACGu 5'
                || |::|  :: |:||||||| 
   Ref:      5' TTCCTGA--TGAAGCTGTTGCc 3'

   Energy:  -15.110000 kCal/Mol

Scores for this hit:
>Hvi-miR29035	Locus_4681_Transcript_1/1_Confidence_1.000_Length_1525|serine	154.00	-15.11	0.00	0.000000e+00	2 23	742 761	21	57.14%	80.95%

Seq1,Seq2,Tot Score,Tot Energy,Max Score,Max Energy,Strand,Len1,Len2,Positions
>>Hvi-miR29035	Locus_4681_Transcript_1/1_Confidence_1.000_Length_1525|serine	154.00	-15.11	154.00	-15.11	5444	22	1525	 741
Complete


   Forward:	Score: 170.000000  Q:1 to 20  R:1355 to 1378 Align Len (21) (71.43%) (85.71%)

   Query:    3' aacGGUU--CGGUCUUGACAACGU 5'
                   |:||  |::| ||||||||||
   Ref:      5' catCTAAGTGTTAAAACTGTTGCA 3'

   Energy:  -20.270000 kCal/Mol

Scores for this hit:
>Hvi-miR29035	Locus_4686_Transcript_1/1_Confidence_1.000_Length_2091|na(+)	170.00	-20.27	0.00	0.000000e+00	1 20	1355 1378	21	71.43%	85.71%

Seq1,Seq2,Tot Score,Tot Energy,Max Score,Max Energy,Strand,Len1,Len2,Positions
>>Hvi-miR29035	Locus_4686_Transcript_1/1_Confidence_1.000_Length_2091|na(+)	170.00	-20.27	170.00	-20.27	5449	22	2091	 1354
Complete


   Forward:	Score: 153.000000  Q:2 to 20  R:496 to 522 Align Len (23) (65.22%) (69.57%)

   Query:    3' aacGGUU---CG--GUCUUGACAACGu 5'
                   ||||   ||  |  |:||||||| 
   Ref:      5' cccCCAACTGGCTTCCTAGCTGTTGCt 3'

   Energy:  -18.250000 kCal/Mol

Scores for this hit:
>Hvi-miR29035	Locus_4690_Transcript_1/1_Confidence_1.000_Length_943|phosphatidylinositol	153.00	-18.25	0.00	0.000000e+00	2 20	496 522	23	65.22%	69.57%

Seq1,Seq2,Tot Score,Tot Energy,Max Score,Max Energy,Strand,Len1,Len2,Positions
>>Hvi-miR29035	Locus_4690_Transcript_1/1_Confidence_1.000_Length_943|phosphatidylinositol	153.00	-18.25	153.00	-18.25	5453	22	943	 495
Complete


   Forward:	Score: 146.000000  Q:2 to 23  R:6126 to 6148 Align Len (22) (59.09%) (68.18%)

   Query:    3' AACGGUU-CGGUCUUGACAACGu 5'
                | | :||  |:   |||||||| 
   Ref:      5' TAGGTAACTCTTTCACTGTTGCt 3'

   Energy:  -14.480000 kCal/Mol

Scores for this hit:
>Hvi-miR29035	Locus_4710_Transcript_1/1_Confidence_1.000_Length_6264	146.00	-14.48	0.00	0.000000e+00	2 23	6126 6148	22	59.09%	68.18%

Seq1,Seq2,Tot Score,Tot Energy,Max Score,Max Energy,Strand,Len1,Len2,Positions
>>Hvi-miR29035	Locus_4710_Transcript_1/1_Confidence_1.000_Length_6264	146.00	-14.48	146.00	-14.48	5478	22	6264	 6125
Complete


   Forward:	Score: 141.000000  Q:2 to 22  R:553 to 572 Align Len (20) (55.00%) (70.00%)

   Query:    3' aACGGUUCGGUCUUGACAACGu 5'
                 | :||| ::    ||||||| 
   Ref:      5' cTATCAAATT--TTCTGTTGCc 3'

   Energy:  -13.220000 kCal/Mol

Scores for this hit:
>Hvi-miR29035	Locus_4723_Transcript_1/1_Confidence_1.000_Length_783|---NA---	141.00	-13.22	0.00	0.000000e+00	2 22	553 572	20	55.00%	70.00%

Seq1,Seq2,Tot Score,Tot Energy,Max Score,Max Energy,Strand,Len1,Len2,Positions
>>Hvi-miR29035	Locus_4723_Transcript_1/1_Confidence_1.000_Length_783|---NA---	141.00	-13.22	141.00	-13.22	5494	22	783	 552
Complete


   Forward:	Score: 174.000000  Q:1 to 22  R:761 to 784 Align Len (23) (73.91%) (86.96%)

   Query:    3' aACGGU-UCG-GUCUUGACAACGU 5'
                 | ||| ||: |||:||||||||:
   Ref:      5' cTCCCACAGTACAGGACTGTTGCG 3'

   Energy:  -28.139999 kCal/Mol

Scores for this hit:
>Hvi-miR29035	Locus_4734_Transcript_1/1_Confidence_1.000_Length_2322|breast	174.00	-28.14	0.00	0.000000e+00	1 22	761 784	23	73.91%	86.96%

Seq1,Seq2,Tot Score,Tot Energy,Max Score,Max Energy,Strand,Len1,Len2,Positions
>>Hvi-miR29035	Locus_4734_Transcript_1/1_Confidence_1.000_Length_2322|breast	174.00	-28.14	174.00	-28.14	5503	22	2322	 760
Complete


   Forward:	Score: 155.000000  Q:1 to 15  R:2339 to 2360 Align Len (14) (71.43%) (92.86%)

   Query:    3' aacgguucGGUCUUGACAACGU 5'
                        | :||:|||||||:
   Ref:      5' ccttctttCAGGAGCTGTTGCG 3'

   Energy:  -20.540001 kCal/Mol

Scores for this hit:
>Hvi-miR29035	Locus_4741_Transcript_1/1_Confidence_1.000_Length_3107|wash	155.00	-20.54	0.00	0.000000e+00	1 15	2339 2360	14	71.43%	92.86%

Seq1,Seq2,Tot Score,Tot Energy,Max Score,Max Energy,Strand,Len1,Len2,Positions
>>Hvi-miR29035	Locus_4741_Transcript_1/1_Confidence_1.000_Length_3107|wash	155.00	-20.54	155.00	-20.54	5510	22	3107	 2338
Complete


   Forward:	Score: 147.000000  Q:2 to 20  R:138 to 160 Align Len (19) (63.16%) (73.68%)

   Query:    3' aacGGUUCGGU-CUUGACAACGu 5'
                   ::||  ||  | ||||||| 
   Ref:      5' tatTTAAAACATCACCTGTTGCt 3'

   Energy:  -11.000000 kCal/Mol

Scores for this hit:
>Hvi-miR29035	Locus_4744_Transcript_1/1_Confidence_1.000_Length_2239|erythrocyte	147.00	-11.00	0.00	0.000000e+00	2 20	138 160	19	63.16%	73.68%

Seq1,Seq2,Tot Score,Tot Energy,Max Score,Max Energy,Strand,Len1,Len2,Positions
>>Hvi-miR29035	Locus_4744_Transcript_1/1_Confidence_1.000_Length_2239|erythrocyte	147.00	-11.00	147.00	-11.00	5513	22	2239	 137
Complete


   Forward:	Score: 161.000000  Q:1 to 20  R:1376 to 1394 Align Len (19) (73.68%) (78.95%)

   Query:    3' aacGGUUCGGUCUUGACAACGU 5'
                   :||| ||   |||||||||
   Ref:      5' aacTCAACCC---ACTGTTGCA 3'

   Energy:  -17.700001 kCal/Mol

Scores for this hit:
>Hvi-miR29035	Locus_4760_Transcript_1/1_Confidence_1.000_Length_4293|af294321_1interleukin-16	161.00	-17.70	0.00	0.000000e+00	1 20	1376 1394	19	73.68%	78.95%

Seq1,Seq2,Tot Score,Tot Energy,Max Score,Max Energy,Strand,Len1,Len2,Positions
>>Hvi-miR29035	Locus_4760_Transcript_1/1_Confidence_1.000_Length_4293|af294321_1interleukin-16	161.00	-17.70	161.00	-17.70	5529	22	4293	 1375
Complete


   Forward:	Score: 158.000000  Q:2 to 23  R:1160 to 1182 Align Len (22) (63.64%) (77.27%)

   Query:    3' AACGGUUCGGUCU-UGACAACGu 5'
                |||  :| ||: | :||||||| 
   Ref:      5' TTGAGGACCCGTACGCTGTTGCc 3'

   Energy:  -15.030000 kCal/Mol

Scores for this hit:
>Hvi-miR29035	Locus_4768_Transcript_1/1_Confidence_1.000_Length_2327|cd109	158.00	-15.03	0.00	0.000000e+00	2 23	1160 1182	22	63.64%	77.27%

Seq1,Seq2,Tot Score,Tot Energy,Max Score,Max Energy,Strand,Len1,Len2,Positions
>>Hvi-miR29035	Locus_4768_Transcript_1/1_Confidence_1.000_Length_2327|cd109	158.00	-15.03	158.00	-15.03	5536	22	2327	 1159
Complete


   Forward:	Score: 165.000000  Q:2 to 23  R:1263 to 1287 Align Len (25) (72.00%) (76.00%)

   Query:    3' AAC--GGU--UCGGUCUUGACAACGu 5'
                |||  :||  || ||| |||||||| 
   Ref:      5' TTGAATCAACAGACAG-ACTGTTGCt 3'

   Energy:  -18.690001 kCal/Mol

Scores for this hit:
>Hvi-miR29035	Locus_4774_Transcript_1/1_Confidence_1.000_Length_1593|oxysterol-binding	165.00	-18.69	0.00	0.000000e+00	2 23	1263 1287	25	72.00%	76.00%

Seq1,Seq2,Tot Score,Tot Energy,Max Score,Max Energy,Strand,Len1,Len2,Positions
>>Hvi-miR29035	Locus_4774_Transcript_1/1_Confidence_1.000_Length_1593|oxysterol-binding	165.00	-18.69	165.00	-18.69	5541	22	1593	 1262
Complete


   Forward:	Score: 140.000000  Q:2 to 9  R:967 to 988 Align Len (7) (100.00%) (100.00%)

   Query:    3' aacgguucggucuuGACAACGu 5'
                              ||||||| 
   Ref:      5' actctttcatctctCTGTTGCt 3'

   Energy:  -12.410000 kCal/Mol

Scores for this hit:
>Hvi-miR29035	Locus_4775_Transcript_1/1_Confidence_1.000_Length_1720|fasciculation	140.00	-12.41	0.00	0.000000e+00	2 9	967 988	7	100.00%	100.00%

Seq1,Seq2,Tot Score,Tot Energy,Max Score,Max Energy,Strand,Len1,Len2,Positions
>>Hvi-miR29035	Locus_4775_Transcript_1/1_Confidence_1.000_Length_1720|fasciculation	140.00	-12.41	140.00	-12.41	5542	22	1720	 966
Complete


   Forward:	Score: 151.000000  Q:2 to 19  R:894 to 912 Align Len (17) (70.59%) (76.47%)

   Query:    3' aacgGUUCGGUCUUGACAACGu 5'
                    ||| :|   |||||||| 
   Ref:      5' cgtaCAACTC---ACTGTTGCc 3'

   Energy:  -12.980000 kCal/Mol

Scores for this hit:
>Hvi-miR29035	Locus_4783_Transcript_1/1_Confidence_1.000_Length_1085|ns1	151.00	-12.98	0.00	0.000000e+00	2 19	894 912	17	70.59%	76.47%


   Forward:	Score: 150.000000  Q:2 to 21  R:1021 to 1044 Align Len (21) (61.90%) (71.43%)

   Query:    3' aaCGGUUC--GGUCUUGACAACGu 5'
                  || |||  :|   :||||||| 
   Ref:      5' ggGCGAAGTCTCCCCGCTGTTGCt 3'

   Energy:  -20.080000 kCal/Mol

Scores for this hit:
>Hvi-miR29035	Locus_4783_Transcript_1/1_Confidence_1.000_Length_1085|ns1	150.00	-20.08	0.00	0.000000e+00	2 21	1021 1044	21	61.90%	71.43%

Seq1,Seq2,Tot Score,Tot Energy,Max Score,Max Energy,Strand,Len1,Len2,Positions
>>Hvi-miR29035	Locus_4783_Transcript_1/1_Confidence_1.000_Length_1085|ns1	301.00	-33.06	151.00	-20.08	5548	22	1085	 893 1020
Complete


   Forward:	Score: 159.000000  Q:1 to 23  R:69 to 90 Align Len (22) (63.64%) (72.73%)

   Query:    3' AACGGUUCGGUCUUGACAACGU 5'
                ||  :|| | | : ||||||||
   Ref:      5' TTTATAATCAATGCCTGTTGCA 3'

   Energy:  -15.160000 kCal/Mol

Scores for this hit:
>Hvi-miR29035	Locus_4808_Transcript_1/4_Confidence_0.667_Length_561|c3	159.00	-15.16	0.00	0.000000e+00	1 23	69 90	22	63.64%	72.73%

Seq1,Seq2,Tot Score,Tot Energy,Max Score,Max Energy,Strand,Len1,Len2,Positions
>>Hvi-miR29035	Locus_4808_Transcript_1/4_Confidence_0.667_Length_561|c3	159.00	-15.16	159.00	-15.16	5571	22	561	 68
Complete


   Forward:	Score: 150.000000  Q:2 to 23  R:7 to 28 Align Len (21) (57.14%) (71.43%)

   Query:    3' AACGGUUCGGUCUUGACAACGu 5'
                ||  |: |: | : ||||||| 
   Ref:      5' TTCGCGCGTAACGTCTGTTGCc 3'

   Energy:  -14.080000 kCal/Mol

Scores for this hit:
>Hvi-miR29035	Locus_4808_Transcript_2/4_Confidence_0.583_Length_663|c3	150.00	-14.08	0.00	0.000000e+00	2 23	7 28	21	57.14%	71.43%

Seq1,Seq2,Tot Score,Tot Energy,Max Score,Max Energy,Strand,Len1,Len2,Positions
>>Hvi-miR29035	Locus_4808_Transcript_2/4_Confidence_0.583_Length_663|c3	150.00	-14.08	150.00	-14.08	5572	22	663	 6
Complete


   Forward:	Score: 167.000000  Q:1 to 23  R:442 to 467 Align Len (26) (69.23%) (73.08%)

   Query:    3' AACG-GUUCGGU---CUUGACAACGU 5'
                |||| ||:||||      ||||||||
   Ref:      5' TTGCACAGGCCATTTTTTCTGTTGCA 3'

   Energy:  -26.700001 kCal/Mol

Scores for this hit:
>Hvi-miR29035	Locus_4810_Transcript_1/1_Confidence_1.000_Length_709|---NA---	167.00	-26.70	0.00	0.000000e+00	1 23	442 467	26	69.23%	73.08%

Seq1,Seq2,Tot Score,Tot Energy,Max Score,Max Energy,Strand,Len1,Len2,Positions
>>Hvi-miR29035	Locus_4810_Transcript_1/1_Confidence_1.000_Length_709|---NA---	167.00	-26.70	167.00	-26.70	5575	22	709	 441
Complete


   Forward:	Score: 161.000000  Q:2 to 22  R:752 to 779 Align Len (26) (65.38%) (69.23%)

   Query:    3' aACGG----UUC--GGUCUUGACAACGu 5'
                 ||||    |||    |||:||||||| 
   Ref:      5' gTGCCTGAAAAGAAGAAGAGCTGTTGCt 3'

   Energy:  -24.180000 kCal/Mol

Scores for this hit:
>Hvi-miR29035	Locus_4817_Transcript_1/1_Confidence_1.000_Length_2439|immediate	161.00	-24.18	0.00	0.000000e+00	2 22	752 779	26	65.38%	69.23%

Seq1,Seq2,Tot Score,Tot Energy,Max Score,Max Energy,Strand,Len1,Len2,Positions
>>Hvi-miR29035	Locus_4817_Transcript_1/1_Confidence_1.000_Length_2439|immediate	161.00	-24.18	161.00	-24.18	5582	22	2439	 751
Complete


   Forward:	Score: 162.000000  Q:2 to 21  R:1173 to 1197 Align Len (22) (72.73%) (77.27%)

   Query:    3' aaCGG-UUCGGUC--UUGACAACGu 5'
                  ||: || ||||  | ||||||| 
   Ref:      5' aaGCTAAAACCAGCCATCTGTTGCt 3'

   Energy:  -21.719999 kCal/Mol

Scores for this hit:
>Hvi-miR29035	Locus_4839_Transcript_1/1_Confidence_1.000_Length_3462|transcription	162.00	-21.72	0.00	0.000000e+00	2 21	1173 1197	22	72.73%	77.27%


   Forward:	Score: 159.000000  Q:2 to 22  R:2003 to 2024 Align Len (22) (68.18%) (77.27%)

   Query:    3' aACGGUUCGGUCU--UGACAACGu 5'
                 || ||  ||||:  :||||||| 
   Ref:      5' aTGACA--CCAGGGCGCTGTTGCt 3'

   Energy:  -20.360001 kCal/Mol

Scores for this hit:
>Hvi-miR29035	Locus_4839_Transcript_1/1_Confidence_1.000_Length_3462|transcription	159.00	-20.36	0.00	0.000000e+00	2 22	2003 2024	22	68.18%	77.27%


   Forward:	Score: 151.000000  Q:2 to 20  R:2069 to 2090 Align Len (18) (55.56%) (83.33%)

   Query:    3' aacGGUUCGGUCUUGACAACGu 5'
                   :::||: |  :||||||| 
   Ref:      5' accTTGAGTAACCGCTGTTGCt 3'

   Energy:  -15.160000 kCal/Mol

Scores for this hit:
>Hvi-miR29035	Locus_4839_Transcript_1/1_Confidence_1.000_Length_3462|transcription	151.00	-15.16	0.00	0.000000e+00	2 20	2069 2090	18	55.56%	83.33%

Seq1,Seq2,Tot Score,Tot Energy,Max Score,Max Energy,Strand,Len1,Len2,Positions
>>Hvi-miR29035	Locus_4839_Transcript_1/1_Confidence_1.000_Length_3462|transcription	472.00	-57.24	162.00	-21.72	5605	22	3462	 1172 2002 2068
Complete


   Forward:	Score: 166.000000  Q:1 to 23  R:81 to 102 Align Len (23) (69.57%) (82.61%)

   Query:    3' AACG-GUUCGGUCUUGACAACGU 5'
                | || : |||: ||:||||||||
   Ref:      5' TAGCATCAGCT-GAGCTGTTGCA 3'

   Energy:  -24.740000 kCal/Mol

Scores for this hit:
>Hvi-miR29035	Locus_4874_Transcript_1/1_Confidence_1.000_Length_524|---NA---	166.00	-24.74	0.00	0.000000e+00	1 23	81 102	23	69.57%	82.61%

Seq1,Seq2,Tot Score,Tot Energy,Max Score,Max Energy,Strand,Len1,Len2,Positions
>>Hvi-miR29035	Locus_4874_Transcript_1/1_Confidence_1.000_Length_524|---NA---	166.00	-24.74	166.00	-24.74	5644	22	524	 80
Complete


   Forward:	Score: 156.000000  Q:1 to 23  R:449 to 468 Align Len (23) (60.87%) (78.26%)

   Query:    3' AAC-GGUUCGGUCUUGACAACGU 5'
                |||  ::||:|   ||||||||:
   Ref:      5' TTGAATGAGTC---ACTGTTGCG 3'

   Energy:  -18.010000 kCal/Mol

Scores for this hit:
>Hvi-miR29035	Locus_4880_Transcript_1/1_Confidence_1.000_Length_1330|low	156.00	-18.01	0.00	0.000000e+00	1 23	449 468	23	60.87%	78.26%

Seq1,Seq2,Tot Score,Tot Energy,Max Score,Max Energy,Strand,Len1,Len2,Positions
>>Hvi-miR29035	Locus_4880_Transcript_1/1_Confidence_1.000_Length_1330|low	156.00	-18.01	156.00	-18.01	5650	22	1330	 448
Complete


   Forward:	Score: 164.000000  Q:1 to 16  R:1585 to 1606 Align Len (15) (86.67%) (86.67%)

   Query:    3' aacgguuCGGUCUUGACAACGU 5'
                       |||  ||||||||||
   Ref:      5' tcactttGCCTCAACTGTTGCA 3'

   Energy:  -23.629999 kCal/Mol

Scores for this hit:
>Hvi-miR29035	Locus_4886_Transcript_1/1_Confidence_1.000_Length_1963|pre-mrna-splicing	164.00	-23.63	0.00	0.000000e+00	1 16	1585 1606	15	86.67%	86.67%

Seq1,Seq2,Tot Score,Tot Energy,Max Score,Max Energy,Strand,Len1,Len2,Positions
>>Hvi-miR29035	Locus_4886_Transcript_1/1_Confidence_1.000_Length_1963|pre-mrna-splicing	164.00	-23.63	164.00	-23.63	5655	22	1963	 1584
Complete


   Forward:	Score: 158.000000  Q:2 to 23  R:1103 to 1134 Align Len (31) (58.06%) (61.29%)

   Query:    3' AACGGU-UCGGUC---------UUGACAACGu 5'
                | |||| || |||         :|||||||| 
   Ref:      5' TGGCCACAGGCAGCGCTGATAAGACTGTTGCt 3'

   Energy:  -23.820000 kCal/Mol

Scores for this hit:
>Hvi-miR29035	Locus_4911_Transcript_1/1_Confidence_1.000_Length_1670|cg4236	158.00	-23.82	0.00	0.000000e+00	2 23	1103 1134	31	58.06%	61.29%

Seq1,Seq2,Tot Score,Tot Energy,Max Score,Max Energy,Strand,Len1,Len2,Positions
>>Hvi-miR29035	Locus_4911_Transcript_1/1_Confidence_1.000_Length_1670|cg4236	158.00	-23.82	158.00	-23.82	5691	22	1670	 1102
Complete


   Forward:	Score: 158.000000  Q:2 to 23  R:66 to 85 Align Len (21) (57.14%) (85.71%)

   Query:    3' AACGGUUCGGUCUUGACAACGu 5'
                |||:::| ::  :|||||||| 
   Ref:      5' TTGTTGATTT--GACTGTTGCc 3'

   Energy:  -12.930000 kCal/Mol

Scores for this hit:
>Hvi-miR29035	Locus_4924_Transcript_1/1_Confidence_1.000_Length_394|---NA---	158.00	-12.93	0.00	0.000000e+00	2 23	66 85	21	57.14%	85.71%

Seq1,Seq2,Tot Score,Tot Energy,Max Score,Max Energy,Strand,Len1,Len2,Positions
>>Hvi-miR29035	Locus_4924_Transcript_1/1_Confidence_1.000_Length_394|---NA---	158.00	-12.93	158.00	-12.93	5704	22	394	 65
Complete


   Forward:	Score: 155.000000  Q:2 to 21  R:8 to 31 Align Len (22) (63.64%) (77.27%)

   Query:    3' aaCGGUUCGGUC---UUGACAACGu 5'
                  |:||| ::||   | ||||||| 
   Ref:      5' agGTCAA-TTAGGTCATCTGTTGCc 3'

   Energy:  -19.809999 kCal/Mol

Scores for this hit:
>Hvi-miR29035	Locus_4933_Transcript_1/3_Confidence_0.571_Length_273|---NA---	155.00	-19.81	0.00	0.000000e+00	2 21	8 31	22	63.64%	77.27%

Seq1,Seq2,Tot Score,Tot Energy,Max Score,Max Energy,Strand,Len1,Len2,Positions
>>Hvi-miR29035	Locus_4933_Transcript_1/3_Confidence_0.571_Length_273|---NA---	155.00	-19.81	155.00	-19.81	5718	22	273	 7
Complete


   Forward:	Score: 162.000000  Q:1 to 22  R:148 to 172 Align Len (24) (62.50%) (75.00%)

   Query:    3' aACGGUUCGGUCU---UGACAACGU 5'
                 | :|:| || ||   :||||||||
   Ref:      5' gTTTCGATCCTGAGGCGCTGTTGCA 3'

   Energy:  -19.799999 kCal/Mol

Scores for this hit:
>Hvi-miR29035	Locus_4937_Transcript_1/2_Confidence_1.000_Length_1619|tau-tubulin	162.00	-19.80	0.00	0.000000e+00	1 22	148 172	24	62.50%	75.00%


   Forward:	Score: 145.000000  Q:2 to 22  R:1011 to 1033 Align Len (21) (61.90%) (66.67%)

   Query:    3' aAC-GGUUCGGUCUUGACAACGu 5'
                 || ||:  ||    ||||||| 
   Ref:      5' gTGCCCGCACCTCTCCTGTTGCt 3'

   Energy:  -17.639999 kCal/Mol

Scores for this hit:
>Hvi-miR29035	Locus_4937_Transcript_1/2_Confidence_1.000_Length_1619|tau-tubulin	145.00	-17.64	0.00	0.000000e+00	2 22	1011 1033	21	61.90%	66.67%

Seq1,Seq2,Tot Score,Tot Energy,Max Score,Max Energy,Strand,Len1,Len2,Positions
>>Hvi-miR29035	Locus_4937_Transcript_1/2_Confidence_1.000_Length_1619|tau-tubulin	307.00	-37.44	162.00	-19.80	5729	22	1619	 147 1010
Complete


   Forward:	Score: 162.000000  Q:1 to 22  R:167 to 191 Align Len (24) (62.50%) (75.00%)

   Query:    3' aACGGUUCGGUCU---UGACAACGU 5'
                 | :|:| || ||   :||||||||
   Ref:      5' gTTTCGATCCTGAGGCGCTGTTGCA 3'

   Energy:  -19.799999 kCal/Mol

Scores for this hit:
>Hvi-miR29035	Locus_4937_Transcript_2/2_Confidence_1.000_Length_1638|tau-tubulin	162.00	-19.80	0.00	0.000000e+00	1 22	167 191	24	62.50%	75.00%


   Forward:	Score: 145.000000  Q:2 to 22  R:1030 to 1052 Align Len (21) (61.90%) (66.67%)

   Query:    3' aAC-GGUUCGGUCUUGACAACGu 5'
                 || ||:  ||    ||||||| 
   Ref:      5' gTGCCCGCACCTCTCCTGTTGCt 3'

   Energy:  -17.639999 kCal/Mol

Scores for this hit:
>Hvi-miR29035	Locus_4937_Transcript_2/2_Confidence_1.000_Length_1638|tau-tubulin	145.00	-17.64	0.00	0.000000e+00	2 22	1030 1052	21	61.90%	66.67%

Seq1,Seq2,Tot Score,Tot Energy,Max Score,Max Energy,Strand,Len1,Len2,Positions
>>Hvi-miR29035	Locus_4937_Transcript_2/2_Confidence_1.000_Length_1638|tau-tubulin	307.00	-37.44	162.00	-19.80	5730	22	1638	 166 1029
Complete


   Forward:	Score: 150.000000  Q:1 to 20  R:590 to 613 Align Len (21) (61.90%) (71.43%)

   Query:    3' aacGGUU--CGGUCUUGACAACGU 5'
                   ||||   |:   :||||||||
   Ref:      5' ccaCCAACTCCTCTTGCTGTTGCA 3'

   Energy:  -20.820000 kCal/Mol

Scores for this hit:
>Hvi-miR29035	Locus_4968_Transcript_1/1_Confidence_1.000_Length_1486|dedicator	150.00	-20.82	0.00	0.000000e+00	1 20	590 613	21	61.90%	71.43%

Seq1,Seq2,Tot Score,Tot Energy,Max Score,Max Energy,Strand,Len1,Len2,Positions
>>Hvi-miR29035	Locus_4968_Transcript_1/1_Confidence_1.000_Length_1486|dedicator	150.00	-20.82	150.00	-20.82	5762	22	1486	 589
Complete


   Forward:	Score: 153.000000  Q:2 to 23  R:877 to 897 Align Len (21) (66.67%) (71.43%)

   Query:    3' AACGGUUCGGUCUUGACAACGu 5'
                | |  || :||  |||||||| 
   Ref:      5' TGGAGAAATCA-CACTGTTGCc 3'

   Energy:  -13.790000 kCal/Mol

Scores for this hit:
>Hvi-miR29035	Locus_4969_Transcript_1/1_Confidence_1.000_Length_1086|inorganic	153.00	-13.79	0.00	0.000000e+00	2 23	877 897	21	66.67%	71.43%

Seq1,Seq2,Tot Score,Tot Energy,Max Score,Max Energy,Strand,Len1,Len2,Positions
>>Hvi-miR29035	Locus_4969_Transcript_1/1_Confidence_1.000_Length_1086|inorganic	153.00	-13.79	153.00	-13.79	5763	22	1086	 876
Complete


   Forward:	Score: 153.000000  Q:1 to 23  R:706 to 727 Align Len (24) (62.50%) (70.83%)

   Query:    3' AACGGUUCGGUCU--UGACAACGU 5'
                || : ||   ||:  |||||||||
   Ref:      5' TTTTAAA--AAGGTTACTGTTGCA 3'

   Energy:  -15.840000 kCal/Mol

Scores for this hit:
>Hvi-miR29035	Locus_4985_Transcript_1/1_Confidence_1.000_Length_2127|protein	153.00	-15.84	0.00	0.000000e+00	1 23	706 727	24	62.50%	70.83%

Seq1,Seq2,Tot Score,Tot Energy,Max Score,Max Energy,Strand,Len1,Len2,Positions
>>Hvi-miR29035	Locus_4985_Transcript_1/1_Confidence_1.000_Length_2127|protein	153.00	-15.84	153.00	-15.84	5779	22	2127	 705
Complete


   Forward:	Score: 153.000000  Q:1 to 20  R:220 to 243 Align Len (22) (72.73%) (72.73%)

   Query:    3' aacGGU-UCGGUC--UUGACAACGU 5'
                   ||| || |||    ||||||||
   Ref:      5' catCCATAG-CAGCTCTCTGTTGCA 3'

   Energy:  -20.309999 kCal/Mol

Scores for this hit:
>Hvi-miR29035	Locus_4987_Transcript_1/1_Confidence_1.000_Length_961|---NA---	153.00	-20.31	0.00	0.000000e+00	1 20	220 243	22	72.73%	72.73%


   Forward:	Score: 135.000000  Q:1 to 9  R:243 to 266 Align Len (10) (80.00%) (80.00%)

   Query:    3' aacgguucggucuuGACAACGU-- 5'
                              ||||||||  
   Ref:      5' atctccttcatttcCTGTTGCAGC 3'

   Energy:  -14.680000 kCal/Mol

Scores for this hit:
>Hvi-miR29035	Locus_4987_Transcript_1/1_Confidence_1.000_Length_961|---NA---	135.00	-14.68	0.00	0.000000e+00	1 9	243 266	10	80.00%	80.00%

Seq1,Seq2,Tot Score,Tot Energy,Max Score,Max Energy,Strand,Len1,Len2,Positions
>>Hvi-miR29035	Locus_4987_Transcript_1/1_Confidence_1.000_Length_961|---NA---	288.00	-34.99	153.00	-20.31	5781	22	961	 219 242
Complete


   Forward:	Score: 168.000000  Q:1 to 23  R:499 to 518 Align Len (23) (69.57%) (82.61%)

   Query:    3' AACGGU-UCGGUCUUGACAACGU 5'
                |||||: ||:|   :||||||||
   Ref:      5' TTGCCGTAGTC---GCTGTTGCA 3'

   Energy:  -25.049999 kCal/Mol

Scores for this hit:
>Hvi-miR29035	Locus_4988_Transcript_1/1_Confidence_1.000_Length_737|acid	168.00	-25.05	0.00	0.000000e+00	1 23	499 518	23	69.57%	82.61%

Seq1,Seq2,Tot Score,Tot Energy,Max Score,Max Energy,Strand,Len1,Len2,Positions
>>Hvi-miR29035	Locus_4988_Transcript_1/1_Confidence_1.000_Length_737|acid	168.00	-25.05	168.00	-25.05	5782	22	737	 498
Complete


   Forward:	Score: 150.000000  Q:1 to 22  R:287 to 306 Align Len (21) (52.38%) (80.95%)

   Query:    3' aACGGUUCGGUCUUGACAACGU 5'
                 ||::::||:    |||||||:
   Ref:      5' cTGTTGGGCT--TTCTGTTGCG 3'

   Energy:  -20.840000 kCal/Mol

Scores for this hit:
>Hvi-miR29035	Locus_5010_Transcript_1/1_Confidence_1.000_Length_777|---NA---	150.00	-20.84	0.00	0.000000e+00	1 22	287 306	21	52.38%	80.95%

Seq1,Seq2,Tot Score,Tot Energy,Max Score,Max Energy,Strand,Len1,Len2,Positions
>>Hvi-miR29035	Locus_5010_Transcript_1/1_Confidence_1.000_Length_777|---NA---	150.00	-20.84	150.00	-20.84	5806	22	777	 286
Complete


   Forward:	Score: 170.000000  Q:1 to 22  R:325 to 347 Align Len (22) (72.73%) (81.82%)

   Query:    3' aACGGUUCGG-UCUUGACAACGU 5'
                 | | :||||  ||:||||||||
   Ref:      5' gTACGGAGCCTCGAGCTGTTGCA 3'

   Energy:  -27.570000 kCal/Mol

Scores for this hit:
>Hvi-miR29035	Locus_5017_Transcript_1/1_Confidence_1.000_Length_1118|ataxin-3-like	170.00	-27.57	0.00	0.000000e+00	1 22	325 347	22	72.73%	81.82%

Seq1,Seq2,Tot Score,Tot Energy,Max Score,Max Energy,Strand,Len1,Len2,Positions
>>Hvi-miR29035	Locus_5017_Transcript_1/1_Confidence_1.000_Length_1118|ataxin-3-like	170.00	-27.57	170.00	-27.57	5815	22	1118	 324
Complete


   Forward:	Score: 159.000000  Q:1 to 18  R:676 to 698 Align Len (19) (73.68%) (84.21%)

   Query:    3' aacggUUCGGUCU--UGACAACGU 5'
                     |||::| |  |||||||||
   Ref:      5' ggaaaAAGTTA-ATTACTGTTGCA 3'

   Energy:  -19.379999 kCal/Mol

Scores for this hit:
>Hvi-miR29035	Locus_5026_Transcript_1/1_Confidence_1.000_Length_1958|zinc	159.00	-19.38	0.00	0.000000e+00	1 18	676 698	19	73.68%	84.21%

Seq1,Seq2,Tot Score,Tot Energy,Max Score,Max Energy,Strand,Len1,Len2,Positions
>>Hvi-miR29035	Locus_5026_Transcript_1/1_Confidence_1.000_Length_1958|zinc	159.00	-19.38	159.00	-19.38	5824	22	1958	 675
Complete


   Forward:	Score: 158.000000  Q:2 to 23  R:1776 to 1795 Align Len (21) (66.67%) (76.19%)

   Query:    3' AACGGUUCGGUCUUGACAACGu 5'
                || ||:|  |:|  ||||||| 
   Ref:      5' TTTCCGATGCGG--CTGTTGCc 3'

   Energy:  -16.799999 kCal/Mol

Scores for this hit:
>Hvi-miR29035	Locus_5029_Transcript_1/1_Confidence_1.000_Length_5992|integrator	158.00	-16.80	0.00	0.000000e+00	2 23	1776 1795	21	66.67%	76.19%

Seq1,Seq2,Tot Score,Tot Energy,Max Score,Max Energy,Strand,Len1,Len2,Positions
>>Hvi-miR29035	Locus_5029_Transcript_1/1_Confidence_1.000_Length_5992|integrator	158.00	-16.80	158.00	-16.80	5827	22	5992	 1775
Complete


   Forward:	Score: 151.000000  Q:2 to 12  R:1 to 11 Align Len (10) (90.00%) (100.00%)

   Query:    3' aacgguucgguCUUGACAACGu 5'
                           ||:||||||| 
   Ref:      5' -----------GAGCTGTTGCt 3'

   Energy:  -14.090000 kCal/Mol

Scores for this hit:
>Hvi-miR29035	Locus_5040_Transcript_1/1_Confidence_1.000_Length_450|signal-induced	151.00	-14.09	0.00	0.000000e+00	2 12	1 11	10	90.00%	100.00%

Seq1,Seq2,Tot Score,Tot Energy,Max Score,Max Energy,Strand,Len1,Len2,Positions
>>Hvi-miR29035	Locus_5040_Transcript_1/1_Confidence_1.000_Length_450|signal-induced	151.00	-14.09	151.00	-14.09	5839	22	450	 0
Complete


   Forward:	Score: 154.000000  Q:2 to 19  R:504 to 525 Align Len (17) (64.71%) (82.35%)

   Query:    3' aacgGUUCGGUCUUGACAACGu 5'
                    :|||| : : ||||||| 
   Ref:      5' gataTAAGCAGTGTCTGTTGCt 3'

   Energy:  -17.980000 kCal/Mol

Scores for this hit:
>Hvi-miR29035	Locus_5071_Transcript_1/1_Confidence_1.000_Length_2009|serine	154.00	-17.98	0.00	0.000000e+00	2 19	504 525	17	64.71%	82.35%

Seq1,Seq2,Tot Score,Tot Energy,Max Score,Max Energy,Strand,Len1,Len2,Positions
>>Hvi-miR29035	Locus_5071_Transcript_1/1_Confidence_1.000_Length_2009|serine	154.00	-17.98	154.00	-17.98	5874	22	2009	 503
Complete


   Forward:	Score: 153.000000  Q:1 to 22  R:564 to 584 Align Len (21) (66.67%) (71.43%)

   Query:    3' aACGGUUCGGUCUUGACAACGU 5'
                 || | | |||   |||||||:
   Ref:      5' aTGACCATCCA-CTCTGTTGCG 3'

   Energy:  -20.580000 kCal/Mol

Scores for this hit:
>Hvi-miR29035	Locus_5101_Transcript_1/1_Confidence_1.000_Length_1187|nose	153.00	-20.58	0.00	0.000000e+00	1 22	564 584	21	66.67%	71.43%

Seq1,Seq2,Tot Score,Tot Energy,Max Score,Max Energy,Strand,Len1,Len2,Positions
>>Hvi-miR29035	Locus_5101_Transcript_1/1_Confidence_1.000_Length_1187|nose	153.00	-20.58	153.00	-20.58	5909	22	1187	 563
Complete


   Forward:	Score: 154.000000  Q:1 to 22  R:1669 to 1690 Align Len (21) (61.90%) (71.43%)

   Query:    3' aACGGUUCGGUCUUGACAACGU 5'
                 | | || :|   :||||||||
   Ref:      5' cTCCAAATTCTTTGCTGTTGCA 3'

   Energy:  -18.420000 kCal/Mol

Scores for this hit:
>Hvi-miR29035	Locus_5115_Transcript_1/1_Confidence_1.000_Length_6847|polymerase	154.00	-18.42	0.00	0.000000e+00	1 22	1669 1690	21	61.90%	71.43%


   Forward:	Score: 153.000000  Q:2 to 22  R:3690 to 3718 Align Len (27) (62.96%) (66.67%)

   Query:    3' aACGGU-UC---GGUCU---UGACAACGu 5'
                 |||:| ||   | |||    ||||||| 
   Ref:      5' cTGCTAGAGGTTCAAGACTTTCTGTTGCt 3'

   Energy:  -16.850000 kCal/Mol

Scores for this hit:
>Hvi-miR29035	Locus_5115_Transcript_1/1_Confidence_1.000_Length_6847|polymerase	153.00	-16.85	0.00	0.000000e+00	2 22	3690 3718	27	62.96%	66.67%

Seq1,Seq2,Tot Score,Tot Energy,Max Score,Max Energy,Strand,Len1,Len2,Positions
>>Hvi-miR29035	Locus_5115_Transcript_1/1_Confidence_1.000_Length_6847|polymerase	307.00	-35.27	154.00	-18.42	5925	22	6847	 1668 3689
Complete


   Forward:	Score: 159.000000  Q:1 to 21  R:1923 to 1947 Align Len (23) (65.22%) (78.26%)

   Query:    3' aaCGG--U-UCGGUCUUGACAACGU 5'
                  |||  | :|::|  |||||||||
   Ref:      5' caGCCTGATGGTTACCACTGTTGCA 3'

   Energy:  -21.900000 kCal/Mol

Scores for this hit:
>Hvi-miR29035	Locus_5148_Transcript_1/1_Confidence_1.000_Length_2414|monocarboxylate	159.00	-21.90	0.00	0.000000e+00	1 21	1923 1947	23	65.22%	78.26%

Seq1,Seq2,Tot Score,Tot Energy,Max Score,Max Energy,Strand,Len1,Len2,Positions
>>Hvi-miR29035	Locus_5148_Transcript_1/1_Confidence_1.000_Length_2414|monocarboxylate	159.00	-21.90	159.00	-21.90	5958	22	2414	 1922
Complete


   Forward:	Score: 161.000000  Q:2 to 23  R:462 to 482 Align Len (21) (71.43%) (76.19%)

   Query:    3' AACGGUUCGGUCUUGACAACGu 5'
                | ||:||  ||  |||||||| 
   Ref:      5' TAGCTAACGCA-CACTGTTGCc 3'

   Energy:  -18.209999 kCal/Mol

Scores for this hit:
>Hvi-miR29035	Locus_5153_Transcript_1/3_Confidence_0.625_Length_551|transposable	161.00	-18.21	0.00	0.000000e+00	2 23	462 482	21	71.43%	76.19%


   Forward:	Score: 156.000000  Q:1 to 23  R:104 to 122 Align Len (22) (63.64%) (72.73%)

   Query:    3' AACGGUUCGGUCUUGACAACGU 5'
                || :|   |:  ||||||||||
   Ref:      5' TTTTC---CTTCAACTGTTGCA 3'

   Energy:  -17.219999 kCal/Mol

Scores for this hit:
>Hvi-miR29035	Locus_5153_Transcript_1/3_Confidence_0.625_Length_551|transposable	156.00	-17.22	0.00	0.000000e+00	1 23	104 122	22	63.64%	72.73%

Seq1,Seq2,Tot Score,Tot Energy,Max Score,Max Energy,Strand,Len1,Len2,Positions
>>Hvi-miR29035	Locus_5153_Transcript_1/3_Confidence_0.625_Length_551|transposable	317.00	-35.43	161.00	-18.21	5961	22	551	 461 103
Complete


   Forward:	Score: 156.000000  Q:1 to 23  R:104 to 122 Align Len (22) (63.64%) (72.73%)

   Query:    3' AACGGUUCGGUCUUGACAACGU 5'
                || :|   |:  ||||||||||
   Ref:      5' TTTTC---CTTCAACTGTTGCA 3'

   Energy:  -17.219999 kCal/Mol

Scores for this hit:
>Hvi-miR29035	Locus_5153_Transcript_2/3_Confidence_0.625_Length_417|transposable	156.00	-17.22	0.00	0.000000e+00	1 23	104 122	22	63.64%	72.73%

Seq1,Seq2,Tot Score,Tot Energy,Max Score,Max Energy,Strand,Len1,Len2,Positions
>>Hvi-miR29035	Locus_5153_Transcript_2/3_Confidence_0.625_Length_417|transposable	156.00	-17.22	156.00	-17.22	5962	22	417	 103
Complete


   Forward:	Score: 161.000000  Q:2 to 23  R:462 to 482 Align Len (21) (71.43%) (76.19%)

   Query:    3' AACGGUUCGGUCUUGACAACGu 5'
                | ||:||  ||  |||||||| 
   Ref:      5' TAGCTAACGCA-CACTGTTGCc 3'

   Energy:  -18.209999 kCal/Mol

Scores for this hit:
>Hvi-miR29035	Locus_5153_Transcript_3/3_Confidence_0.625_Length_557|transposable	161.00	-18.21	0.00	0.000000e+00	2 23	462 482	21	71.43%	76.19%


   Forward:	Score: 156.000000  Q:1 to 23  R:104 to 122 Align Len (22) (63.64%) (72.73%)

   Query:    3' AACGGUUCGGUCUUGACAACGU 5'
                || :|   |:  ||||||||||
   Ref:      5' TTTTC---CTTCAACTGTTGCA 3'

   Energy:  -17.219999 kCal/Mol

Scores for this hit:
>Hvi-miR29035	Locus_5153_Transcript_3/3_Confidence_0.625_Length_557|transposable	156.00	-17.22	0.00	0.000000e+00	1 23	104 122	22	63.64%	72.73%

Seq1,Seq2,Tot Score,Tot Energy,Max Score,Max Energy,Strand,Len1,Len2,Positions
>>Hvi-miR29035	Locus_5153_Transcript_3/3_Confidence_0.625_Length_557|transposable	317.00	-35.43	161.00	-18.21	5963	22	557	 461 103
Complete


   Forward:	Score: 156.000000  Q:2 to 22  R:1992 to 2012 Align Len (20) (70.00%) (75.00%)

   Query:    3' aACGGUUCGGUCUUGACAACGu 5'
                 |||| | ||   :||||||| 
   Ref:      5' cTGCCCA-CCCCTGCTGTTGCc 3'

   Energy:  -17.840000 kCal/Mol

Scores for this hit:
>Hvi-miR29035	Locus_5172_Transcript_1/1_Confidence_1.000_Length_4256|brahma	156.00	-17.84	0.00	0.000000e+00	2 22	1992 2012	20	70.00%	75.00%

Seq1,Seq2,Tot Score,Tot Energy,Max Score,Max Energy,Strand,Len1,Len2,Positions
>>Hvi-miR29035	Locus_5172_Transcript_1/1_Confidence_1.000_Length_4256|brahma	156.00	-17.84	156.00	-17.84	5989	22	4256	 1991
Complete


   Forward:	Score: 156.000000  Q:2 to 17  R:11 to 32 Align Len (15) (80.00%) (80.00%)

   Query:    3' aacgguUCGGUCUUGACAACGu 5'
                      | ||| | ||||||| 
   Ref:      5' attaatATCCAAACCTGTTGCc 3'

   Energy:  -13.300000 kCal/Mol

Scores for this hit:
>Hvi-miR29035	Locus_5181_Transcript_1/1_Confidence_1.000_Length_7368|pre-mrna	156.00	-13.30	0.00	0.000000e+00	2 17	11 32	15	80.00%	80.00%

Seq1,Seq2,Tot Score,Tot Energy,Max Score,Max Energy,Strand,Len1,Len2,Positions
>>Hvi-miR29035	Locus_5181_Transcript_1/1_Confidence_1.000_Length_7368|pre-mrna	156.00	-13.30	156.00	-13.30	5998	22	7368	 10
Complete


   Forward:	Score: 185.000000  Q:2 to 22  R:1454 to 1476 Align Len (21) (85.71%) (90.48%)

   Query:    3' aACGG-UUCGGUCUUGACAACGu 5'
                 |||| |||| :|||||||||| 
   Ref:      5' gTGCCTAAGCAGGAACTGTTGCc 3'

   Energy:  -29.510000 kCal/Mol

Scores for this hit:
>Hvi-miR29035	Locus_5204_Transcript_1/1_Confidence_1.000_Length_3032|pyruvate	185.00	-29.51	0.00	0.000000e+00	2 22	1454 1476	21	85.71%	90.48%

Seq1,Seq2,Tot Score,Tot Energy,Max Score,Max Energy,Strand,Len1,Len2,Positions
>>Hvi-miR29035	Locus_5204_Transcript_1/1_Confidence_1.000_Length_3032|pyruvate	185.00	-29.51	185.00	-29.51	6016	22	3032	 1453
Complete


   Forward:	Score: 160.000000  Q:2 to 20  R:1342 to 1360 Align Len (18) (72.22%) (83.33%)

   Query:    3' aacGGUUCGGUCUUGACAACGu 5'
                   ||||   ||::||||||| 
   Ref:      5' gcaCCAA---AGGGCTGTTGCc 3'

   Energy:  -20.330000 kCal/Mol

Scores for this hit:
>Hvi-miR29035	Locus_5209_Transcript_1/1_Confidence_1.000_Length_2493|insulin-like	160.00	-20.33	0.00	0.000000e+00	2 20	1342 1360	18	72.22%	83.33%

Seq1,Seq2,Tot Score,Tot Energy,Max Score,Max Energy,Strand,Len1,Len2,Positions
>>Hvi-miR29035	Locus_5209_Transcript_1/1_Confidence_1.000_Length_2493|insulin-like	160.00	-20.33	160.00	-20.33	6021	22	2493	 1341
Complete


   Forward:	Score: 156.000000  Q:2 to 21  R:3329 to 3352 Align Len (21) (66.67%) (80.95%)

   Query:    3' aaCG-GUUCGGUC-UUGACAACGu 5'
                  || ::|||| | : ||||||| 
   Ref:      5' caGCATGAGCCTGCGCCTGTTGCc 3'

   Energy:  -18.469999 kCal/Mol

Scores for this hit:
>Hvi-miR29035	Locus_5220_Transcript_1/1_Confidence_1.000_Length_4002|thyroid	156.00	-18.47	0.00	0.000000e+00	2 21	3329 3352	21	66.67%	80.95%

Seq1,Seq2,Tot Score,Tot Energy,Max Score,Max Energy,Strand,Len1,Len2,Positions
>>Hvi-miR29035	Locus_5220_Transcript_1/1_Confidence_1.000_Length_4002|thyroid	156.00	-18.47	156.00	-18.47	6031	22	4002	 3328
Complete


   Forward:	Score: 158.000000  Q:1 to 19  R:464 to 484 Align Len (18) (72.22%) (83.33%)

   Query:    3' aacgGUUCGGUCUUGACAACGU 5'
                    :| ||: | |||||||||
   Ref:      5' aacgTACGCTTG-ACTGTTGCA 3'

   Energy:  -17.260000 kCal/Mol

Scores for this hit:
>Hvi-miR29035	Locus_5231_Transcript_2/4_Confidence_0.375_Length_506|carboxypeptidase	158.00	-17.26	0.00	0.000000e+00	1 19	464 484	18	72.22%	83.33%

Seq1,Seq2,Tot Score,Tot Energy,Max Score,Max Energy,Strand,Len1,Len2,Positions
>>Hvi-miR29035	Locus_5231_Transcript_2/4_Confidence_0.375_Length_506|carboxypeptidase	158.00	-17.26	158.00	-17.26	6047	22	506	 463
Complete


   Forward:	Score: 158.000000  Q:1 to 19  R:515 to 535 Align Len (18) (72.22%) (83.33%)

   Query:    3' aacgGUUCGGUCUUGACAACGU 5'
                    :| ||: | |||||||||
   Ref:      5' aacgTACGCTTG-ACTGTTGCA 3'

   Energy:  -17.260000 kCal/Mol

Scores for this hit:
>Hvi-miR29035	Locus_5231_Transcript_4/4_Confidence_0.500_Length_557|carboxypeptidase	158.00	-17.26	0.00	0.000000e+00	1 19	515 535	18	72.22%	83.33%

Seq1,Seq2,Tot Score,Tot Energy,Max Score,Max Energy,Strand,Len1,Len2,Positions
>>Hvi-miR29035	Locus_5231_Transcript_4/4_Confidence_0.500_Length_557|carboxypeptidase	158.00	-17.26	158.00	-17.26	6049	22	557	 514
Complete


   Forward:	Score: 140.000000  Q:2 to 9  R:1 to 10 Align Len (7) (100.00%) (100.00%)

   Query:    3' aacgguucggucuuGACAACGu 5'
                              ||||||| 
   Ref:      5' ------------ttCTGTTGCt 3'

   Energy:  -9.990000 kCal/Mol

Scores for this hit:
>Hvi-miR29035	Locus_5234_Transcript_1/1_Confidence_1.000_Length_1472|protein	140.00	-9.99	0.00	0.000000e+00	2 9	1 10	7	100.00%	100.00%

Seq1,Seq2,Tot Score,Tot Energy,Max Score,Max Energy,Strand,Len1,Len2,Positions
>>Hvi-miR29035	Locus_5234_Transcript_1/1_Confidence_1.000_Length_1472|protein	140.00	-9.99	140.00	-9.99	6052	22	1472	 0
Complete


   Forward:	Score: 171.000000  Q:2 to 22  R:1562 to 1585 Align Len (22) (68.18%) (86.36%)

   Query:    3' aACGGUUCGGU--CUUGACAACGu 5'
                 | |::||||:  ||:||||||| 
   Ref:      5' cTACTGAGCCGCTGAGCTGTTGCt 3'

   Energy:  -26.680000 kCal/Mol

Scores for this hit:
>Hvi-miR29035	Locus_5272_Transcript_1/1_Confidence_1.000_Length_2320|methionine	171.00	-26.68	0.00	0.000000e+00	2 22	1562 1585	22	68.18%	86.36%

Seq1,Seq2,Tot Score,Tot Energy,Max Score,Max Energy,Strand,Len1,Len2,Positions
>>Hvi-miR29035	Locus_5272_Transcript_1/1_Confidence_1.000_Length_2320|methionine	171.00	-26.68	171.00	-26.68	6095	22	2320	 1561
Complete


   Forward:	Score: 165.000000  Q:1 to 22  R:63 to 90 Align Len (28) (60.71%) (71.43%)

   Query:    3' aACGGU-------UCGGUCUUGACAACGU 5'
                 ||||:       |||||| :|||||||:
   Ref:      5' gTGCCGCGGTGGTAGCCAG-GCTGTTGCG 3'

   Energy:  -30.910000 kCal/Mol

Scores for this hit:
>Hvi-miR29035	Locus_5303_Transcript_1/2_Confidence_1.000_Length_286|---NA---	165.00	-30.91	0.00	0.000000e+00	1 22	63 90	28	60.71%	71.43%

Seq1,Seq2,Tot Score,Tot Energy,Max Score,Max Energy,Strand,Len1,Len2,Positions
>>Hvi-miR29035	Locus_5303_Transcript_1/2_Confidence_1.000_Length_286|---NA---	165.00	-30.91	165.00	-30.91	6130	22	286	 62
Complete


   Forward:	Score: 165.000000  Q:1 to 22  R:63 to 90 Align Len (28) (60.71%) (71.43%)

   Query:    3' aACGGU-------UCGGUCUUGACAACGU 5'
                 ||||:       |||||| :|||||||:
   Ref:      5' gTGCCGCGGTGGTAGCCAG-GCTGTTGCG 3'

   Energy:  -30.910000 kCal/Mol

Scores for this hit:
>Hvi-miR29035	Locus_5303_Transcript_2/2_Confidence_1.000_Length_289|---NA---	165.00	-30.91	0.00	0.000000e+00	1 22	63 90	28	60.71%	71.43%

Seq1,Seq2,Tot Score,Tot Energy,Max Score,Max Energy,Strand,Len1,Len2,Positions
>>Hvi-miR29035	Locus_5303_Transcript_2/2_Confidence_1.000_Length_289|---NA---	165.00	-30.91	165.00	-30.91	6131	22	289	 62
Complete


   Forward:	Score: 165.000000  Q:1 to 23  R:617 to 638 Align Len (24) (70.83%) (75.00%)

   Query:    3' AACGGUU--CGGUCUUGACAACGU 5'
                |||||:|   || |  ||||||||
   Ref:      5' TTGCCGAATACCTG--CTGTTGCA 3'

   Energy:  -23.510000 kCal/Mol

Scores for this hit:
>Hvi-miR29035	Locus_5339_Transcript_1/1_Confidence_1.000_Length_880|protein	165.00	-23.51	0.00	0.000000e+00	1 23	617 638	24	70.83%	75.00%

Seq1,Seq2,Tot Score,Tot Energy,Max Score,Max Energy,Strand,Len1,Len2,Positions
>>Hvi-miR29035	Locus_5339_Transcript_1/1_Confidence_1.000_Length_880|protein	165.00	-23.51	165.00	-23.51	6177	22	880	 616
Complete


   Forward:	Score: 161.000000  Q:1 to 23  R:245 to 273 Align Len (29) (58.62%) (68.97%)

   Query:    3' AACGGUU------C-GGUCUUGACAACGU 5'
                |||:|||      | ::|  |||||||||
   Ref:      5' TTGTCAATTAACTGTTTACCACTGTTGCA 3'

   Energy:  -17.570000 kCal/Mol

Scores for this hit:
>Hvi-miR29035	Locus_5341_Transcript_1/1_Confidence_0.556_Length_406|isoform	161.00	-17.57	0.00	0.000000e+00	1 23	245 273	29	58.62%	68.97%

Seq1,Seq2,Tot Score,Tot Energy,Max Score,Max Energy,Strand,Len1,Len2,Positions
>>Hvi-miR29035	Locus_5341_Transcript_1/1_Confidence_0.556_Length_406|isoform	161.00	-17.57	161.00	-17.57	6179	22	406	 244
Complete


   Forward:	Score: 163.000000  Q:1 to 21  R:1143 to 1166 Align Len (22) (68.18%) (77.27%)

   Query:    3' aaCGGUU--CGGUCUUGACAACGU 5'
                  |: ||  | || :|||||||||
   Ref:      5' caGTAAACTGACACGACTGTTGCA 3'

   Energy:  -18.000000 kCal/Mol

Scores for this hit:
>Hvi-miR29035	Locus_5346_Transcript_1/1_Confidence_1.000_Length_3563|chromosome-associated	163.00	-18.00	0.00	0.000000e+00	1 21	1143 1166	22	68.18%	77.27%

Seq1,Seq2,Tot Score,Tot Energy,Max Score,Max Energy,Strand,Len1,Len2,Positions
>>Hvi-miR29035	Locus_5346_Transcript_1/1_Confidence_1.000_Length_3563|chromosome-associated	163.00	-18.00	163.00	-18.00	6186	22	3563	 1142
Complete


   Forward:	Score: 152.000000  Q:2 to 23  R:82 to 110 Align Len (28) (57.14%) (64.29%)

   Query:    3' AACGGU---UCGGUCU----UGACAACGu 5'
                |||:||   |   |||    :||||||| 
   Ref:      5' TTGTCATTTAAAAAGATTTTGCTGTTGCt 3'

   Energy:  -16.240000 kCal/Mol

Scores for this hit:
>Hvi-miR29035	Locus_5409_Transcript_1/1_Confidence_1.000_Length_704|hypothetical	152.00	-16.24	0.00	0.000000e+00	2 23	82 110	28	57.14%	64.29%

Seq1,Seq2,Tot Score,Tot Energy,Max Score,Max Energy,Strand,Len1,Len2,Positions
>>Hvi-miR29035	Locus_5409_Transcript_1/1_Confidence_1.000_Length_704|hypothetical	152.00	-16.24	152.00	-16.24	6250	22	704	 81
Complete


   Forward:	Score: 152.000000  Q:1 to 22  R:489 to 508 Align Len (21) (66.67%) (76.19%)

   Query:    3' aACGGUUCGGUCUUGACAACGU 5'
                 || | | ::|  |||||||||
   Ref:      5' aTGGC-ATTTA-CACTGTTGCA 3'

   Energy:  -15.750000 kCal/Mol

Scores for this hit:
>Hvi-miR29035	Locus_5413_Transcript_1/1_Confidence_1.000_Length_2297|solute	152.00	-15.75	0.00	0.000000e+00	1 22	489 508	21	66.67%	76.19%

Seq1,Seq2,Tot Score,Tot Energy,Max Score,Max Energy,Strand,Len1,Len2,Positions
>>Hvi-miR29035	Locus_5413_Transcript_1/1_Confidence_1.000_Length_2297|solute	152.00	-15.75	152.00	-15.75	6254	22	2297	 488
Complete


   Forward:	Score: 145.000000  Q:2 to 14  R:1 to 13 Align Len (12) (66.67%) (91.67%)

   Query:    3' aacgguucgGUCUUGACAACGu 5'
                         ::| :||||||| 
   Ref:      5' ---------TGGCGCTGTTGCt 3'

   Energy:  -11.040000 kCal/Mol

Scores for this hit:
>Hvi-miR29035	Locus_5415_Transcript_1/1_Confidence_1.000_Length_1265|elongation	145.00	-11.04	0.00	0.000000e+00	2 14	1 13	12	66.67%	91.67%

Seq1,Seq2,Tot Score,Tot Energy,Max Score,Max Energy,Strand,Len1,Len2,Positions
>>Hvi-miR29035	Locus_5415_Transcript_1/1_Confidence_1.000_Length_1265|elongation	145.00	-11.04	145.00	-11.04	6256	22	1265	 0
Complete


   Forward:	Score: 166.000000  Q:2 to 23  R:715 to 740 Align Len (25) (72.00%) (72.00%)

   Query:    3' AACGGUU--CGGU--CUUGACAACGu 5'
                |||  ||  ||||  || ||||||| 
   Ref:      5' TTGAGAAAGGCCAGGGACCTGTTGCt 3'

   Energy:  -25.170000 kCal/Mol

Scores for this hit:
>Hvi-miR29035	Locus_5424_Transcript_1/1_Confidence_1.000_Length_1098|low	166.00	-25.17	0.00	0.000000e+00	2 23	715 740	25	72.00%	72.00%

Seq1,Seq2,Tot Score,Tot Energy,Max Score,Max Energy,Strand,Len1,Len2,Positions
>>Hvi-miR29035	Locus_5424_Transcript_1/1_Confidence_1.000_Length_1098|low	166.00	-25.17	166.00	-25.17	6263	22	1098	 714
Complete


   Forward:	Score: 179.000000  Q:1 to 23  R:747 to 775 Align Len (29) (72.41%) (75.86%)

   Query:    3' AACGGUU--CGGU----CU-UGACAACGU 5'
                |||:|||  ||||    || |||||||||
   Ref:      5' TTGTCAACTGCCACTTCGACACTGTTGCA 3'

   Energy:  -24.520000 kCal/Mol

Scores for this hit:
>Hvi-miR29035	Locus_5434_Transcript_1/1_Confidence_1.000_Length_3194|endoplasmic	179.00	-24.52	0.00	0.000000e+00	1 23	747 775	29	72.41%	75.86%

Seq1,Seq2,Tot Score,Tot Energy,Max Score,Max Energy,Strand,Len1,Len2,Positions
>>Hvi-miR29035	Locus_5434_Transcript_1/1_Confidence_1.000_Length_3194|endoplasmic	179.00	-24.52	179.00	-24.52	6275	22	3194	 746
Complete


   Forward:	Score: 150.000000  Q:2 to 23  R:643 to 662 Align Len (21) (57.14%) (76.19%)

   Query:    3' AACGGUUCGGUCUUGACAACGu 5'
                |||::  |::   |||||||| 
   Ref:      5' TTGTT--GTTTATACTGTTGCt 3'

   Energy:  -13.490000 kCal/Mol

Scores for this hit:
>Hvi-miR29035	Locus_5471_Transcript_1/1_Confidence_1.000_Length_2351|pdz	150.00	-13.49	0.00	0.000000e+00	2 23	643 662	21	57.14%	76.19%

Seq1,Seq2,Tot Score,Tot Energy,Max Score,Max Energy,Strand,Len1,Len2,Positions
>>Hvi-miR29035	Locus_5471_Transcript_1/1_Confidence_1.000_Length_2351|pdz	150.00	-13.49	150.00	-13.49	6319	22	2351	 642
Complete


   Forward:	Score: 169.000000  Q:1 to 23  R:844 to 869 Align Len (26) (65.38%) (73.08%)

   Query:    3' AACGGUUC----GGUCUUGACAACGU 5'
                ||  ||:|    |:| ||||||||||
   Ref:      5' TTCACAGGTGTCCTACAACTGTTGCA 3'

   Energy:  -20.049999 kCal/Mol

Scores for this hit:
>Hvi-miR29035	Locus_5486_Transcript_1/1_Confidence_1.000_Length_3392|integrator	169.00	-20.05	0.00	0.000000e+00	1 23	844 869	26	65.38%	73.08%

Seq1,Seq2,Tot Score,Tot Energy,Max Score,Max Energy,Strand,Len1,Len2,Positions
>>Hvi-miR29035	Locus_5486_Transcript_1/1_Confidence_1.000_Length_3392|integrator	169.00	-20.05	169.00	-20.05	6333	22	3392	 843
Complete


   Forward:	Score: 160.000000  Q:1 to 21  R:1098 to 1119 Align Len (21) (71.43%) (80.95%)

   Query:    3' aaCG-GUUCGGUCUUGACAACGU 5'
                  || | :| || |||||||||:
   Ref:      5' ggGCACTGGACA-AACTGTTGCG 3'

   Energy:  -18.690001 kCal/Mol

Scores for this hit:
>Hvi-miR29035	Locus_5498_Transcript_1/1_Confidence_1.000_Length_5589|guanylate	160.00	-18.69	0.00	0.000000e+00	1 21	1098 1119	21	71.43%	80.95%

Seq1,Seq2,Tot Score,Tot Energy,Max Score,Max Energy,Strand,Len1,Len2,Positions
>>Hvi-miR29035	Locus_5498_Transcript_1/1_Confidence_1.000_Length_5589|guanylate	160.00	-18.69	160.00	-18.69	6344	22	5589	 1097
Complete


   Forward:	Score: 156.000000  Q:2 to 21  R:12 to 33 Align Len (19) (57.89%) (84.21%)

   Query:    3' aaCGGUUCGGUCUUGACAACGu 5'
                  |::  | ::|:|||||||| 
   Ref:      5' ggGTTCTGGTGGGACTGTTGCt 3'

   Energy:  -19.240000 kCal/Mol

Scores for this hit:
>Hvi-miR29035	Locus_5512_Transcript_1/1_Confidence_1.000_Length_2145|zinc	156.00	-19.24	0.00	0.000000e+00	2 21	12 33	19	57.89%	84.21%

Seq1,Seq2,Tot Score,Tot Energy,Max Score,Max Energy,Strand,Len1,Len2,Positions
>>Hvi-miR29035	Locus_5512_Transcript_1/1_Confidence_1.000_Length_2145|zinc	156.00	-19.24	156.00	-19.24	6359	22	2145	 11
Complete


   Forward:	Score: 147.000000  Q:1 to 23  R:708 to 733 Align Len (26) (53.85%) (69.23%)

   Query:    3' AAC---GGUUCGGUCU-UGACAACGU 5'
                |||   || : :|: |  |||||||:
   Ref:      5' TTGGGACCTGATCGTATCCTGTTGCG 3'

   Energy:  -16.770000 kCal/Mol

Scores for this hit:
>Hvi-miR29035	Locus_5544_Transcript_1/1_Confidence_1.000_Length_3232|phospholipid-transporting	147.00	-16.77	0.00	0.000000e+00	1 23	708 733	26	53.85%	69.23%

Seq1,Seq2,Tot Score,Tot Energy,Max Score,Max Energy,Strand,Len1,Len2,Positions
>>Hvi-miR29035	Locus_5544_Transcript_1/1_Confidence_1.000_Length_3232|phospholipid-transporting	147.00	-16.77	147.00	-16.77	6388	22	3232	 707
Complete


   Forward:	Score: 157.000000  Q:2 to 20  R:1481 to 1504 Align Len (20) (65.00%) (80.00%)

   Query:    3' aacGGUUCGG--UCUUGACAACGu 5'
                   | :| ||  :||:||||||| 
   Ref:      5' catCGGACCCGTGGAGCTGTTGCt 3'

   Energy:  -21.870001 kCal/Mol

Scores for this hit:
>Hvi-miR29035	Locus_5563_Transcript_1/1_Confidence_1.000_Length_3237|hermansky-pudlak	157.00	-21.87	0.00	0.000000e+00	2 20	1481 1504	20	65.00%	80.00%

Seq1,Seq2,Tot Score,Tot Energy,Max Score,Max Energy,Strand,Len1,Len2,Positions
>>Hvi-miR29035	Locus_5563_Transcript_1/1_Confidence_1.000_Length_3237|hermansky-pudlak	157.00	-21.87	157.00	-21.87	6406	22	3237	 1480
Complete


   Forward:	Score: 158.000000  Q:2 to 19  R:161 to 182 Align Len (17) (70.59%) (82.35%)

   Query:    3' aacgGUUCGGUCUUGACAACGu 5'
                    | || || ::||||||| 
   Ref:      5' cacaCTAGGCATGGCTGTTGCc 3'

   Energy:  -19.950001 kCal/Mol

Scores for this hit:
>Hvi-miR29035	Locus_5583_Transcript_1/1_Confidence_1.000_Length_583|semaphorin-1a	158.00	-19.95	0.00	0.000000e+00	2 19	161 182	17	70.59%	82.35%

Seq1,Seq2,Tot Score,Tot Energy,Max Score,Max Energy,Strand,Len1,Len2,Positions
>>Hvi-miR29035	Locus_5583_Transcript_1/1_Confidence_1.000_Length_583|semaphorin-1a	158.00	-19.95	158.00	-19.95	6426	22	583	 160
Complete


   Forward:	Score: 166.000000  Q:1 to 23  R:3299 to 3318 Align Len (23) (73.91%) (82.61%)

   Query:    3' AACG-GUUCGGUCUUGACAACGU 5'
                |||| :||  ||| ||||||||:
   Ref:      5' TTGCTTAA--CAG-ACTGTTGCG 3'

   Energy:  -22.540001 kCal/Mol

Scores for this hit:
>Hvi-miR29035	Locus_5599_Transcript_1/1_Confidence_1.000_Length_7452|pre-mrna-processing-splicing	166.00	-22.54	0.00	0.000000e+00	1 23	3299 3318	23	73.91%	82.61%

Seq1,Seq2,Tot Score,Tot Energy,Max Score,Max Energy,Strand,Len1,Len2,Positions
>>Hvi-miR29035	Locus_5599_Transcript_1/1_Confidence_1.000_Length_7452|pre-mrna-processing-splicing	166.00	-22.54	166.00	-22.54	6442	22	7452	 3298
Complete


   Forward:	Score: 174.000000  Q:1 to 18  R:163 to 184 Align Len (17) (88.24%) (88.24%)

   Query:    3' aacggUUCGGUCUUGACAACGU 5'
                     ||| |||| ||||||||
   Ref:      5' aagagAAGACAGACCTGTTGCA 3'

   Energy:  -22.170000 kCal/Mol

Scores for this hit:
>Hvi-miR29035	Locus_5607_Transcript_1/1_Confidence_1.000_Length_1519|rna-binding	174.00	-22.17	0.00	0.000000e+00	1 18	163 184	17	88.24%	88.24%

Seq1,Seq2,Tot Score,Tot Energy,Max Score,Max Energy,Strand,Len1,Len2,Positions
>>Hvi-miR29035	Locus_5607_Transcript_1/1_Confidence_1.000_Length_1519|rna-binding	174.00	-22.17	174.00	-22.17	6452	22	1519	 162
Complete


   Forward:	Score: 170.000000  Q:1 to 23  R:1089 to 1109 Align Len (22) (72.73%) (81.82%)

   Query:    3' AACGGUUCGGUCUUGACAACGU 5'
                |||:: | | | ||||||||||
   Ref:      5' TTGTT-ATCAAAAACTGTTGCA 3'

   Energy:  -18.420000 kCal/Mol

Scores for this hit:
>Hvi-miR29035	Locus_5622_Transcript_1/1_Confidence_1.000_Length_6444|ran-binding	170.00	-18.42	0.00	0.000000e+00	1 23	1089 1109	22	72.73%	81.82%

Seq1,Seq2,Tot Score,Tot Energy,Max Score,Max Energy,Strand,Len1,Len2,Positions
>>Hvi-miR29035	Locus_5622_Transcript_1/1_Confidence_1.000_Length_6444|ran-binding	170.00	-18.42	170.00	-18.42	6467	22	6444	 1088
Complete


   Forward:	Score: 161.000000  Q:2 to 22  R:841 to 864 Align Len (22) (68.18%) (81.82%)

   Query:    3' aAC-GGU-UCGGUCUUGACAACGu 5'
                 || ||| |||::  :||||||| 
   Ref:      5' aTGCCCACAGCTGCTGCTGTTGCt 3'

   Energy:  -20.500000 kCal/Mol

Scores for this hit:
>Hvi-miR29035	Locus_5642_Transcript_1/1_Confidence_1.000_Length_1888|poly	161.00	-20.50	0.00	0.000000e+00	2 22	841 864	22	68.18%	81.82%

Seq1,Seq2,Tot Score,Tot Energy,Max Score,Max Energy,Strand,Len1,Len2,Positions
>>Hvi-miR29035	Locus_5642_Transcript_1/1_Confidence_1.000_Length_1888|poly	161.00	-20.50	161.00	-20.50	6482	22	1888	 840
Complete


   Forward:	Score: 160.000000  Q:1 to 23  R:112 to 128 Align Len (22) (68.18%) (77.27%)

   Query:    3' AACGGUUCGGUCUUGACAACGU 5'
                ||||:   ||  :|||||||||
   Ref:      5' TTGCT---CC--GACTGTTGCA 3'

   Energy:  -19.160000 kCal/Mol

Scores for this hit:
>Hvi-miR29035	Locus_5659_Transcript_1/3_Confidence_0.667_Length_342|membrane-associated	160.00	-19.16	0.00	0.000000e+00	1 23	112 128	22	68.18%	77.27%

Seq1,Seq2,Tot Score,Tot Energy,Max Score,Max Energy,Strand,Len1,Len2,Positions
>>Hvi-miR29035	Locus_5659_Transcript_1/3_Confidence_0.667_Length_342|membrane-associated	160.00	-19.16	160.00	-19.16	6498	22	342	 111
Complete


   Forward:	Score: 160.000000  Q:1 to 23  R:164 to 180 Align Len (22) (68.18%) (77.27%)

   Query:    3' AACGGUUCGGUCUUGACAACGU 5'
                ||||:   ||  :|||||||||
   Ref:      5' TTGCT---CC--GACTGTTGCA 3'

   Energy:  -19.160000 kCal/Mol

Scores for this hit:
>Hvi-miR29035	Locus_5659_Transcript_2/3_Confidence_0.667_Length_390|membrane-associated	160.00	-19.16	0.00	0.000000e+00	1 23	164 180	22	68.18%	77.27%

Seq1,Seq2,Tot Score,Tot Energy,Max Score,Max Energy,Strand,Len1,Len2,Positions
>>Hvi-miR29035	Locus_5659_Transcript_2/3_Confidence_0.667_Length_390|membrane-associated	160.00	-19.16	160.00	-19.16	6499	22	390	 163
Complete


   Forward:	Score: 160.000000  Q:1 to 23  R:164 to 180 Align Len (22) (68.18%) (77.27%)

   Query:    3' AACGGUUCGGUCUUGACAACGU 5'
                ||||:   ||  :|||||||||
   Ref:      5' TTGCT---CC--GACTGTTGCA 3'

   Energy:  -19.160000 kCal/Mol

Scores for this hit:
>Hvi-miR29035	Locus_5659_Transcript_3/3_Confidence_0.667_Length_394|membrane-associated	160.00	-19.16	0.00	0.000000e+00	1 23	164 180	22	68.18%	77.27%

Seq1,Seq2,Tot Score,Tot Energy,Max Score,Max Energy,Strand,Len1,Len2,Positions
>>Hvi-miR29035	Locus_5659_Transcript_3/3_Confidence_0.667_Length_394|membrane-associated	160.00	-19.16	160.00	-19.16	6500	22	394	 163
Complete


   Forward:	Score: 153.000000  Q:2 to 23  R:938 to 960 Align Len (23) (69.57%) (73.91%)

   Query:    3' AACGGU-UCGGUCU-UGACAACGu 5'
                |||  | || :|||  ||||||| 
   Ref:      5' TTGGGATAG-TAGACTCTGTTGCc 3'

   Energy:  -13.870000 kCal/Mol

Scores for this hit:
>Hvi-miR29035	Locus_5676_Transcript_1/1_Confidence_1.000_Length_2380|calpain-7-like	153.00	-13.87	0.00	0.000000e+00	2 23	938 960	23	69.57%	73.91%

Seq1,Seq2,Tot Score,Tot Energy,Max Score,Max Energy,Strand,Len1,Len2,Positions
>>Hvi-miR29035	Locus_5676_Transcript_1/1_Confidence_1.000_Length_2380|calpain-7-like	153.00	-13.87	153.00	-13.87	6518	22	2380	 937
Complete


   Forward:	Score: 164.000000  Q:1 to 20  R:486 to 507 Align Len (19) (63.16%) (89.47%)

   Query:    3' aacGGUUCGGUCUUGACAACGU 5'
                   ||| |::: :||||||||:
   Ref:      5' gacCCACGTTGAGACTGTTGCG 3'

   Energy:  -21.980000 kCal/Mol

Scores for this hit:
>Hvi-miR29035	Locus_5718_Transcript_1/1_Confidence_1.000_Length_852|skeletal	164.00	-21.98	0.00	0.000000e+00	1 20	486 507	19	63.16%	89.47%

Seq1,Seq2,Tot Score,Tot Energy,Max Score,Max Energy,Strand,Len1,Len2,Positions
>>Hvi-miR29035	Locus_5718_Transcript_1/1_Confidence_1.000_Length_852|skeletal	164.00	-21.98	164.00	-21.98	6564	22	852	 485
Complete


   Forward:	Score: 159.000000  Q:1 to 23  R:472 to 491 Align Len (22) (59.09%) (81.82%)

   Query:    3' AACGGUUCGGUCUUGACAACGU 5'
                || :: |||::|  |||||||:
   Ref:      5' TTCTTCAGCTGG--CTGTTGCG 3'

   Energy:  -18.889999 kCal/Mol

Scores for this hit:
>Hvi-miR29035	Locus_5725_Transcript_1/1_Confidence_1.000_Length_7875|ubiquitin	159.00	-18.89	0.00	0.000000e+00	1 23	472 491	22	59.09%	81.82%


   Forward:	Score: 149.000000  Q:2 to 14  R:1456 to 1478 Align Len (13) (84.62%) (84.62%)

   Query:    3' aacgguucgGUCU-UGACAACGu 5'
                         | || |||||||| 
   Ref:      5' tgggatataCTGACACTGTTGCc 3'

   Energy:  -12.820000 kCal/Mol

Scores for this hit:
>Hvi-miR29035	Locus_5725_Transcript_1/1_Confidence_1.000_Length_7875|ubiquitin	149.00	-12.82	0.00	0.000000e+00	2 14	1456 1478	13	84.62%	84.62%

Seq1,Seq2,Tot Score,Tot Energy,Max Score,Max Energy,Strand,Len1,Len2,Positions
>>Hvi-miR29035	Locus_5725_Transcript_1/1_Confidence_1.000_Length_7875|ubiquitin	308.00	-31.71	159.00	-18.89	6571	22	7875	 471 1455
Complete


   Forward:	Score: 143.000000  Q:2 to 20  R:2647 to 2668 Align Len (18) (55.56%) (72.22%)

   Query:    3' aacGGUUCGGUCUUGACAACGu 5'
                   :|| | :   :||||||| 
   Ref:      5' ccaTCACGGTCTTGCTGTTGCc 3'

   Energy:  -17.330000 kCal/Mol

Scores for this hit:
>Hvi-miR29035	Locus_5749_Transcript_1/1_Confidence_1.000_Length_3777|kinesin-like	143.00	-17.33	0.00	0.000000e+00	2 20	2647 2668	18	55.56%	72.22%

Seq1,Seq2,Tot Score,Tot Energy,Max Score,Max Energy,Strand,Len1,Len2,Positions
>>Hvi-miR29035	Locus_5749_Transcript_1/1_Confidence_1.000_Length_3777|kinesin-like	143.00	-17.33	143.00	-17.33	6594	22	3777	 2646
Complete


   Forward:	Score: 161.000000  Q:1 to 23  R:1419 to 1436 Align Len (22) (63.64%) (77.27%)

   Query:    3' AACGGUUCGGUCUUGACAACGU 5'
                || :||||::    ||||||||
   Ref:      5' TTATCAAGTT----CTGTTGCA 3'

   Energy:  -18.059999 kCal/Mol

Scores for this hit:
>Hvi-miR29035	Locus_5770_Transcript_1/1_Confidence_1.000_Length_4536|serine	161.00	-18.06	0.00	0.000000e+00	1 23	1419 1436	22	63.64%	77.27%

Seq1,Seq2,Tot Score,Tot Energy,Max Score,Max Energy,Strand,Len1,Len2,Positions
>>Hvi-miR29035	Locus_5770_Transcript_1/1_Confidence_1.000_Length_4536|serine	161.00	-18.06	161.00	-18.06	6618	22	4536	 1418
Complete


   Forward:	Score: 166.000000  Q:2 to 23  R:2857 to 2878 Align Len (21) (71.43%) (76.19%)

   Query:    3' AACGGUUCGGUCUUGACAACGu 5'
                |||: ||  || | ||||||| 
   Ref:      5' TTGTGAATACACATCTGTTGCt 3'

   Energy:  -13.870000 kCal/Mol

Scores for this hit:
>Hvi-miR29035	Locus_5868_Transcript_1/1_Confidence_1.000_Length_3633|autophagy-related	166.00	-13.87	0.00	0.000000e+00	2 23	2857 2878	21	71.43%	76.19%

Seq1,Seq2,Tot Score,Tot Energy,Max Score,Max Energy,Strand,Len1,Len2,Positions
>>Hvi-miR29035	Locus_5868_Transcript_1/1_Confidence_1.000_Length_3633|autophagy-related	166.00	-13.87	166.00	-13.87	6733	22	3633	 2856
Complete


   Forward:	Score: 154.000000  Q:2 to 22  R:480 to 498 Align Len (20) (60.00%) (80.00%)

   Query:    3' aACGGUUCGGUCUUGACAACGu 5'
                 ||:::|   ||: ||||||| 
   Ref:      5' gTGTTGA---AGGCCTGTTGCc 3'

   Energy:  -13.600000 kCal/Mol

Scores for this hit:
>Hvi-miR29035	Locus_5880_Transcript_1/1_Confidence_1.000_Length_1584|---NA---	154.00	-13.60	0.00	0.000000e+00	2 22	480 498	20	60.00%	80.00%

Seq1,Seq2,Tot Score,Tot Energy,Max Score,Max Energy,Strand,Len1,Len2,Positions
>>Hvi-miR29035	Locus_5880_Transcript_1/1_Confidence_1.000_Length_1584|---NA---	154.00	-13.60	154.00	-13.60	6750	22	1584	 479
Complete


   Forward:	Score: 156.000000  Q:2 to 19  R:244 to 267 Align Len (19) (63.16%) (84.21%)

   Query:    3' aacgGUUCGGUCU--UGACAACGu 5'
                    |:||:|:|:   ||||||| 
   Ref:      5' cgagCGAGTCGGGTCCCTGTTGCt 3'

   Energy:  -24.700001 kCal/Mol

Scores for this hit:
>Hvi-miR29035	Locus_5887_Transcript_1/1_Confidence_1.000_Length_4112|disco-interacting	156.00	-24.70	0.00	0.000000e+00	2 19	244 267	19	63.16%	84.21%

Seq1,Seq2,Tot Score,Tot Energy,Max Score,Max Energy,Strand,Len1,Len2,Positions
>>Hvi-miR29035	Locus_5887_Transcript_1/1_Confidence_1.000_Length_4112|disco-interacting	156.00	-24.70	156.00	-24.70	6755	22	4112	 243
Complete


   Forward:	Score: 167.000000  Q:1 to 20  R:1246 to 1269 Align Len (22) (72.73%) (81.82%)

   Query:    3' aacGGUUCGGUC---UUGACAACGU 5'
                   ||:|| :||   ||||||||||
   Ref:      5' gcaCCGAG-TAGACAAACTGTTGCA 3'

   Energy:  -24.870001 kCal/Mol

Scores for this hit:
>Hvi-miR29035	Locus_5896_Transcript_1/1_Confidence_1.000_Length_2067|pentatricopeptide	167.00	-24.87	0.00	0.000000e+00	1 20	1246 1269	22	72.73%	81.82%

Seq1,Seq2,Tot Score,Tot Energy,Max Score,Max Energy,Strand,Len1,Len2,Positions
>>Hvi-miR29035	Locus_5896_Transcript_1/1_Confidence_1.000_Length_2067|pentatricopeptide	167.00	-24.87	167.00	-24.87	6768	22	2067	 1245
Complete


   Forward:	Score: 166.000000  Q:2 to 23  R:3375 to 3394 Align Len (21) (71.43%) (80.95%)

   Query:    3' AACGGUUCGGUCUUGACAACGu 5'
                |||:|:|   || |||||||| 
   Ref:      5' TTGTCGA--AAGCACTGTTGCt 3'

   Energy:  -19.910000 kCal/Mol

Scores for this hit:
>Hvi-miR29035	Locus_5897_Transcript_1/1_Confidence_1.000_Length_4415|lethal	166.00	-19.91	0.00	0.000000e+00	2 23	3375 3394	21	71.43%	80.95%

Seq1,Seq2,Tot Score,Tot Energy,Max Score,Max Energy,Strand,Len1,Len2,Positions
>>Hvi-miR29035	Locus_5897_Transcript_1/1_Confidence_1.000_Length_4415|lethal	166.00	-19.91	166.00	-19.91	6769	22	4415	 3374
Complete


   Forward:	Score: 167.000000  Q:1 to 19  R:785 to 806 Align Len (18) (72.22%) (88.89%)

   Query:    3' aacgGUUCGGUCUUGACAACGU 5'
                    || |: :|:|||||||||
   Ref:      5' agtaCATGTGGGGACTGTTGCA 3'

   Energy:  -22.900000 kCal/Mol

Scores for this hit:
>Hvi-miR29035	Locus_5915_Transcript_1/1_Confidence_1.000_Length_1588|protein	167.00	-22.90	0.00	0.000000e+00	1 19	785 806	18	72.22%	88.89%

Seq1,Seq2,Tot Score,Tot Energy,Max Score,Max Energy,Strand,Len1,Len2,Positions
>>Hvi-miR29035	Locus_5915_Transcript_1/1_Confidence_1.000_Length_1588|protein	167.00	-22.90	167.00	-22.90	6784	22	1588	 784
Complete


   Forward:	Score: 166.000000  Q:1 to 22  R:55 to 76 Align Len (21) (61.90%) (85.71%)

   Query:    3' aACGGUUCGGUCUUGACAACGU 5'
                 | :| :|||| ::|||||||:
   Ref:      5' cTATCTGGCCACGGCTGTTGCG 3'

   Energy:  -23.580000 kCal/Mol

Scores for this hit:
>Hvi-miR29035	Locus_5927_Transcript_1/1_Confidence_1.000_Length_1257|epidermal	166.00	-23.58	0.00	0.000000e+00	1 22	55 76	21	61.90%	85.71%

Seq1,Seq2,Tot Score,Tot Energy,Max Score,Max Energy,Strand,Len1,Len2,Positions
>>Hvi-miR29035	Locus_5927_Transcript_1/1_Confidence_1.000_Length_1257|epidermal	166.00	-23.58	166.00	-23.58	6795	22	1257	 54
Complete


   Forward:	Score: 161.000000  Q:2 to 23  R:236 to 252 Align Len (21) (66.67%) (76.19%)

   Query:    3' AACGGUUCGGUCUUGACAACGu 5'
                ||||:|:||     ||||||| 
   Ref:      5' TTGCTAGGC-----CTGTTGCc 3'

   Energy:  -19.150000 kCal/Mol

Scores for this hit:
>Hvi-miR29035	Locus_5936_Transcript_1/1_Confidence_1.000_Length_1736|phosphoglucose	161.00	-19.15	0.00	0.000000e+00	2 23	236 252	21	66.67%	76.19%

Seq1,Seq2,Tot Score,Tot Energy,Max Score,Max Energy,Strand,Len1,Len2,Positions
>>Hvi-miR29035	Locus_5936_Transcript_1/1_Confidence_1.000_Length_1736|phosphoglucose	161.00	-19.15	161.00	-19.15	6802	22	1736	 235
Complete


   Forward:	Score: 156.000000  Q:1 to 22  R:556 to 583 Align Len (27) (66.67%) (66.67%)

   Query:    3' aACGGUUC-G-GUCU----UGACAACGU 5'
                 | | ||| | ||||     ||||||||
   Ref:      5' gTACAAAGACACAGACCTGTCTGTTGCA 3'

   Energy:  -19.270000 kCal/Mol

Scores for this hit:
>Hvi-miR29035	Locus_6033_Transcript_1/1_Confidence_1.000_Length_3220|---NA---	156.00	-19.27	0.00	0.000000e+00	1 22	556 583	27	66.67%	66.67%

Seq1,Seq2,Tot Score,Tot Energy,Max Score,Max Energy,Strand,Len1,Len2,Positions
>>Hvi-miR29035	Locus_6033_Transcript_1/1_Confidence_1.000_Length_3220|---NA---	156.00	-19.27	156.00	-19.27	6904	22	3220	 555
Complete


   Forward:	Score: 154.000000  Q:1 to 22  R:1296 to 1320 Align Len (24) (66.67%) (75.00%)

   Query:    3' aACGGU-UCG-GUCU-UGACAACGU 5'
                 | ||| | | | || :|||||||:
   Ref:      5' gTTCCATATCTCTGATGCTGTTGCG 3'

   Energy:  -19.590000 kCal/Mol

Scores for this hit:
>Hvi-miR29035	Locus_6060_Transcript_1/1_Confidence_1.000_Length_2037|phospholipase	154.00	-19.59	0.00	0.000000e+00	1 22	1296 1320	24	66.67%	75.00%

Seq1,Seq2,Tot Score,Tot Energy,Max Score,Max Energy,Strand,Len1,Len2,Positions
>>Hvi-miR29035	Locus_6060_Transcript_1/1_Confidence_1.000_Length_2037|phospholipase	154.00	-19.59	154.00	-19.59	6931	22	2037	 1295
Complete


   Forward:	Score: 149.000000  Q:2 to 19  R:1740 to 1761 Align Len (18) (66.67%) (83.33%)

   Query:    3' aacgGU-UCGGUCUUGACAACGu 5'
                    || || :| ::||||||| 
   Ref:      5' aacaCACAG-TATGGCTGTTGCc 3'

   Energy:  -14.610000 kCal/Mol

Scores for this hit:
>Hvi-miR29035	Locus_6061_Transcript_1/1_Confidence_1.000_Length_2831|isoform	149.00	-14.61	0.00	0.000000e+00	2 19	1740 1761	18	66.67%	83.33%

Seq1,Seq2,Tot Score,Tot Energy,Max Score,Max Energy,Strand,Len1,Len2,Positions
>>Hvi-miR29035	Locus_6061_Transcript_1/1_Confidence_1.000_Length_2831|isoform	149.00	-14.61	149.00	-14.61	6932	22	2831	 1739
Complete


   Forward:	Score: 158.000000  Q:1 to 18  R:2205 to 2229 Align Len (20) (65.00%) (80.00%)

   Query:    3' aacggUUCGG---UCUUGACAACGU 5'
                     :|||:   :| |||||||||
   Ref:      5' tcaaaGAGCTGTGGGCACTGTTGCA 3'

   Energy:  -18.530001 kCal/Mol

Scores for this hit:
>Hvi-miR29035	Locus_6092_Transcript_1/1_Confidence_1.000_Length_5766|chromodomain-helicase-dna-binding	158.00	-18.53	0.00	0.000000e+00	1 18	2205 2229	20	65.00%	80.00%

Seq1,Seq2,Tot Score,Tot Energy,Max Score,Max Energy,Strand,Len1,Len2,Positions
>>Hvi-miR29035	Locus_6092_Transcript_1/1_Confidence_1.000_Length_5766|chromodomain-helicase-dna-binding	158.00	-18.53	158.00	-18.53	6964	22	5766	 2204
Complete


   Forward:	Score: 154.000000  Q:2 to 19  R:3239 to 3260 Align Len (17) (70.59%) (76.47%)

   Query:    3' aacgGUUCGGUCUUGACAACGu 5'
                    ||: ||  | ||||||| 
   Ref:      5' attaCAGACCTCACCTGTTGCt 3'

   Energy:  -15.910000 kCal/Mol

Scores for this hit:
>Hvi-miR29035	Locus_6098_Transcript_1/1_Confidence_1.000_Length_5395|death-inducer	154.00	-15.91	0.00	0.000000e+00	2 19	3239 3260	17	70.59%	76.47%

Seq1,Seq2,Tot Score,Tot Energy,Max Score,Max Energy,Strand,Len1,Len2,Positions
>>Hvi-miR29035	Locus_6098_Transcript_1/1_Confidence_1.000_Length_5395|death-inducer	154.00	-15.91	154.00	-15.91	6970	22	5395	 3238
Complete


   Forward:	Score: 155.000000  Q:1 to 11  R:141 to 162 Align Len (10) (100.00%) (100.00%)

   Query:    3' aacgguucggucUUGACAACGU 5'
                            ||||||||||
   Ref:      5' attatataatttAACTGTTGCA 3'

   Energy:  -14.270000 kCal/Mol

Scores for this hit:
>Hvi-miR29035	Locus_6136_Transcript_1/1_Confidence_1.000_Length_423|---NA---	155.00	-14.27	0.00	0.000000e+00	1 11	141 162	10	100.00%	100.00%

Seq1,Seq2,Tot Score,Tot Energy,Max Score,Max Energy,Strand,Len1,Len2,Positions
>>Hvi-miR29035	Locus_6136_Transcript_1/1_Confidence_1.000_Length_423|---NA---	155.00	-14.27	155.00	-14.27	7010	22	423	 140
Complete


   Forward:	Score: 145.000000  Q:2 to 10  R:52 to 73 Align Len (8) (100.00%) (100.00%)

   Query:    3' aacgguucggucuUGACAACGu 5'
                             |||||||| 
   Ref:      5' tttcatttgtattACTGTTGCt 3'

   Energy:  -13.200000 kCal/Mol

Scores for this hit:
>Hvi-miR29035	Locus_6166_Transcript_1/1_Confidence_1.000_Length_304|---NA---	145.00	-13.20	0.00	0.000000e+00	2 10	52 73	8	100.00%	100.00%

Seq1,Seq2,Tot Score,Tot Energy,Max Score,Max Energy,Strand,Len1,Len2,Positions
>>Hvi-miR29035	Locus_6166_Transcript_1/1_Confidence_1.000_Length_304|---NA---	145.00	-13.20	145.00	-13.20	7038	22	304	 51
Complete


   Forward:	Score: 151.000000  Q:2 to 21  R:266 to 284 Align Len (19) (73.68%) (73.68%)

   Query:    3' aaCGGUUCGGUCUUGACAACGu 5'
                  |||  ||| |  ||||||| 
   Ref:      5' ccGCC--GCC-GCCCTGTTGCc 3'

   Energy:  -18.680000 kCal/Mol

Scores for this hit:
>Hvi-miR29035	Locus_6174_Transcript_1/1_Confidence_1.000_Length_1743|trinucleotide	151.00	-18.68	0.00	0.000000e+00	2 21	266 284	19	73.68%	73.68%


   Forward:	Score: 149.000000  Q:2 to 22  R:1537 to 1556 Align Len (20) (65.00%) (70.00%)

   Query:    3' aACGGUUCGGUCUUGACAACGu 5'
                 ||| |  :| |  ||||||| 
   Ref:      5' cTGCAACATCTG--CTGTTGCt 3'

   Energy:  -14.050000 kCal/Mol

Scores for this hit:
>Hvi-miR29035	Locus_6174_Transcript_1/1_Confidence_1.000_Length_1743|trinucleotide	149.00	-14.05	0.00	0.000000e+00	2 22	1537 1556	20	65.00%	70.00%

Seq1,Seq2,Tot Score,Tot Energy,Max Score,Max Energy,Strand,Len1,Len2,Positions
>>Hvi-miR29035	Locus_6174_Transcript_1/1_Confidence_1.000_Length_1743|trinucleotide	300.00	-32.73	151.00	-18.68	7048	22	1743	 265 1536
Complete


   Forward:	Score: 180.000000  Q:1 to 20  R:478 to 499 Align Len (19) (84.21%) (89.47%)

   Query:    3' aacGGUUCGGUCUUGACAACGU 5'
                   || :|||| ||||||||||
   Ref:      5' accCCTGGCCACAACTGTTGCA 3'

   Energy:  -26.420000 kCal/Mol

Scores for this hit:
>Hvi-miR29035	Locus_6201_Transcript_1/1_Confidence_1.000_Length_2188|dynactin	180.00	-26.42	0.00	0.000000e+00	1 20	478 499	19	84.21%	89.47%

Seq1,Seq2,Tot Score,Tot Energy,Max Score,Max Energy,Strand,Len1,Len2,Positions
>>Hvi-miR29035	Locus_6201_Transcript_1/1_Confidence_1.000_Length_2188|dynactin	180.00	-26.42	180.00	-26.42	7070	22	2188	 477
Complete


   Forward:	Score: 172.000000  Q:1 to 21  R:1060 to 1080 Align Len (20) (75.00%) (90.00%)

   Query:    3' aaCGGUUCGGUCUUGACAACGU 5'
                  ||::||| | |:||||||||
   Ref:      5' aaGCTGAGCGA-AGCTGTTGCA 3'

   Energy:  -24.090000 kCal/Mol

Scores for this hit:
>Hvi-miR29035	Locus_6210_Transcript_1/1_Confidence_1.000_Length_1283|isoform	172.00	-24.09	0.00	0.000000e+00	1 21	1060 1080	20	75.00%	90.00%

Seq1,Seq2,Tot Score,Tot Energy,Max Score,Max Energy,Strand,Len1,Len2,Positions
>>Hvi-miR29035	Locus_6210_Transcript_1/1_Confidence_1.000_Length_1283|isoform	172.00	-24.09	172.00	-24.09	7076	22	1283	 1059
Complete


   Forward:	Score: 158.000000  Q:2 to 23  R:30 to 55 Align Len (25) (64.00%) (72.00%)

   Query:    3' AAC--GGUUC--GGUCUUGACAACGu 5'
                |||  : |||  | | :|||||||| 
   Ref:      5' TTGAATAAAGAACGAAGACTGTTGCc 3'

   Energy:  -15.300000 kCal/Mol

Scores for this hit:
>Hvi-miR29035	Locus_6226_Transcript_1/1_Confidence_1.000_Length_3910|inhibitor	158.00	-15.30	0.00	0.000000e+00	2 23	30 55	25	64.00%	72.00%

Seq1,Seq2,Tot Score,Tot Energy,Max Score,Max Energy,Strand,Len1,Len2,Positions
>>Hvi-miR29035	Locus_6226_Transcript_1/1_Confidence_1.000_Length_3910|inhibitor	158.00	-15.30	158.00	-15.30	7094	22	3910	 29
Complete


   Forward:	Score: 145.000000  Q:2 to 20  R:592 to 615 Align Len (20) (60.00%) (70.00%)

   Query:    3' aacGGUUCGGUC--UUGACAACGu 5'
                   |||  ::||    ||||||| 
   Ref:      5' tatCCATCTTAGTTTCCTGTTGCt 3'

   Energy:  -17.549999 kCal/Mol

Scores for this hit:
>Hvi-miR29035	Locus_6263_Transcript_1/1_Confidence_1.000_Length_1752|---NA---	145.00	-17.55	0.00	0.000000e+00	2 20	592 615	20	60.00%	70.00%

Seq1,Seq2,Tot Score,Tot Energy,Max Score,Max Energy,Strand,Len1,Len2,Positions
>>Hvi-miR29035	Locus_6263_Transcript_1/1_Confidence_1.000_Length_1752|---NA---	145.00	-17.55	145.00	-17.55	7128	22	1752	 591
Complete


   Forward:	Score: 146.000000  Q:2 to 23  R:1564 to 1587 Align Len (23) (60.87%) (69.57%)

   Query:    3' AACGGU-U-CGGUCUUGACAACGu 5'
                ||| || |  |:  : ||||||| 
   Ref:      5' TTGACATACTCTTTGCCTGTTGCc 3'

   Energy:  -10.780000 kCal/Mol

Scores for this hit:
>Hvi-miR29035	Locus_6308_Transcript_1/1_Confidence_1.000_Length_1857|heparan-alpha-glucosaminide	146.00	-10.78	0.00	0.000000e+00	2 23	1564 1587	23	60.87%	69.57%

Seq1,Seq2,Tot Score,Tot Energy,Max Score,Max Energy,Strand,Len1,Len2,Positions
>>Hvi-miR29035	Locus_6308_Transcript_1/1_Confidence_1.000_Length_1857|heparan-alpha-glucosaminide	146.00	-10.78	146.00	-10.78	7173	22	1857	 1563
Complete


   Forward:	Score: 152.000000  Q:2 to 21  R:2414 to 2436 Align Len (20) (65.00%) (75.00%)

   Query:    3' aaCGGUUCG-GUCUUGACAACGu 5'
                  | ||  | |: :|||||||| 
   Ref:      5' ccGGCACTCACGTGACTGTTGCc 3'

   Energy:  -16.860001 kCal/Mol

Scores for this hit:
>Hvi-miR29035	Locus_6332_Transcript_1/1_Confidence_1.000_Length_2467|plasma	152.00	-16.86	0.00	0.000000e+00	2 21	2414 2436	20	65.00%	75.00%

Seq1,Seq2,Tot Score,Tot Energy,Max Score,Max Energy,Strand,Len1,Len2,Positions
>>Hvi-miR29035	Locus_6332_Transcript_1/1_Confidence_1.000_Length_2467|plasma	152.00	-16.86	152.00	-16.86	7200	22	2467	 2413
Complete


   Forward:	Score: 148.000000  Q:2 to 17  R:198 to 220 Align Len (16) (68.75%) (81.25%)

   Query:    3' aacgguUCGGUC-UUGACAACGu 5'
                      || ::| | ||||||| 
   Ref:      5' aggagcAGATGGCACCTGTTGCt 3'

   Energy:  -14.310000 kCal/Mol

Scores for this hit:
>Hvi-miR29035	Locus_6345_Transcript_1/1_Confidence_1.000_Length_1861|---NA---	148.00	-14.31	0.00	0.000000e+00	2 17	198 220	16	68.75%	81.25%

Seq1,Seq2,Tot Score,Tot Energy,Max Score,Max Energy,Strand,Len1,Len2,Positions
>>Hvi-miR29035	Locus_6345_Transcript_1/1_Confidence_1.000_Length_1861|---NA---	148.00	-14.31	148.00	-14.31	7211	22	1861	 197
Complete


   Forward:	Score: 160.000000  Q:2 to 19  R:245 to 270 Align Len (21) (66.67%) (76.19%)

   Query:    3' aacgGUUCGGUCU----UGACAACGu 5'
                    :|| :||||    |||||||| 
   Ref:      5' ggaaTAACTCAGAAAAGACTGTTGCt 3'

   Energy:  -17.690001 kCal/Mol

Scores for this hit:
>Hvi-miR29035	Locus_6346_Transcript_1/1_Confidence_1.000_Length_5812|isoform	160.00	-17.69	0.00	0.000000e+00	2 19	245 270	21	66.67%	76.19%

Seq1,Seq2,Tot Score,Tot Energy,Max Score,Max Energy,Strand,Len1,Len2,Positions
>>Hvi-miR29035	Locus_6346_Transcript_1/1_Confidence_1.000_Length_5812|isoform	160.00	-17.69	160.00	-17.69	7212	22	5812	 244
Complete


   Forward:	Score: 172.000000  Q:1 to 20  R:1928 to 1951 Align Len (21) (76.19%) (90.48%)

   Query:    3' aacGGUUCG-GU-CUUGACAACGU 5'
                   ::|||: || |||||||||||
   Ref:      5' cacTTAAGTGCATGAACTGTTGCA 3'

   Energy:  -23.719999 kCal/Mol

Scores for this hit:
>Hvi-miR29035	Locus_6349_Transcript_1/1_Confidence_1.000_Length_1951|glutaredoxin	172.00	-23.72	0.00	0.000000e+00	1 20	1928 1951	21	76.19%	90.48%

Seq1,Seq2,Tot Score,Tot Energy,Max Score,Max Energy,Strand,Len1,Len2,Positions
>>Hvi-miR29035	Locus_6349_Transcript_1/1_Confidence_1.000_Length_1951|glutaredoxin	172.00	-23.72	172.00	-23.72	7218	22	1951	 1927
Complete


   Forward:	Score: 163.000000  Q:1 to 23  R:1026 to 1051 Align Len (26) (61.54%) (76.92%)

   Query:    3' AACGGU--UCGGUCU--UGACAACGU 5'
                |||:|:  | |: ||  :||||||||
   Ref:      5' TTGTCGTCACCTTGATGGCTGTTGCA 3'

   Energy:  -21.000000 kCal/Mol

Scores for this hit:
>Hvi-miR29035	Locus_6410_Transcript_1/1_Confidence_1.000_Length_3903|chitin	163.00	-21.00	0.00	0.000000e+00	1 23	1026 1051	26	61.54%	76.92%


   Forward:	Score: 152.000000  Q:2 to 21  R:3794 to 3817 Align Len (21) (66.67%) (76.19%)

   Query:    3' aaCG-GUUCGGUCU-UGACAACGu 5'
                  || :|||  ||:  ||||||| 
   Ref:      5' gaGCTTAAGAAAGGCCCTGTTGCt 3'

   Energy:  -18.959999 kCal/Mol

Scores for this hit:
>Hvi-miR29035	Locus_6410_Transcript_1/1_Confidence_1.000_Length_3903|chitin	152.00	-18.96	0.00	0.000000e+00	2 21	3794 3817	21	66.67%	76.19%

Seq1,Seq2,Tot Score,Tot Energy,Max Score,Max Energy,Strand,Len1,Len2,Positions
>>Hvi-miR29035	Locus_6410_Transcript_1/1_Confidence_1.000_Length_3903|chitin	315.00	-39.96	163.00	-21.00	7278	22	3903	 1025 3793
Complete


   Forward:	Score: 158.000000  Q:2 to 23  R:768 to 790 Align Len (22) (59.09%) (81.82%)

   Query:    3' AACGGUUCGGUC-UUGACAACGu 5'
                || |:|:| ::| : ||||||| 
   Ref:      5' TTACTAGGATGGCGCCTGTTGCc 3'

   Energy:  -16.320000 kCal/Mol

Scores for this hit:
>Hvi-miR29035	Locus_6414_Transcript_1/1_Confidence_1.000_Length_793|PREDICTED:	158.00	-16.32	0.00	0.000000e+00	2 23	768 790	22	59.09%	81.82%

Seq1,Seq2,Tot Score,Tot Energy,Max Score,Max Energy,Strand,Len1,Len2,Positions
>>Hvi-miR29035	Locus_6414_Transcript_1/1_Confidence_1.000_Length_793|PREDICTED:	158.00	-16.32	158.00	-16.32	7281	22	793	 767
Complete


   Forward:	Score: 162.000000  Q:1 to 22  R:861 to 882 Align Len (21) (61.90%) (80.95%)

   Query:    3' aACGGUUCGGUCUUGACAACGU 5'
                 | :: ||:|| : ||||||||
   Ref:      5' gTTTTTAGTCACGTCTGTTGCA 3'

   Energy:  -18.360001 kCal/Mol

Scores for this hit:
>Hvi-miR29035	Locus_6467_Transcript_1/1_Confidence_1.000_Length_1495|---NA---	162.00	-18.36	0.00	0.000000e+00	1 22	861 882	21	61.90%	80.95%

Seq1,Seq2,Tot Score,Tot Energy,Max Score,Max Energy,Strand,Len1,Len2,Positions
>>Hvi-miR29035	Locus_6467_Transcript_1/1_Confidence_1.000_Length_1495|---NA---	162.00	-18.36	162.00	-18.36	7345	22	1495	 860
Complete


   Forward:	Score: 175.000000  Q:1 to 23  R:54 to 73 Align Len (22) (77.27%) (81.82%)

   Query:    3' AACGGUUCGGUCUUGACAACGU 5'
                |||: ||||| |  ||||||||
   Ref:      5' TTGTGAAGCCTG--CTGTTGCA 3'

   Energy:  -25.139999 kCal/Mol

Scores for this hit:
>Hvi-miR29035	Locus_6521_Transcript_1/1_Confidence_1.000_Length_2547|sin3a-associated	175.00	-25.14	0.00	0.000000e+00	1 23	54 73	22	77.27%	81.82%

Seq1,Seq2,Tot Score,Tot Energy,Max Score,Max Energy,Strand,Len1,Len2,Positions
>>Hvi-miR29035	Locus_6521_Transcript_1/1_Confidence_1.000_Length_2547|sin3a-associated	175.00	-25.14	175.00	-25.14	7398	22	2547	 53
Complete


   Forward:	Score: 164.000000  Q:2 to 21  R:1925 to 1947 Align Len (20) (70.00%) (85.00%)

   Query:    3' aaCGGU-UCGGUCUUGACAACGu 5'
                  ||:| :|||: | ||||||| 
   Ref:      5' caGCTACGGCCGTACCTGTTGCt 3'

   Energy:  -22.160000 kCal/Mol

Scores for this hit:
>Hvi-miR29035	Locus_6578_Transcript_1/1_Confidence_1.000_Length_4091|PREDICTED:	164.00	-22.16	0.00	0.000000e+00	2 21	1925 1947	20	70.00%	85.00%

Seq1,Seq2,Tot Score,Tot Energy,Max Score,Max Energy,Strand,Len1,Len2,Positions
>>Hvi-miR29035	Locus_6578_Transcript_1/1_Confidence_1.000_Length_4091|PREDICTED:	164.00	-22.16	164.00	-22.16	7457	22	4091	 1924
Complete


   Forward:	Score: 160.000000  Q:2 to 19  R:412 to 435 Align Len (19) (73.68%) (78.95%)

   Query:    3' aacgGUUC--GGUCUUGACAACGu 5'
                    ||||  | | |:||||||| 
   Ref:      5' ctcgCAAGATCGAAAGCTGTTGCc 3'

   Energy:  -18.540001 kCal/Mol

Scores for this hit:
>Hvi-miR29035	Locus_6625_Transcript_1/1_Confidence_1.000_Length_616|retinol	160.00	-18.54	0.00	0.000000e+00	2 19	412 435	19	73.68%	78.95%

Seq1,Seq2,Tot Score,Tot Energy,Max Score,Max Energy,Strand,Len1,Len2,Positions
>>Hvi-miR29035	Locus_6625_Transcript_1/1_Confidence_1.000_Length_616|retinol	160.00	-18.54	160.00	-18.54	7503	22	616	 411
Complete


   Forward:	Score: 181.000000  Q:1 to 23  R:1643 to 1669 Align Len (27) (70.37%) (81.48%)

   Query:    3' AACGGUUC----GGUC-UUGACAACGU 5'
                ||||||:|    :||| :|||||||||
   Ref:      5' TTGCCAGGATGTTCAGTGACTGTTGCA 3'

   Energy:  -30.330000 kCal/Mol

Scores for this hit:
>Hvi-miR29035	Locus_6645_Transcript_1/1_Confidence_1.000_Length_2227|conserved	181.00	-30.33	0.00	0.000000e+00	1 23	1643 1669	27	70.37%	81.48%

Seq1,Seq2,Tot Score,Tot Energy,Max Score,Max Energy,Strand,Len1,Len2,Positions
>>Hvi-miR29035	Locus_6645_Transcript_1/1_Confidence_1.000_Length_2227|conserved	181.00	-30.33	181.00	-30.33	7530	22	2227	 1642
Complete


   Forward:	Score: 158.000000  Q:1 to 22  R:1346 to 1368 Align Len (22) (59.09%) (81.82%)

   Query:    3' aACGGUUCGGUCU-UGACAACGU 5'
                 |||:|:|  :|:  |||||||:
   Ref:      5' gTGCTAGGAGGGGCTCTGTTGCG 3'

   Energy:  -24.610001 kCal/Mol

Scores for this hit:
>Hvi-miR29035	Locus_6648_Transcript_1/1_Confidence_1.000_Length_1668|isoform	158.00	-24.61	0.00	0.000000e+00	1 22	1346 1368	22	59.09%	81.82%

Seq1,Seq2,Tot Score,Tot Energy,Max Score,Max Energy,Strand,Len1,Len2,Positions
>>Hvi-miR29035	Locus_6648_Transcript_1/1_Confidence_1.000_Length_1668|isoform	158.00	-24.61	158.00	-24.61	7534	22	1668	 1345
Complete


   Forward:	Score: 152.000000  Q:1 to 22  R:698 to 715 Align Len (21) (61.90%) (71.43%)

   Query:    3' aACGGUUCGGUCUUGACAACGU 5'
                 |||    |: | :||||||||
   Ref:      5' gTGC----CTTGTGCTGTTGCA 3'

   Energy:  -19.100000 kCal/Mol

Scores for this hit:
>Hvi-miR29035	Locus_6652_Transcript_1/1_Confidence_1.000_Length_1145|heat	152.00	-19.10	0.00	0.000000e+00	1 22	698 715	21	61.90%	71.43%

Seq1,Seq2,Tot Score,Tot Energy,Max Score,Max Energy,Strand,Len1,Len2,Positions
>>Hvi-miR29035	Locus_6652_Transcript_1/1_Confidence_1.000_Length_1145|heat	152.00	-19.10	152.00	-19.10	7538	22	1145	 697
Complete


   Forward:	Score: 164.000000  Q:2 to 22  R:854 to 874 Align Len (20) (75.00%) (80.00%)

   Query:    3' aACGGUUCGGUCUUGACAACGu 5'
                 |||: | ||  ||||||||| 
   Ref:      5' cTGCT-ACCCTCAACTGTTGCt 3'

   Energy:  -20.440001 kCal/Mol

Scores for this hit:
>Hvi-miR29035	Locus_6705_Transcript_1/1_Confidence_1.000_Length_1220|cation	164.00	-20.44	0.00	0.000000e+00	2 22	854 874	20	75.00%	80.00%

Seq1,Seq2,Tot Score,Tot Energy,Max Score,Max Energy,Strand,Len1,Len2,Positions
>>Hvi-miR29035	Locus_6705_Transcript_1/1_Confidence_1.000_Length_1220|cation	164.00	-20.44	164.00	-20.44	7590	22	1220	 853
Complete


   Forward:	Score: 155.000000  Q:2 to 22  R:3720 to 3741 Align Len (22) (63.64%) (77.27%)

   Query:    3' aACGGUUCGGUCU--UGACAACGu 5'
                 |||  :| |||:  :||||||| 
   Ref:      5' cTGC--GGACAGGTCGCTGTTGCc 3'

   Energy:  -18.620001 kCal/Mol

Scores for this hit:
>Hvi-miR29035	Locus_6718_Transcript_1/1_Confidence_1.000_Length_4070|atp-binding	155.00	-18.62	0.00	0.000000e+00	2 22	3720 3741	22	63.64%	77.27%

Seq1,Seq2,Tot Score,Tot Energy,Max Score,Max Energy,Strand,Len1,Len2,Positions
>>Hvi-miR29035	Locus_6718_Transcript_1/1_Confidence_1.000_Length_4070|atp-binding	155.00	-18.62	155.00	-18.62	7606	22	4070	 3719
Complete


   Forward:	Score: 169.000000  Q:1 to 23  R:3024 to 3049 Align Len (26) (69.23%) (69.23%)

   Query:    3' AACGGUU----CGGUCUUGACAACGU 5'
                |||| ||    |  | ||||||||||
   Ref:      5' TTGCAAAATATGGAACAACTGTTGCA 3'

   Energy:  -16.299999 kCal/Mol

Scores for this hit:
>Hvi-miR29035	Locus_6741_Transcript_1/1_Confidence_1.000_Length_8968	169.00	-16.30	0.00	0.000000e+00	1 23	3024 3049	26	69.23%	69.23%

Seq1,Seq2,Tot Score,Tot Energy,Max Score,Max Energy,Strand,Len1,Len2,Positions
>>Hvi-miR29035	Locus_6741_Transcript_1/1_Confidence_1.000_Length_8968	169.00	-16.30	169.00	-16.30	7631	22	8968	 3023
Complete


   Forward:	Score: 167.000000  Q:2 to 20  R:778 to 802 Align Len (21) (71.43%) (80.95%)

   Query:    3' aacGGUUCGG---UCUUGACAACGu 5'
                   |||||::    |||||||||| 
   Ref:      5' cctCCAAGTTTGGCGAACTGTTGCt 3'

   Energy:  -24.660000 kCal/Mol

Scores for this hit:
>Hvi-miR29035	Locus_6785_Transcript_1/1_Confidence_1.000_Length_1171|nuclear	167.00	-24.66	0.00	0.000000e+00	2 20	778 802	21	71.43%	80.95%

Seq1,Seq2,Tot Score,Tot Energy,Max Score,Max Energy,Strand,Len1,Len2,Positions
>>Hvi-miR29035	Locus_6785_Transcript_1/1_Confidence_1.000_Length_1171|nuclear	167.00	-24.66	167.00	-24.66	7671	22	1171	 777
Complete


   Forward:	Score: 143.000000  Q:2 to 22  R:1415 to 1432 Align Len (20) (55.00%) (70.00%)

   Query:    3' aACGGUUCGGUCUUGACAACGu 5'
                 ||:|:  :|    ||||||| 
   Ref:      5' cTGTCGCTTC----CTGTTGCc 3'

   Energy:  -13.220000 kCal/Mol

Scores for this hit:
>Hvi-miR29035	Locus_6786_Transcript_1/1_Confidence_1.000_Length_2173|transcription	143.00	-13.22	0.00	0.000000e+00	2 22	1415 1432	20	55.00%	70.00%

Seq1,Seq2,Tot Score,Tot Energy,Max Score,Max Energy,Strand,Len1,Len2,Positions
>>Hvi-miR29035	Locus_6786_Transcript_1/1_Confidence_1.000_Length_2173|transcription	143.00	-13.22	143.00	-13.22	7672	22	2173	 1414
Complete


   Forward:	Score: 162.000000  Q:2 to 23  R:180 to 201 Align Len (21) (66.67%) (76.19%)

   Query:    3' AACGGUUCGGUCUUGACAACGu 5'
                || |: ||:||   ||||||| 
   Ref:      5' TTCCTCAGTCAATTCTGTTGCt 3'

   Energy:  -19.080000 kCal/Mol

Scores for this hit:
>Hvi-miR29035	Locus_6810_Transcript_1/2_Confidence_1.000_Length_248|---NA---	162.00	-19.08	0.00	0.000000e+00	2 23	180 201	21	66.67%	76.19%

Seq1,Seq2,Tot Score,Tot Energy,Max Score,Max Energy,Strand,Len1,Len2,Positions
>>Hvi-miR29035	Locus_6810_Transcript_1/2_Confidence_1.000_Length_248|---NA---	162.00	-19.08	162.00	-19.08	7691	22	248	 179
Complete


   Forward:	Score: 162.000000  Q:2 to 22  R:3230 to 3252 Align Len (22) (72.73%) (77.27%)

   Query:    3' aACGG--UUCGGUCUUGACAACGu 5'
                 ||||  | | : |||||||||| 
   Ref:      5' gTGCCTTATGGT-GAACTGTTGCc 3'

   Energy:  -21.490000 kCal/Mol

Scores for this hit:
>Hvi-miR29035	Locus_6884_Transcript_1/1_Confidence_1.000_Length_6119|mixed-lineage	162.00	-21.49	0.00	0.000000e+00	2 22	3230 3252	22	72.73%	77.27%

Seq1,Seq2,Tot Score,Tot Energy,Max Score,Max Energy,Strand,Len1,Len2,Positions
>>Hvi-miR29035	Locus_6884_Transcript_1/1_Confidence_1.000_Length_6119|mixed-lineage	162.00	-21.49	162.00	-21.49	7774	22	6119	 3229
Complete


   Forward:	Score: 154.000000  Q:1 to 22  R:649 to 666 Align Len (21) (66.67%) (76.19%)

   Query:    3' aACGGUUCGGUCUUGACAACGU 5'
                 ||:|   |||  :||||||||
   Ref:      5' cTGTC---CCA-TGCTGTTGCA 3'

   Energy:  -18.570000 kCal/Mol

Scores for this hit:
>Hvi-miR29035	Locus_6885_Transcript_1/1_Confidence_1.000_Length_836|acetyl-coenzyme	154.00	-18.57	0.00	0.000000e+00	1 22	649 666	21	66.67%	76.19%

Seq1,Seq2,Tot Score,Tot Energy,Max Score,Max Energy,Strand,Len1,Len2,Positions
>>Hvi-miR29035	Locus_6885_Transcript_1/1_Confidence_1.000_Length_836|acetyl-coenzyme	154.00	-18.57	154.00	-18.57	7775	22	836	 648
Complete


   Forward:	Score: 160.000000  Q:2 to 23  R:297 to 320 Align Len (23) (65.22%) (73.91%)

   Query:    3' AACGGU--UCGGUCUUGACAACGu 5'
                |||:||  | ||   :||||||| 
   Ref:      5' TTGTCAGCATCCCCTGCTGTTGCt 3'

   Energy:  -19.549999 kCal/Mol

Scores for this hit:
>Hvi-miR29035	Locus_6891_Transcript_1/1_Confidence_1.000_Length_430|chromatin	160.00	-19.55	0.00	0.000000e+00	2 23	297 320	23	65.22%	73.91%

Seq1,Seq2,Tot Score,Tot Energy,Max Score,Max Energy,Strand,Len1,Len2,Positions
>>Hvi-miR29035	Locus_6891_Transcript_1/1_Confidence_1.000_Length_430|chromatin	160.00	-19.55	160.00	-19.55	7779	22	430	 296
Complete


   Forward:	Score: 152.000000  Q:2 to 23  R:646 to 671 Align Len (25) (48.00%) (76.00%)

   Query:    3' AACGGUU----CGGUCUUGACAACGu 5'
                |||::::    ||::  :||||||| 
   Ref:      5' TTGTTGGGATTGCTGCTGCTGTTGCc 3'

   Energy:  -14.900000 kCal/Mol

Scores for this hit:
>Hvi-miR29035	Locus_6913_Transcript_1/1_Confidence_1.000_Length_691|creb-binding	152.00	-14.90	0.00	0.000000e+00	2 23	646 671	25	48.00%	76.00%

Seq1,Seq2,Tot Score,Tot Energy,Max Score,Max Energy,Strand,Len1,Len2,Positions
>>Hvi-miR29035	Locus_6913_Transcript_1/1_Confidence_1.000_Length_691|creb-binding	152.00	-14.90	152.00	-14.90	7800	22	691	 645
Complete


   Forward:	Score: 169.000000  Q:1 to 21  R:3032 to 3053 Align Len (20) (70.00%) (85.00%)

   Query:    3' aaCGGUUCGGUCUUGACAACGU 5'
                  |||| |::  |||||||||:
   Ref:      5' gaGCCATGTTCAAACTGTTGCG 3'

   Energy:  -23.620001 kCal/Mol

Scores for this hit:
>Hvi-miR29035	Locus_6919_Transcript_1/1_Confidence_1.000_Length_4631|gtpase-activating	169.00	-23.62	0.00	0.000000e+00	1 21	3032 3053	20	70.00%	85.00%

Seq1,Seq2,Tot Score,Tot Energy,Max Score,Max Energy,Strand,Len1,Len2,Positions
>>Hvi-miR29035	Locus_6919_Transcript_1/1_Confidence_1.000_Length_4631|gtpase-activating	169.00	-23.62	169.00	-23.62	7806	22	4631	 3031
Complete


   Forward:	Score: 157.000000  Q:2 to 22  R:1496 to 1518 Align Len (21) (71.43%) (71.43%)

   Query:    3' aACGGUUCGGUCU-UGACAACGu 5'
                 ||||     ||| |||||||| 
   Ref:      5' aTGCCTTTGGAGAGACTGTTGCc 3'

   Energy:  -20.660000 kCal/Mol

Scores for this hit:
>Hvi-miR29035	Locus_6930_Transcript_1/1_Confidence_1.000_Length_2348|phosphatidylinositol	157.00	-20.66	0.00	0.000000e+00	2 22	1496 1518	21	71.43%	71.43%

Seq1,Seq2,Tot Score,Tot Energy,Max Score,Max Energy,Strand,Len1,Len2,Positions
>>Hvi-miR29035	Locus_6930_Transcript_1/1_Confidence_1.000_Length_2348|phosphatidylinositol	157.00	-20.66	157.00	-20.66	7817	22	2348	 1495
Complete


   Forward:	Score: 162.000000  Q:2 to 15  R:468 to 490 Align Len (14) (92.86%) (92.86%)

   Query:    3' aacgguucGGUC-UUGACAACGu 5'
                        |||| ||||||||| 
   Ref:      5' catgaacaCCAGAAACTGTTGCc 3'

   Energy:  -20.700001 kCal/Mol

Scores for this hit:
>Hvi-miR29035	Locus_6945_Transcript_1/1_Confidence_1.000_Length_2921|isoform	162.00	-20.70	0.00	0.000000e+00	2 15	468 490	14	92.86%	92.86%

Seq1,Seq2,Tot Score,Tot Energy,Max Score,Max Energy,Strand,Len1,Len2,Positions
>>Hvi-miR29035	Locus_6945_Transcript_1/1_Confidence_1.000_Length_2921|isoform	162.00	-20.70	162.00	-20.70	7830	22	2921	 467
Complete


   Forward:	Score: 150.000000  Q:2 to 23  R:1236 to 1253 Align Len (21) (66.67%) (71.43%)

   Query:    3' AACGGUUCGGUCUUGACAACGu 5'
                |||:   ||| |  ||||||| 
   Ref:      5' TTGT---GCCTG-TCTGTTGCc 3'

   Energy:  -14.950000 kCal/Mol

Scores for this hit:
>Hvi-miR29035	Locus_6975_Transcript_1/1_Confidence_1.000_Length_2087|cytohesin-1-like	150.00	-14.95	0.00	0.000000e+00	2 23	1236 1253	21	66.67%	71.43%

Seq1,Seq2,Tot Score,Tot Energy,Max Score,Max Energy,Strand,Len1,Len2,Positions
>>Hvi-miR29035	Locus_6975_Transcript_1/1_Confidence_1.000_Length_2087|cytohesin-1-like	150.00	-14.95	150.00	-14.95	7859	22	2087	 1235
Complete


   Forward:	Score: 142.000000  Q:2 to 23  R:449 to 466 Align Len (21) (57.14%) (71.43%)

   Query:    3' AACGGUUCGGUCUUGACAACGu 5'
                |||:   |::|   ||||||| 
   Ref:      5' TTGT---GTTA-TTCTGTTGCt 3'

   Energy:  -11.290000 kCal/Mol

Scores for this hit:
>Hvi-miR29035	Locus_6980_Transcript_1/1_Confidence_1.000_Length_805|---NA---	142.00	-11.29	0.00	0.000000e+00	2 23	449 466	21	57.14%	71.43%

Seq1,Seq2,Tot Score,Tot Energy,Max Score,Max Energy,Strand,Len1,Len2,Positions
>>Hvi-miR29035	Locus_6980_Transcript_1/1_Confidence_1.000_Length_805|---NA---	142.00	-11.29	142.00	-11.29	7863	22	805	 448
Complete


   Forward:	Score: 162.000000  Q:2 to 19  R:20 to 42 Align Len (18) (77.78%) (83.33%)

   Query:    3' aacgGUUCGGU-CUUGACAACGu 5'
                    :||| ||  ||||||||| 
   Ref:      5' tctaTAAGACACAAACTGTTGCc 3'

   Energy:  -17.070000 kCal/Mol

Scores for this hit:
>Hvi-miR29035	Locus_7024_Transcript_1/1_Confidence_1.000_Length_605|cysteine	162.00	-17.07	0.00	0.000000e+00	2 19	20 42	18	77.78%	83.33%

Seq1,Seq2,Tot Score,Tot Energy,Max Score,Max Energy,Strand,Len1,Len2,Positions
>>Hvi-miR29035	Locus_7024_Transcript_1/1_Confidence_1.000_Length_605|cysteine	162.00	-17.07	162.00	-17.07	7910	22	605	 19
Complete


   Forward:	Score: 150.000000  Q:1 to 22  R:446 to 473 Align Len (27) (55.56%) (66.67%)

   Query:    3' aACG---GUUCGGUCU---UGACAACGU 5'
                 |||   ||:||:  :    ||||||||
   Ref:      5' aTGCCCACAGGCTTTGCTCTCTGTTGCA 3'

   Energy:  -20.660000 kCal/Mol

Scores for this hit:
>Hvi-miR29035	Locus_7087_Transcript_1/1_Confidence_1.000_Length_610|---NA---	150.00	-20.66	0.00	0.000000e+00	1 22	446 473	27	55.56%	66.67%

Seq1,Seq2,Tot Score,Tot Energy,Max Score,Max Energy,Strand,Len1,Len2,Positions
>>Hvi-miR29035	Locus_7087_Transcript_1/1_Confidence_1.000_Length_610|---NA---	150.00	-20.66	150.00	-20.66	7978	22	610	 445
Complete


   Forward:	Score: 150.000000  Q:2 to 21  R:798 to 821 Align Len (21) (61.90%) (71.43%)

   Query:    3' aaCGGUUCGGU--CUUGACAACGu 5'
                  | :| | ||  | :||||||| 
   Ref:      5' agGATACGGCAGCGTGCTGTTGCc 3'

   Energy:  -15.000000 kCal/Mol

Scores for this hit:
>Hvi-miR29035	Locus_7092_Transcript_1/1_Confidence_1.000_Length_2319|dna	150.00	-15.00	0.00	0.000000e+00	2 21	798 821	21	61.90%	71.43%

Seq1,Seq2,Tot Score,Tot Energy,Max Score,Max Energy,Strand,Len1,Len2,Positions
>>Hvi-miR29035	Locus_7092_Transcript_1/1_Confidence_1.000_Length_2319|dna	150.00	-15.00	150.00	-15.00	7982	22	2319	 797
Complete


   Forward:	Score: 151.000000  Q:1 to 23  R:170 to 191 Align Len (22) (54.55%) (72.73%)

   Query:    3' AACGGUUCGGUCUUGACAACGU 5'
                || |   | :: ::||||||||
   Ref:      5' TTACATTGATGTGGCTGTTGCA 3'

   Energy:  -14.650000 kCal/Mol

Scores for this hit:
>Hvi-miR29035	Locus_7098_Transcript_1/1_Confidence_1.000_Length_354|---NA---	151.00	-14.65	0.00	0.000000e+00	1 23	170 191	22	54.55%	72.73%

Seq1,Seq2,Tot Score,Tot Energy,Max Score,Max Energy,Strand,Len1,Len2,Positions
>>Hvi-miR29035	Locus_7098_Transcript_1/1_Confidence_1.000_Length_354|---NA---	151.00	-14.65	151.00	-14.65	7987	22	354	 169
Complete


   Forward:	Score: 155.000000  Q:1 to 19  R:545 to 569 Align Len (21) (61.90%) (76.19%)

   Query:    3' aacgGUUCGGU---CUUGACAACGU 5'
                    :|||| |    |:|||||||:
   Ref:      5' gaaaTAAGCAACTTTAGCTGTTGCG 3'

   Energy:  -19.170000 kCal/Mol

Scores for this hit:
>Hvi-miR29035	Locus_7119_Transcript_1/1_Confidence_1.000_Length_1905|endonuclease	155.00	-19.17	0.00	0.000000e+00	1 19	545 569	21	61.90%	76.19%

Seq1,Seq2,Tot Score,Tot Energy,Max Score,Max Energy,Strand,Len1,Len2,Positions
>>Hvi-miR29035	Locus_7119_Transcript_1/1_Confidence_1.000_Length_1905|endonuclease	155.00	-19.17	155.00	-19.17	8007	22	1905	 544
Complete


   Forward:	Score: 171.000000  Q:1 to 23  R:813 to 839 Align Len (27) (70.37%) (77.78%)

   Query:    3' AAC-GGU--UCGG--UCUUGACAACGU 5'
                ||| |||  |||:  | |:||||||||
   Ref:      5' TTGTCCACCAGCTTGACAGCTGTTGCA 3'

   Energy:  -22.440001 kCal/Mol

Scores for this hit:
>Hvi-miR29035	Locus_7126_Transcript_1/1_Confidence_1.000_Length_2892|cysteinyl-trna	171.00	-22.44	0.00	0.000000e+00	1 23	813 839	27	70.37%	77.78%


   Forward:	Score: 151.000000  Q:1 to 22  R:133 to 151 Align Len (21) (57.14%) (76.19%)

   Query:    3' aACGGUUCGGUCUUGACAACGU 5'
                 | ::| |::   |||||||||
   Ref:      5' aTTTTATGTT---ACTGTTGCA 3'

   Energy:  -13.440000 kCal/Mol

Scores for this hit:
>Hvi-miR29035	Locus_7126_Transcript_1/1_Confidence_1.000_Length_2892|cysteinyl-trna	151.00	-13.44	0.00	0.000000e+00	1 22	133 151	21	57.14%	76.19%

Seq1,Seq2,Tot Score,Tot Energy,Max Score,Max Energy,Strand,Len1,Len2,Positions
>>Hvi-miR29035	Locus_7126_Transcript_1/1_Confidence_1.000_Length_2892|cysteinyl-trna	322.00	-35.88	171.00	-22.44	8016	22	2892	 812 132
Complete


   Forward:	Score: 163.000000  Q:1 to 23  R:817 to 841 Align Len (25) (64.00%) (72.00%)

   Query:    3' AACGGUU---CGGUCUUGACAACGU 5'
                | |: ||   ||||  :||||||||
   Ref:      5' TGGTGAAGGTGCCATCGCTGTTGCA 3'

   Energy:  -21.000000 kCal/Mol

Scores for this hit:
>Hvi-miR29035	Locus_7127_Transcript_1/1_Confidence_1.000_Length_1024|trna-dihydrouridine	163.00	-21.00	0.00	0.000000e+00	1 23	817 841	25	64.00%	72.00%

Seq1,Seq2,Tot Score,Tot Energy,Max Score,Max Energy,Strand,Len1,Len2,Positions
>>Hvi-miR29035	Locus_7127_Transcript_1/1_Confidence_1.000_Length_1024|trna-dihydrouridine	163.00	-21.00	163.00	-21.00	8017	22	1024	 816
Complete


   Forward:	Score: 164.000000  Q:2 to 23  R:428 to 455 Align Len (27) (66.67%) (74.07%)

   Query:    3' AACGGU--U-CGGUCU---UGACAACGu 5'
                |||:||  | | ||||   :||||||| 
   Ref:      5' TTGTCATGATGACAGATCGGCTGTTGCt 3'

   Energy:  -20.780001 kCal/Mol

Scores for this hit:
>Hvi-miR29035	Locus_7144_Transcript_1/1_Confidence_1.000_Length_1591|interleukin-1	164.00	-20.78	0.00	0.000000e+00	2 23	428 455	27	66.67%	74.07%

Seq1,Seq2,Tot Score,Tot Energy,Max Score,Max Energy,Strand,Len1,Len2,Positions
>>Hvi-miR29035	Locus_7144_Transcript_1/1_Confidence_1.000_Length_1591|interleukin-1	164.00	-20.78	164.00	-20.78	8036	22	1591	 427
Complete


   Forward:	Score: 154.000000  Q:2 to 23  R:439 to 461 Align Len (22) (63.64%) (72.73%)

   Query:    3' AACGGU-UCGGUCUUGACAACGu 5'
                | |: | ||||:   ||||||| 
   Ref:      5' TAGTAACAGCCGTTCCTGTTGCt 3'

   Energy:  -18.590000 kCal/Mol

Scores for this hit:
>Hvi-miR29035	Locus_7177_Transcript_1/1_Confidence_1.000_Length_1382|adenylate	154.00	-18.59	0.00	0.000000e+00	2 23	439 461	22	63.64%	72.73%

Seq1,Seq2,Tot Score,Tot Energy,Max Score,Max Energy,Strand,Len1,Len2,Positions
>>Hvi-miR29035	Locus_7177_Transcript_1/1_Confidence_1.000_Length_1382|adenylate	154.00	-18.59	154.00	-18.59	8074	22	1382	 438
Complete


   Forward:	Score: 154.000000  Q:2 to 21  R:426 to 449 Align Len (21) (66.67%) (71.43%)

   Query:    3' aaCGGUUC--GGUCUUGACAACGu 5'
                  |||:||   | |  ||||||| 
   Ref:      5' ccGCCGAGGAGCTGCTCTGTTGCt 3'

   Energy:  -20.090000 kCal/Mol

Scores for this hit:
>Hvi-miR29035	Locus_7184_Transcript_1/1_Confidence_1.000_Length_1438|cathepsin	154.00	-20.09	0.00	0.000000e+00	2 21	426 449	21	66.67%	71.43%

Seq1,Seq2,Tot Score,Tot Energy,Max Score,Max Energy,Strand,Len1,Len2,Positions
>>Hvi-miR29035	Locus_7184_Transcript_1/1_Confidence_1.000_Length_1438|cathepsin	154.00	-20.09	154.00	-20.09	8082	22	1438	 425
Complete


   Forward:	Score: 144.000000  Q:2 to 21  R:1 to 21 Align Len (20) (55.00%) (75.00%)

   Query:    3' aaCGGUU-CGGUCUUGACAACGu 5'
                  |: || | ::  :||||||| 
   Ref:      5' --GTGAATGGTGATGCTGTTGCt 3'

   Energy:  -13.410000 kCal/Mol

Scores for this hit:
>Hvi-miR29035	Locus_7211_Transcript_1/2_Confidence_0.556_Length_286|40s	144.00	-13.41	0.00	0.000000e+00	2 21	1 21	20	55.00%	75.00%

Seq1,Seq2,Tot Score,Tot Energy,Max Score,Max Energy,Strand,Len1,Len2,Positions
>>Hvi-miR29035	Locus_7211_Transcript_1/2_Confidence_0.556_Length_286|40s	144.00	-13.41	144.00	-13.41	8110	22	286	 0
Complete


   Forward:	Score: 161.000000  Q:1 to 23  R:369 to 392 Align Len (24) (66.67%) (70.83%)

   Query:    3' AACGGUUCGGU--CUUGACAACGU 5'
                |||: ||  ||  |  ||||||||
   Ref:      5' TTGTAAATACATTGTTCTGTTGCA 3'

   Energy:  -14.510000 kCal/Mol

Scores for this hit:
>Hvi-miR29035	Locus_7216_Transcript_1/1_Confidence_1.000_Length_3051|ap-1	161.00	-14.51	0.00	0.000000e+00	1 23	369 392	24	66.67%	70.83%

Seq1,Seq2,Tot Score,Tot Energy,Max Score,Max Energy,Strand,Len1,Len2,Positions
>>Hvi-miR29035	Locus_7216_Transcript_1/1_Confidence_1.000_Length_3051|ap-1	161.00	-14.51	161.00	-14.51	8116	22	3051	 368
Complete


   Forward:	Score: 152.000000  Q:1 to 18  R:1000 to 1026 Align Len (22) (63.64%) (72.73%)

   Query:    3' aacggUUC----GGUC-UUGACAACGU 5'
                     |||    |::| | ||||||||
   Ref:      5' cggggAAGTACACTGGCACCTGTTGCA 3'

   Energy:  -15.740000 kCal/Mol

Scores for this hit:
>Hvi-miR29035	Locus_7232_Transcript_1/1_Confidence_1.000_Length_1884|neutral	152.00	-15.74	0.00	0.000000e+00	1 18	1000 1026	22	63.64%	72.73%

Seq1,Seq2,Tot Score,Tot Energy,Max Score,Max Energy,Strand,Len1,Len2,Positions
>>Hvi-miR29035	Locus_7232_Transcript_1/1_Confidence_1.000_Length_1884|neutral	152.00	-15.74	152.00	-15.74	8130	22	1884	 999
Complete


   Forward:	Score: 153.000000  Q:2 to 23  R:806 to 827 Align Len (22) (63.64%) (77.27%)

   Query:    3' AACGGUUC-GGUCUUGACAACGu 5'
                | |:|::|  |||  ||||||| 
   Ref:      5' TGGTCGGGAGCAG-TCTGTTGCt 3'

   Energy:  -23.459999 kCal/Mol

Scores for this hit:
>Hvi-miR29035	Locus_7235_Transcript_1/1_Confidence_1.000_Length_1260|inositol-trisphosphate	153.00	-23.46	0.00	0.000000e+00	2 23	806 827	22	63.64%	77.27%

Seq1,Seq2,Tot Score,Tot Energy,Max Score,Max Energy,Strand,Len1,Len2,Positions
>>Hvi-miR29035	Locus_7235_Transcript_1/1_Confidence_1.000_Length_1260|inositol-trisphosphate	153.00	-23.46	153.00	-23.46	8132	22	1260	 805
Complete


   Forward:	Score: 162.000000  Q:2 to 23  R:439 to 462 Align Len (23) (65.22%) (82.61%)

   Query:    3' AACG-GUUCGGUCU-UGACAACGu 5'
                |||| ::|  ::|| |||||||| 
   Ref:      5' TTGCTTGACATGGACACTGTTGCc 3'

   Energy:  -16.230000 kCal/Mol

Scores for this hit:
>Hvi-miR29035	Locus_7237_Transcript_1/1_Confidence_1.000_Length_2056|histone-lysine	162.00	-16.23	0.00	0.000000e+00	2 23	439 462	23	65.22%	82.61%

Seq1,Seq2,Tot Score,Tot Energy,Max Score,Max Energy,Strand,Len1,Len2,Positions
>>Hvi-miR29035	Locus_7237_Transcript_1/1_Confidence_1.000_Length_2056|histone-lysine	162.00	-16.23	162.00	-16.23	8133	22	2056	 438
Complete


   Forward:	Score: 158.000000  Q:2 to 23  R:214 to 231 Align Len (21) (66.67%) (80.95%)

   Query:    3' AACGGUUCGGUCUUGACAACGu 5'
                |||:  |  |||::||||||| 
   Ref:      5' TTGT--A--CAGGGCTGTTGCt 3'

   Energy:  -20.580000 kCal/Mol

Scores for this hit:
>Hvi-miR29035	Locus_7274_Transcript_1/1_Confidence_1.000_Length_3225|atp-binding	158.00	-20.58	0.00	0.000000e+00	2 23	214 231	21	66.67%	80.95%


   Forward:	Score: 156.000000  Q:1 to 23  R:1422 to 1445 Align Len (25) (64.00%) (76.00%)

   Query:    3' AACGGU-UC--GGUCUUGACAACGU 5'
                | | || ||  |:|| :|||||||:
   Ref:      5' TGGACATAGACCTAG-GCTGTTGCG 3'

   Energy:  -19.290001 kCal/Mol

Scores for this hit:
>Hvi-miR29035	Locus_7274_Transcript_1/1_Confidence_1.000_Length_3225|atp-binding	156.00	-19.29	0.00	0.000000e+00	1 23	1422 1445	25	64.00%	76.00%

Seq1,Seq2,Tot Score,Tot Energy,Max Score,Max Energy,Strand,Len1,Len2,Positions
>>Hvi-miR29035	Locus_7274_Transcript_1/1_Confidence_1.000_Length_3225|atp-binding	314.00	-39.87	158.00	-20.58	8176	22	3225	 213 1421
Complete


   Forward:	Score: 145.000000  Q:2 to 22  R:539 to 561 Align Len (21) (61.90%) (66.67%)

   Query:    3' aACGGUUCGGU-CUUGACAACGu 5'
                 ||  ||  :|  | ||||||| 
   Ref:      5' aTGGGAACATATCATCTGTTGCt 3'

   Energy:  -13.700000 kCal/Mol

Scores for this hit:
>Hvi-miR29035	Locus_7280_Transcript_1/1_Confidence_1.000_Length_1163|calmodulin-lysine	145.00	-13.70	0.00	0.000000e+00	2 22	539 561	21	61.90%	66.67%

Seq1,Seq2,Tot Score,Tot Energy,Max Score,Max Energy,Strand,Len1,Len2,Positions
>>Hvi-miR29035	Locus_7280_Transcript_1/1_Confidence_1.000_Length_1163|calmodulin-lysine	145.00	-13.70	145.00	-13.70	8182	22	1163	 538
Complete


   Forward:	Score: 143.000000  Q:1 to 15  R:2637 to 2658 Align Len (14) (57.14%) (85.71%)

   Query:    3' aacgguucGGUCUUGACAACGU 5'
                        |:: : |||||||:
   Ref:      5' tcctctccCTGTGTCTGTTGCG 3'

   Energy:  -17.889999 kCal/Mol

Scores for this hit:
>Hvi-miR29035	Locus_7293_Transcript_1/1_Confidence_1.000_Length_4193|serine	143.00	-17.89	0.00	0.000000e+00	1 15	2637 2658	14	57.14%	85.71%

Seq1,Seq2,Tot Score,Tot Energy,Max Score,Max Energy,Strand,Len1,Len2,Positions
>>Hvi-miR29035	Locus_7293_Transcript_1/1_Confidence_1.000_Length_4193|serine	143.00	-17.89	143.00	-17.89	8194	22	4193	 2636
Complete


   Forward:	Score: 162.000000  Q:2 to 19  R:3251 to 3273 Align Len (18) (72.22%) (88.89%)

   Query:    3' aacgGUUCGGUCU-UGACAACGu 5'
                    |:: ||||: |||||||| 
   Ref:      5' gaagCGGCCCAGGCACTGTTGCt 3'

   Energy:  -23.240000 kCal/Mol

Scores for this hit:
>Hvi-miR29035	Locus_7310_Transcript_1/1_Confidence_1.000_Length_3462|wd	162.00	-23.24	0.00	0.000000e+00	2 19	3251 3273	18	72.22%	88.89%

Seq1,Seq2,Tot Score,Tot Energy,Max Score,Max Energy,Strand,Len1,Len2,Positions
>>Hvi-miR29035	Locus_7310_Transcript_1/1_Confidence_1.000_Length_3462|wd	162.00	-23.24	162.00	-23.24	8213	22	3462	 3250
Complete


   Forward:	Score: 151.000000  Q:1 to 15  R:278 to 299 Align Len (14) (71.43%) (85.71%)

   Query:    3' aacgguucGGUCUUGACAACGU 5'
                        | || :|||||||:
   Ref:      5' aaaactctCGAGTGCTGTTGCG 3'

   Energy:  -17.440001 kCal/Mol

Scores for this hit:
>Hvi-miR29035	Locus_7326_Transcript_1/1_Confidence_1.000_Length_831|t-complex	151.00	-17.44	0.00	0.000000e+00	1 15	278 299	14	71.43%	85.71%


   Forward:	Score: 149.000000  Q:2 to 14  R:1 to 13 Align Len (12) (75.00%) (91.67%)

   Query:    3' aacgguucgGUCUUGACAACGu 5'
                         :||: ||||||| 
   Ref:      5' ---------TAGGTCTGTTGCt 3'

   Energy:  -13.950000 kCal/Mol

Scores for this hit:
>Hvi-miR29035	Locus_7326_Transcript_1/1_Confidence_1.000_Length_831|t-complex	149.00	-13.95	0.00	0.000000e+00	2 14	1 13	12	75.00%	91.67%

Seq1,Seq2,Tot Score,Tot Energy,Max Score,Max Energy,Strand,Len1,Len2,Positions
>>Hvi-miR29035	Locus_7326_Transcript_1/1_Confidence_1.000_Length_831|t-complex	300.00	-31.39	151.00	-17.44	8231	22	831	 277 0
Complete


   Forward:	Score: 160.000000  Q:2 to 23  R:275 to 298 Align Len (23) (65.22%) (73.91%)

   Query:    3' AACG--GUUCGGUCUUGACAACGu 5'
                || |  ||| ::| | ||||||| 
   Ref:      5' TTCCATCAATTTAAATCTGTTGCc 3'

   Energy:  -13.880000 kCal/Mol

Scores for this hit:
>Hvi-miR29035	Locus_7335_Transcript_1/1_Confidence_1.000_Length_2242|isoform	160.00	-13.88	0.00	0.000000e+00	2 23	275 298	23	65.22%	73.91%

Seq1,Seq2,Tot Score,Tot Energy,Max Score,Max Energy,Strand,Len1,Len2,Positions
>>Hvi-miR29035	Locus_7335_Transcript_1/1_Confidence_1.000_Length_2242|isoform	160.00	-13.88	160.00	-13.88	8245	22	2242	 274
Complete


   Forward:	Score: 146.000000  Q:2 to 23  R:555 to 576 Align Len (21) (52.38%) (71.43%)

   Query:    3' AACGGUUCGGUCUUGACAACGu 5'
                || :::| |:    ||||||| 
   Ref:      5' TTCTTGATCTCTTTCTGTTGCt 3'

   Energy:  -10.710000 kCal/Mol

Scores for this hit:
>Hvi-miR29035	Locus_7340_Transcript_1/1_Confidence_1.000_Length_656|eukaryotic	146.00	-10.71	0.00	0.000000e+00	2 23	555 576	21	52.38%	71.43%

Seq1,Seq2,Tot Score,Tot Energy,Max Score,Max Energy,Strand,Len1,Len2,Positions
>>Hvi-miR29035	Locus_7340_Transcript_1/1_Confidence_1.000_Length_656|eukaryotic	146.00	-10.71	146.00	-10.71	8250	22	656	 554
Complete


   Forward:	Score: 164.000000  Q:1 to 21  R:75 to 95 Align Len (20) (75.00%) (80.00%)

   Query:    3' aaCGGUUCGGUCUUGACAACGU 5'
                  || |  |:|| |||||||||
   Ref:      5' ggGCAACACTAG-ACTGTTGCA 3'

   Energy:  -21.650000 kCal/Mol

Scores for this hit:
>Hvi-miR29035	Locus_7351_Transcript_1/1_Confidence_1.000_Length_1007|---NA---	164.00	-21.65	0.00	0.000000e+00	1 21	75 95	20	75.00%	80.00%

Seq1,Seq2,Tot Score,Tot Energy,Max Score,Max Energy,Strand,Len1,Len2,Positions
>>Hvi-miR29035	Locus_7351_Transcript_1/1_Confidence_1.000_Length_1007|---NA---	164.00	-21.65	164.00	-21.65	8262	22	1007	 74
Complete


   Forward:	Score: 169.000000  Q:2 to 18  R:321 to 342 Align Len (16) (87.50%) (87.50%)

   Query:    3' aacggUUCGGUCUUGACAACGu 5'
                     || |||| |||||||| 
   Ref:      5' agaagAATCCAGCACTGTTGCc 3'

   Energy:  -19.510000 kCal/Mol

Scores for this hit:
>Hvi-miR29035	Locus_7360_Transcript_1/1_Confidence_1.000_Length_1983|suppressor	169.00	-19.51	0.00	0.000000e+00	2 18	321 342	16	87.50%	87.50%


   Forward:	Score: 158.000000  Q:2 to 21  R:178 to 201 Align Len (21) (61.90%) (80.95%)

   Query:    3' aaCGGUUCGGU--CUUGACAACGu 5'
                  |: |:| ||  |::||||||| 
   Ref:      5' gaGTGAGGACAGCGGGCTGTTGCt 3'

   Energy:  -19.190001 kCal/Mol

Scores for this hit:
>Hvi-miR29035	Locus_7360_Transcript_1/1_Confidence_1.000_Length_1983|suppressor	158.00	-19.19	0.00	0.000000e+00	2 21	178 201	21	61.90%	80.95%

Seq1,Seq2,Tot Score,Tot Energy,Max Score,Max Energy,Strand,Len1,Len2,Positions
>>Hvi-miR29035	Locus_7360_Transcript_1/1_Confidence_1.000_Length_1983|suppressor	327.00	-38.70	169.00	-19.51	8270	22	1983	 320 177
Complete


   Forward:	Score: 147.000000  Q:1 to 23  R:608 to 631 Align Len (24) (58.33%) (70.83%)

   Query:    3' AACGGUU-C-GGUCUUGACAACGU 5'
                | |:||| | |:    |||||||:
   Ref:      5' TAGTCAATGTCTTTTTCTGTTGCG 3'

   Energy:  -21.370001 kCal/Mol

Scores for this hit:
>Hvi-miR29035	Locus_7367_Transcript_1/1_Confidence_1.000_Length_1110|aromatic	147.00	-21.37	0.00	0.000000e+00	1 23	608 631	24	58.33%	70.83%

Seq1,Seq2,Tot Score,Tot Energy,Max Score,Max Energy,Strand,Len1,Len2,Positions
>>Hvi-miR29035	Locus_7367_Transcript_1/1_Confidence_1.000_Length_1110|aromatic	147.00	-21.37	147.00	-21.37	8275	22	1110	 607
Complete


   Forward:	Score: 152.000000  Q:2 to 23  R:759 to 787 Align Len (28) (57.14%) (64.29%)

   Query:    3' AACG--GUUCGGUCU-----UGACAACGu 5'
                || |  ::||  |||     |||||||| 
   Ref:      5' TTACTTTGAGAAAGATTCACACTGTTGCc 3'

   Energy:  -14.770000 kCal/Mol

Scores for this hit:
>Hvi-miR29035	Locus_7376_Transcript_1/1_Confidence_1.000_Length_2896|protein	152.00	-14.77	0.00	0.000000e+00	2 23	759 787	28	57.14%	64.29%


   Forward:	Score: 148.000000  Q:2 to 23  R:2416 to 2431 Align Len (21) (61.90%) (71.43%)

   Query:    3' AACGGUUCGGUCUUGACAACGu 5'
                |||:||  |:    ||||||| 
   Ref:      5' TTGTCA--CT----CTGTTGCt 3'

   Energy:  -13.720000 kCal/Mol

Scores for this hit:
>Hvi-miR29035	Locus_7376_Transcript_1/1_Confidence_1.000_Length_2896|protein	148.00	-13.72	0.00	0.000000e+00	2 23	2416 2431	21	61.90%	71.43%

Seq1,Seq2,Tot Score,Tot Energy,Max Score,Max Energy,Strand,Len1,Len2,Positions
>>Hvi-miR29035	Locus_7376_Transcript_1/1_Confidence_1.000_Length_2896|protein	300.00	-28.49	152.00	-14.77	8284	22	2896	 758 2415
Complete


   Forward:	Score: 162.000000  Q:1 to 22  R:667 to 688 Align Len (21) (66.67%) (76.19%)

   Query:    3' aACGGUUCGGUCUUGACAACGU 5'
                 |||||  : |  :||||||||
   Ref:      5' aTGCCATATGATTGCTGTTGCA 3'

   Energy:  -21.280001 kCal/Mol

Scores for this hit:
>Hvi-miR29035	Locus_7385_Transcript_1/1_Confidence_1.000_Length_1023|---NA---	162.00	-21.28	0.00	0.000000e+00	1 22	667 688	21	66.67%	76.19%

Seq1,Seq2,Tot Score,Tot Energy,Max Score,Max Energy,Strand,Len1,Len2,Positions
>>Hvi-miR29035	Locus_7385_Transcript_1/1_Confidence_1.000_Length_1023|---NA---	162.00	-21.28	162.00	-21.28	8297	22	1023	 666
Complete


   Forward:	Score: 162.000000  Q:1 to 22  R:2128 to 2156 Align Len (28) (64.29%) (71.43%)

   Query:    3' aAC-GGUUC-----GGUCU-UGACAACGU 5'
                 || :||||     :|| | |||||||||
   Ref:      5' cTGTTCAAGTTCCTTCATATACTGTTGCA 3'

   Energy:  -19.040001 kCal/Mol

Scores for this hit:
>Hvi-miR29035	Locus_7387_Transcript_1/1_Confidence_1.000_Length_2207|exocyst	162.00	-19.04	0.00	0.000000e+00	1 22	2128 2156	28	64.29%	71.43%

Seq1,Seq2,Tot Score,Tot Energy,Max Score,Max Energy,Strand,Len1,Len2,Positions
>>Hvi-miR29035	Locus_7387_Transcript_1/1_Confidence_1.000_Length_2207|exocyst	162.00	-19.04	162.00	-19.04	8299	22	2207	 2127
Complete


   Forward:	Score: 157.000000  Q:2 to 22  R:732 to 752 Align Len (21) (71.43%) (76.19%)

   Query:    3' aACGGU-UCGGUCUUGACAACGu 5'
                 ||| | |||:  | ||||||| 
   Ref:      5' cTGCAAGAGCT--ACCTGTTGCc 3'

   Energy:  -16.879999 kCal/Mol

Scores for this hit:
>Hvi-miR29035	Locus_7442_Transcript_1/1_Confidence_1.000_Length_1311|synaptotagmin-like	157.00	-16.88	0.00	0.000000e+00	2 22	732 752	21	71.43%	76.19%

Seq1,Seq2,Tot Score,Tot Energy,Max Score,Max Energy,Strand,Len1,Len2,Positions
>>Hvi-miR29035	Locus_7442_Transcript_1/1_Confidence_1.000_Length_1311|synaptotagmin-like	157.00	-16.88	157.00	-16.88	8355	22	1311	 731
Complete


   Forward:	Score: 155.000000  Q:2 to 20  R:175 to 201 Align Len (23) (56.52%) (73.91%)

   Query:    3' aacGGUUCGG-----UCUUGACAACGu 5'
                   |::||:|     | |:||||||| 
   Ref:      5' agtCTGAGTCGCTGTACAGCTGTTGCc 3'

   Energy:  -19.840000 kCal/Mol

Scores for this hit:
>Hvi-miR29035	Locus_7450_Transcript_1/2_Confidence_1.000_Length_720|lysosomal	155.00	-19.84	0.00	0.000000e+00	2 20	175 201	23	56.52%	73.91%

Seq1,Seq2,Tot Score,Tot Energy,Max Score,Max Energy,Strand,Len1,Len2,Positions
>>Hvi-miR29035	Locus_7450_Transcript_1/2_Confidence_1.000_Length_720|lysosomal	155.00	-19.84	155.00	-19.84	8361	22	720	 174
Complete


   Forward:	Score: 155.000000  Q:2 to 20  R:175 to 201 Align Len (23) (56.52%) (73.91%)

   Query:    3' aacGGUUCGG-----UCUUGACAACGu 5'
                   |::||:|     | |:||||||| 
   Ref:      5' agtCTGAGTCGCTGTACAGCTGTTGCc 3'

   Energy:  -19.840000 kCal/Mol

Scores for this hit:
>Hvi-miR29035	Locus_7450_Transcript_2/2_Confidence_1.000_Length_714|lysosomal	155.00	-19.84	0.00	0.000000e+00	2 20	175 201	23	56.52%	73.91%

Seq1,Seq2,Tot Score,Tot Energy,Max Score,Max Energy,Strand,Len1,Len2,Positions
>>Hvi-miR29035	Locus_7450_Transcript_2/2_Confidence_1.000_Length_714|lysosomal	155.00	-19.84	155.00	-19.84	8362	22	714	 174
Complete


   Forward:	Score: 143.000000  Q:2 to 20  R:940 to 959 Align Len (18) (61.11%) (72.22%)

   Query:    3' aacGGUUCGGUCUUGACAACGu 5'
                   |:: | | |  ||||||| 
   Ref:      5' gcaCTGTGGCTG--CTGTTGCt 3'

   Energy:  -13.760000 kCal/Mol

Scores for this hit:
>Hvi-miR29035	Locus_7469_Transcript_1/1_Confidence_1.000_Length_2644|nad-dependent	143.00	-13.76	0.00	0.000000e+00	2 20	940 959	18	61.11%	72.22%

Seq1,Seq2,Tot Score,Tot Energy,Max Score,Max Energy,Strand,Len1,Len2,Positions
>>Hvi-miR29035	Locus_7469_Transcript_1/1_Confidence_1.000_Length_2644|nad-dependent	143.00	-13.76	143.00	-13.76	8394	22	2644	 939
Complete


   Forward:	Score: 173.000000  Q:1 to 23  R:539 to 567 Align Len (29) (68.97%) (68.97%)

   Query:    3' AACGGUUCGG----UCU---UGACAACGU 5'
                | ||||||||    |||    ||||||||
   Ref:      5' TGGCCAAGCCTCCTAGATTCTCTGTTGCA 3'

   Energy:  -29.629999 kCal/Mol

Scores for this hit:
>Hvi-miR29035	Locus_7488_Transcript_1/1_Confidence_1.000_Length_786|6-phosphofructokinase-like	173.00	-29.63	0.00	0.000000e+00	1 23	539 567	29	68.97%	68.97%

Seq1,Seq2,Tot Score,Tot Energy,Max Score,Max Energy,Strand,Len1,Len2,Positions
>>Hvi-miR29035	Locus_7488_Transcript_1/1_Confidence_1.000_Length_786|6-phosphofructokinase-like	173.00	-29.63	173.00	-29.63	8413	22	786	 538
Complete


   Forward:	Score: 160.000000  Q:2 to 23  R:345 to 370 Align Len (25) (64.00%) (68.00%)

   Query:    3' AACGGUU----CGGUCUUGACAACGu 5'
                || ||||    | |:  |||||||| 
   Ref:      5' TTACCAAGGATGGCGTTACTGTTGCc 3'

   Energy:  -20.219999 kCal/Mol

Scores for this hit:
>Hvi-miR29035	Locus_7508_Transcript_1/1_Confidence_1.000_Length_1110|60	160.00	-20.22	0.00	0.000000e+00	2 23	345 370	25	64.00%	68.00%

Seq1,Seq2,Tot Score,Tot Energy,Max Score,Max Energy,Strand,Len1,Len2,Positions
>>Hvi-miR29035	Locus_7508_Transcript_1/1_Confidence_1.000_Length_1110|60	160.00	-20.22	160.00	-20.22	8444	22	1110	 344
Complete


   Forward:	Score: 154.000000  Q:2 to 23  R:343 to 360 Align Len (21) (61.90%) (80.95%)

   Query:    3' AACGGUUCGGUCUUGACAACGu 5'
                |||::|| |:   :||||||| 
   Ref:      5' TTGTTAA-CT---GCTGTTGCt 3'

   Energy:  -14.040000 kCal/Mol

Scores for this hit:
>Hvi-miR29035	Locus_7518_Transcript_1/1_Confidence_1.000_Length_553|---NA---	154.00	-14.04	0.00	0.000000e+00	2 23	343 360	21	61.90%	80.95%

Seq1,Seq2,Tot Score,Tot Energy,Max Score,Max Energy,Strand,Len1,Len2,Positions
>>Hvi-miR29035	Locus_7518_Transcript_1/1_Confidence_1.000_Length_553|---NA---	154.00	-14.04	154.00	-14.04	8460	22	553	 342
Complete


   Forward:	Score: 147.000000  Q:1 to 20  R:641 to 661 Align Len (19) (63.16%) (73.68%)

   Query:    3' aacGGUUCGGUCUUGACAACGU 5'
                   |: :|||    ||||||||
   Ref:      5' cctCTCGGCC-CCTCTGTTGCA 3'

   Energy:  -18.680000 kCal/Mol

Scores for this hit:
>Hvi-miR29035	Locus_7539_Transcript_1/1_Confidence_1.000_Length_684|adenylyl	147.00	-18.68	0.00	0.000000e+00	1 20	641 661	19	63.16%	73.68%

Seq1,Seq2,Tot Score,Tot Energy,Max Score,Max Energy,Strand,Len1,Len2,Positions
>>Hvi-miR29035	Locus_7539_Transcript_1/1_Confidence_1.000_Length_684|adenylyl	147.00	-18.68	147.00	-18.68	8480	22	684	 640
Complete


   Forward:	Score: 161.000000  Q:1 to 22  R:720 to 739 Align Len (22) (77.27%) (77.27%)

   Query:    3' aACG-GUUCGGUCUUGACAACGU 5'
                 ||| ||||  ||  ||||||||
   Ref:      5' gTGCTCAAG--AG-TCTGTTGCA 3'

   Energy:  -20.840000 kCal/Mol

Scores for this hit:
>Hvi-miR29035	Locus_7563_Transcript_1/1_Confidence_1.000_Length_1297|cytochrome	161.00	-20.84	0.00	0.000000e+00	1 22	720 739	22	77.27%	77.27%

Seq1,Seq2,Tot Score,Tot Energy,Max Score,Max Energy,Strand,Len1,Len2,Positions
>>Hvi-miR29035	Locus_7563_Transcript_1/1_Confidence_1.000_Length_1297|cytochrome	161.00	-20.84	161.00	-20.84	8503	22	1297	 719
Complete


   Forward:	Score: 164.000000  Q:1 to 23  R:322 to 340 Align Len (22) (68.18%) (77.27%)

   Query:    3' AACGGUUCGGUCUUGACAACGU 5'
                ||| ||:   ||| |||||||:
   Ref:      5' TTGACAG---AGATCTGTTGCG 3'

   Energy:  -18.350000 kCal/Mol

Scores for this hit:
>Hvi-miR29035	Locus_7585_Transcript_1/1_Confidence_1.000_Length_421|cytochrome	164.00	-18.35	0.00	0.000000e+00	1 23	322 340	22	68.18%	77.27%

Seq1,Seq2,Tot Score,Tot Energy,Max Score,Max Energy,Strand,Len1,Len2,Positions
>>Hvi-miR29035	Locus_7585_Transcript_1/1_Confidence_1.000_Length_421|cytochrome	164.00	-18.35	164.00	-18.35	8528	22	421	 321
Complete


   Forward:	Score: 168.000000  Q:2 to 23  R:49 to 72 Align Len (23) (65.22%) (82.61%)

   Query:    3' AACG--GUUCGGUCUUGACAACGu 5'
                ||||  | |||:: ::||||||| 
   Ref:      5' TTGCTTCTAGCTGCGGCTGTTGCt 3'

   Energy:  -21.620001 kCal/Mol

Scores for this hit:
>Hvi-miR29035	Locus_7622_Transcript_1/1_Confidence_1.000_Length_214|---NA---	168.00	-21.62	0.00	0.000000e+00	2 23	49 72	23	65.22%	82.61%

Seq1,Seq2,Tot Score,Tot Energy,Max Score,Max Energy,Strand,Len1,Len2,Positions
>>Hvi-miR29035	Locus_7622_Transcript_1/1_Confidence_1.000_Length_214|---NA---	168.00	-21.62	168.00	-21.62	8565	22	214	 48
Complete


   Forward:	Score: 166.000000  Q:1 to 22  R:203 to 222 Align Len (21) (71.43%) (80.95%)

   Query:    3' aACGGUUCGGUCUUGACAACGU 5'
                 ||::|| ||   |||||||||
   Ref:      5' aTGTTAAACC--CACTGTTGCA 3'

   Energy:  -20.250000 kCal/Mol

Scores for this hit:
>Hvi-miR29035	Locus_7633_Transcript_1/1_Confidence_1.000_Length_562|glutamine	166.00	-20.25	0.00	0.000000e+00	1 22	203 222	21	71.43%	80.95%

Seq1,Seq2,Tot Score,Tot Energy,Max Score,Max Energy,Strand,Len1,Len2,Positions
>>Hvi-miR29035	Locus_7633_Transcript_1/1_Confidence_1.000_Length_562|glutamine	166.00	-20.25	166.00	-20.25	8578	22	562	 202
Complete


   Forward:	Score: 158.000000  Q:1 to 20  R:113 to 136 Align Len (21) (66.67%) (76.19%)

   Query:    3' aacGGU--UCGGUCUUGACAACGU 5'
                   |:|  | :||  |||||||||
   Ref:      5' actCTATCACTCATTACTGTTGCA 3'

   Energy:  -18.709999 kCal/Mol

Scores for this hit:
>Hvi-miR29035	Locus_7664_Transcript_1/2_Confidence_1.000_Length_241|---NA---	158.00	-18.71	0.00	0.000000e+00	1 20	113 136	21	66.67%	76.19%

Seq1,Seq2,Tot Score,Tot Energy,Max Score,Max Energy,Strand,Len1,Len2,Positions
>>Hvi-miR29035	Locus_7664_Transcript_1/2_Confidence_1.000_Length_241|---NA---	158.00	-18.71	158.00	-18.71	8607	22	241	 112
Complete


   Forward:	Score: 158.000000  Q:1 to 20  R:113 to 136 Align Len (21) (66.67%) (76.19%)

   Query:    3' aacGGU--UCGGUCUUGACAACGU 5'
                   |:|  | :||  |||||||||
   Ref:      5' actCTATCACTCATTACTGTTGCA 3'

   Energy:  -18.709999 kCal/Mol

Scores for this hit:
>Hvi-miR29035	Locus_7664_Transcript_2/2_Confidence_1.000_Length_249|---NA---	158.00	-18.71	0.00	0.000000e+00	1 20	113 136	21	66.67%	76.19%

Seq1,Seq2,Tot Score,Tot Energy,Max Score,Max Energy,Strand,Len1,Len2,Positions
>>Hvi-miR29035	Locus_7664_Transcript_2/2_Confidence_1.000_Length_249|---NA---	158.00	-18.71	158.00	-18.71	8608	22	249	 112
Complete


   Forward:	Score: 148.000000  Q:2 to 21  R:10 to 29 Align Len (19) (63.16%) (73.68%)

   Query:    3' aaCGGUUCGGUCUUGACAACGu 5'
                  |:: | ||   |||||||| 
   Ref:      5' caGTTTATCC--CACTGTTGCc 3'

   Energy:  -13.150000 kCal/Mol

Scores for this hit:
>Hvi-miR29035	Locus_7676_Transcript_1/1_Confidence_1.000_Length_796|atpase	148.00	-13.15	0.00	0.000000e+00	2 21	10 29	19	63.16%	73.68%

Seq1,Seq2,Tot Score,Tot Energy,Max Score,Max Energy,Strand,Len1,Len2,Positions
>>Hvi-miR29035	Locus_7676_Transcript_1/1_Confidence_1.000_Length_796|atpase	148.00	-13.15	148.00	-13.15	8621	22	796	 9
Complete


   Forward:	Score: 173.000000  Q:2 to 22  R:682 to 701 Align Len (20) (80.00%) (85.00%)

   Query:    3' aACGGUUCGGUCUUGACAACGu 5'
                 |||:  |||| ||||||||| 
   Ref:      5' cTGCT--GCCACAACTGTTGCt 3'

   Energy:  -22.059999 kCal/Mol

Scores for this hit:
>Hvi-miR29035	Locus_7734_Transcript_1/1_Confidence_1.000_Length_3125|hypothetical	173.00	-22.06	0.00	0.000000e+00	2 22	682 701	20	80.00%	85.00%

Seq1,Seq2,Tot Score,Tot Energy,Max Score,Max Energy,Strand,Len1,Len2,Positions
>>Hvi-miR29035	Locus_7734_Transcript_1/1_Confidence_1.000_Length_3125|hypothetical	173.00	-22.06	173.00	-22.06	8677	22	3125	 681
Complete


   Forward:	Score: 157.000000  Q:1 to 21  R:1651 to 1676 Align Len (24) (66.67%) (70.83%)

   Query:    3' aaCGGUUCGG---UCU-UGACAACGU 5'
                  |: ||| |    || |||||||||
   Ref:      5' caGTAAAGACTTGTGACACTGTTGCA 3'

   Energy:  -16.750000 kCal/Mol

Scores for this hit:
>Hvi-miR29035	Locus_7749_Transcript_1/1_Confidence_1.000_Length_2178|wd	157.00	-16.75	0.00	0.000000e+00	1 21	1651 1676	24	66.67%	70.83%

Seq1,Seq2,Tot Score,Tot Energy,Max Score,Max Energy,Strand,Len1,Len2,Positions
>>Hvi-miR29035	Locus_7749_Transcript_1/1_Confidence_1.000_Length_2178|wd	157.00	-16.75	157.00	-16.75	8692	22	2178	 1650
Complete


   Forward:	Score: 155.000000  Q:1 to 23  R:923 to 943 Align Len (23) (65.22%) (73.91%)

   Query:    3' AAC-GGUUCGGUCUUGACAACGU 5'
                ||| : || |: |  ||||||||
   Ref:      5' TTGATGAAACTTG--CTGTTGCA 3'

   Energy:  -14.200000 kCal/Mol

Scores for this hit:
>Hvi-miR29035	Locus_7811_Transcript_1/1_Confidence_1.000_Length_1490|inter-alpha	155.00	-14.20	0.00	0.000000e+00	1 23	923 943	23	65.22%	73.91%

Seq1,Seq2,Tot Score,Tot Energy,Max Score,Max Energy,Strand,Len1,Len2,Positions
>>Hvi-miR29035	Locus_7811_Transcript_1/1_Confidence_1.000_Length_1490|inter-alpha	155.00	-14.20	155.00	-14.20	8747	22	1490	 922
Complete


   Forward:	Score: 166.000000  Q:1 to 20  R:273 to 296 Align Len (21) (66.67%) (85.71%)

   Query:    3' aacGGUUC--GGUCUUGACAACGU 5'
                   :||:|  || ||:|||||||:
   Ref:      5' ggtTCAGGCCCCTGAGCTGTTGCG 3'

   Energy:  -28.350000 kCal/Mol

Scores for this hit:
>Hvi-miR29035	Locus_7813_Transcript_1/1_Confidence_1.000_Length_959|map	166.00	-28.35	0.00	0.000000e+00	1 20	273 296	21	66.67%	85.71%

Seq1,Seq2,Tot Score,Tot Energy,Max Score,Max Energy,Strand,Len1,Len2,Positions
>>Hvi-miR29035	Locus_7813_Transcript_1/1_Confidence_1.000_Length_959|map	166.00	-28.35	166.00	-28.35	8749	22	959	 272
Complete


   Forward:	Score: 171.000000  Q:2 to 23  R:380 to 398 Align Len (21) (76.19%) (80.95%)

   Query:    3' AACGGUUCGGUCUUGACAACGu 5'
                |||:|||| |   |||||||| 
   Ref:      5' TTGTCAAGAC---ACTGTTGCc 3'

   Energy:  -20.280001 kCal/Mol

Scores for this hit:
>Hvi-miR29035	Locus_7843_Transcript_1/1_Confidence_1.000_Length_1400|general	171.00	-20.28	0.00	0.000000e+00	2 23	380 398	21	76.19%	80.95%

Seq1,Seq2,Tot Score,Tot Energy,Max Score,Max Energy,Strand,Len1,Len2,Positions
>>Hvi-miR29035	Locus_7843_Transcript_1/1_Confidence_1.000_Length_1400|general	171.00	-20.28	171.00	-20.28	8789	22	1400	 379
Complete


   Forward:	Score: 153.000000  Q:2 to 22  R:77 to 97 Align Len (21) (66.67%) (76.19%)

   Query:    3' aACGGUUCGGUCU-UGACAACGu 5'
                 ||: :| |  || |||||||| 
   Ref:      5' gTGTGGAAC--GACACTGTTGCc 3'

   Energy:  -14.840000 kCal/Mol

Scores for this hit:
>Hvi-miR29035	Locus_7844_Transcript_1/1_Confidence_1.000_Length_1860|sodium	153.00	-14.84	0.00	0.000000e+00	2 22	77 97	21	66.67%	76.19%


   Forward:	Score: 151.000000  Q:1 to 23  R:1653 to 1673 Align Len (23) (65.22%) (69.57%)

   Query:    3' AACGGUU-CGGUCUUGACAACGU 5'
                | |  || |||  | |||||||:
   Ref:      5' TAGAGAATGCC--ACCTGTTGCG 3'

   Energy:  -18.030001 kCal/Mol

Scores for this hit:
>Hvi-miR29035	Locus_7844_Transcript_1/1_Confidence_1.000_Length_1860|sodium	151.00	-18.03	0.00	0.000000e+00	1 23	1653 1673	23	65.22%	69.57%

Seq1,Seq2,Tot Score,Tot Energy,Max Score,Max Energy,Strand,Len1,Len2,Positions
>>Hvi-miR29035	Locus_7844_Transcript_1/1_Confidence_1.000_Length_1860|sodium	304.00	-32.87	153.00	-18.03	8790	22	1860	 76 1652
Complete


   Forward:	Score: 144.000000  Q:2 to 22  R:1385 to 1403 Align Len (20) (65.00%) (70.00%)

   Query:    3' aACGGUUCGGUCUUGACAACGu 5'
                 || ||  :| |  ||||||| 
   Ref:      5' aTG-CATTTCTG--CTGTTGCc 3'

   Energy:  -13.780000 kCal/Mol

Scores for this hit:
>Hvi-miR29035	Locus_7851_Transcript_1/1_Confidence_1.000_Length_1558|uridine	144.00	-13.78	0.00	0.000000e+00	2 22	1385 1403	20	65.00%	70.00%

Seq1,Seq2,Tot Score,Tot Energy,Max Score,Max Energy,Strand,Len1,Len2,Positions
>>Hvi-miR29035	Locus_7851_Transcript_1/1_Confidence_1.000_Length_1558|uridine	144.00	-13.78	144.00	-13.78	8799	22	1558	 1384
Complete


   Forward:	Score: 153.000000  Q:1 to 22  R:129 to 149 Align Len (21) (66.67%) (71.43%)

   Query:    3' aACGGUUCGGUCUUGACAACGU 5'
                 | ||   :| | |||||||||
   Ref:      5' gTTCCTTCTCTG-ACTGTTGCA 3'

   Energy:  -18.100000 kCal/Mol

Scores for this hit:
>Hvi-miR29035	Locus_7862_Transcript_1/1_Confidence_1.000_Length_319|nadh	153.00	-18.10	0.00	0.000000e+00	1 22	129 149	21	66.67%	71.43%

Seq1,Seq2,Tot Score,Tot Energy,Max Score,Max Energy,Strand,Len1,Len2,Positions
>>Hvi-miR29035	Locus_7862_Transcript_1/1_Confidence_1.000_Length_319|nadh	153.00	-18.10	153.00	-18.10	8816	22	319	 128
Complete


   Forward:	Score: 164.000000  Q:1 to 20  R:134 to 155 Align Len (19) (68.42%) (84.21%)

   Query:    3' aacGGUUCGGUCUUGACAACGU 5'
                   | :|| :| |||||||||:
   Ref:      5' taaCAGAGGTAAAACTGTTGCG 3'

   Energy:  -19.530001 kCal/Mol

Scores for this hit:
>Hvi-miR29035	Locus_7876_Transcript_1/1_Confidence_1.000_Length_1781|rna-binding	164.00	-19.53	0.00	0.000000e+00	1 20	134 155	19	68.42%	84.21%

Seq1,Seq2,Tot Score,Tot Energy,Max Score,Max Energy,Strand,Len1,Len2,Positions
>>Hvi-miR29035	Locus_7876_Transcript_1/1_Confidence_1.000_Length_1781|rna-binding	164.00	-19.53	164.00	-19.53	8832	22	1781	 133
Complete


   Forward:	Score: 155.000000  Q:2 to 20  R:125 to 144 Align Len (18) (72.22%) (77.78%)

   Query:    3' aacGGUUCGGUCUUGACAACGu 5'
                   |||  :|| | ||||||| 
   Ref:      5' taaCCA--TCATATCTGTTGCt 3'

   Energy:  -15.970000 kCal/Mol

Scores for this hit:
>Hvi-miR29035	Locus_7892_Transcript_1/1_Confidence_1.000_Length_999|lysosomal	155.00	-15.97	0.00	0.000000e+00	2 20	125 144	18	72.22%	77.78%

Seq1,Seq2,Tot Score,Tot Energy,Max Score,Max Energy,Strand,Len1,Len2,Positions
>>Hvi-miR29035	Locus_7892_Transcript_1/1_Confidence_1.000_Length_999|lysosomal	155.00	-15.97	155.00	-15.97	8853	22	999	 124
Complete


   Forward:	Score: 140.000000  Q:2 to 9  R:572 to 593 Align Len (7) (100.00%) (100.00%)

   Query:    3' aacgguucggucuuGACAACGu 5'
                              ||||||| 
   Ref:      5' tactggtgtacttcCTGTTGCc 3'

   Energy:  -10.680000 kCal/Mol

Scores for this hit:
>Hvi-miR29035	Locus_7930_Transcript_1/1_Confidence_1.000_Length_1145|facilitated	140.00	-10.68	0.00	0.000000e+00	2 9	572 593	7	100.00%	100.00%

Seq1,Seq2,Tot Score,Tot Energy,Max Score,Max Energy,Strand,Len1,Len2,Positions
>>Hvi-miR29035	Locus_7930_Transcript_1/1_Confidence_1.000_Length_1145|facilitated	140.00	-10.68	140.00	-10.68	8890	22	1145	 571
Complete


   Forward:	Score: 167.000000  Q:1 to 23  R:2677 to 2696 Align Len (22) (72.73%) (77.27%)

   Query:    3' AACGGUUCGGUCUUGACAACGU 5'
                | || :|||  || ||||||||
   Ref:      5' TGGCGGAGC--GACCTGTTGCA 3'

   Energy:  -20.660000 kCal/Mol

Scores for this hit:
>Hvi-miR29035	Locus_7955_Transcript_1/1_Confidence_1.000_Length_2740|isoform	167.00	-20.66	0.00	0.000000e+00	1 23	2677 2696	22	72.73%	77.27%

Seq1,Seq2,Tot Score,Tot Energy,Max Score,Max Energy,Strand,Len1,Len2,Positions
>>Hvi-miR29035	Locus_7955_Transcript_1/1_Confidence_1.000_Length_2740|isoform	167.00	-20.66	167.00	-20.66	8914	22	2740	 2676
Complete


   Forward:	Score: 157.000000  Q:2 to 22  R:426 to 446 Align Len (21) (66.67%) (80.95%)

   Query:    3' aACGGUUCGGU-CUUGACAACGu 5'
                 | ||:|  :| |:|||||||| 
   Ref:      5' gTACCGA--TATGGACTGTTGCc 3'

   Energy:  -19.959999 kCal/Mol

Scores for this hit:
>Hvi-miR29035	Locus_7981_Transcript_1/1_Confidence_1.000_Length_1165|la-related	157.00	-19.96	0.00	0.000000e+00	2 22	426 446	21	66.67%	80.95%

Seq1,Seq2,Tot Score,Tot Energy,Max Score,Max Energy,Strand,Len1,Len2,Positions
>>Hvi-miR29035	Locus_7981_Transcript_1/1_Confidence_1.000_Length_1165|la-related	157.00	-19.96	157.00	-19.96	8942	22	1165	 425
Complete


   Forward:	Score: 156.000000  Q:2 to 23  R:43 to 73 Align Len (30) (56.67%) (63.33%)

   Query:    3' AACGGUUCG-GUCU--------UGACAACGu 5'
                ||||: | | ||||        :||||||| 
   Ref:      5' TTGCTTATCACAGATTGGCGTTGCTGTTGCt 3'

   Energy:  -17.559999 kCal/Mol

Scores for this hit:
>Hvi-miR29035	Locus_7998_Transcript_1/1_Confidence_1.000_Length_426|---NA---	156.00	-17.56	0.00	0.000000e+00	2 23	43 73	30	56.67%	63.33%

Seq1,Seq2,Tot Score,Tot Energy,Max Score,Max Energy,Strand,Len1,Len2,Positions
>>Hvi-miR29035	Locus_7998_Transcript_1/1_Confidence_1.000_Length_426|---NA---	156.00	-17.56	156.00	-17.56	8956	22	426	 42
Complete


   Forward:	Score: 152.000000  Q:2 to 17  R:119 to 140 Align Len (15) (73.33%) (80.00%)

   Query:    3' aacgguUCGGUCUUGACAACGu 5'
                      |||:|   ||||||| 
   Ref:      5' acagacAGCTACTTCTGTTGCt 3'

   Energy:  -16.070000 kCal/Mol

Scores for this hit:
>Hvi-miR29035	Locus_8018_Transcript_1/4_Confidence_0.625_Length_500|---NA---	152.00	-16.07	0.00	0.000000e+00	2 17	119 140	15	73.33%	80.00%

Seq1,Seq2,Tot Score,Tot Energy,Max Score,Max Energy,Strand,Len1,Len2,Positions
>>Hvi-miR29035	Locus_8018_Transcript_1/4_Confidence_0.625_Length_500|---NA---	152.00	-16.07	152.00	-16.07	8976	22	500	 118
Complete


   Forward:	Score: 152.000000  Q:2 to 17  R:119 to 140 Align Len (15) (73.33%) (80.00%)

   Query:    3' aacgguUCGGUCUUGACAACGu 5'
                      |||:|   ||||||| 
   Ref:      5' acagacAGCTACTTCTGTTGCt 3'

   Energy:  -16.070000 kCal/Mol

Scores for this hit:
>Hvi-miR29035	Locus_8018_Transcript_2/4_Confidence_0.625_Length_517|---NA---	152.00	-16.07	0.00	0.000000e+00	2 17	119 140	15	73.33%	80.00%

Seq1,Seq2,Tot Score,Tot Energy,Max Score,Max Energy,Strand,Len1,Len2,Positions
>>Hvi-miR29035	Locus_8018_Transcript_2/4_Confidence_0.625_Length_517|---NA---	152.00	-16.07	152.00	-16.07	8977	22	517	 118
Complete


   Forward:	Score: 153.000000  Q:2 to 18  R:48 to 69 Align Len (16) (68.75%) (81.25%)

   Query:    3' aacggUUCGGUCUUGACAACGu 5'
                     :|||:|   ||||||| 
   Ref:      5' acagaGAGCTACTTCTGTTGCt 3'

   Energy:  -17.330000 kCal/Mol

Scores for this hit:
>Hvi-miR29035	Locus_8018_Transcript_3/4_Confidence_0.625_Length_434|---NA---	153.00	-17.33	0.00	0.000000e+00	2 18	48 69	16	68.75%	81.25%

Seq1,Seq2,Tot Score,Tot Energy,Max Score,Max Energy,Strand,Len1,Len2,Positions
>>Hvi-miR29035	Locus_8018_Transcript_3/4_Confidence_0.625_Length_434|---NA---	153.00	-17.33	153.00	-17.33	8978	22	434	 47
Complete


   Forward:	Score: 152.000000  Q:2 to 17  R:119 to 140 Align Len (15) (73.33%) (80.00%)

   Query:    3' aacgguUCGGUCUUGACAACGu 5'
                      |||:|   ||||||| 
   Ref:      5' acagacAGCTACTTCTGTTGCt 3'

   Energy:  -16.070000 kCal/Mol

Scores for this hit:
>Hvi-miR29035	Locus_8018_Transcript_4/4_Confidence_0.625_Length_505|---NA---	152.00	-16.07	0.00	0.000000e+00	2 17	119 140	15	73.33%	80.00%

Seq1,Seq2,Tot Score,Tot Energy,Max Score,Max Energy,Strand,Len1,Len2,Positions
>>Hvi-miR29035	Locus_8018_Transcript_4/4_Confidence_0.625_Length_505|---NA---	152.00	-16.07	152.00	-16.07	8979	22	505	 118
Complete


   Forward:	Score: 155.000000  Q:2 to 20  R:505 to 527 Align Len (19) (63.16%) (84.21%)

   Query:    3' aacGGUUCGGUC-UUGACAACGu 5'
                   ||:| |::|  :||||||| 
   Ref:      5' tcaCCGAACTGGTTGCTGTTGCt 3'

   Energy:  -21.110001 kCal/Mol

Scores for this hit:
>Hvi-miR29035	Locus_8025_Transcript_1/1_Confidence_1.000_Length_3023|low	155.00	-21.11	0.00	0.000000e+00	2 20	505 527	19	63.16%	84.21%

Seq1,Seq2,Tot Score,Tot Energy,Max Score,Max Energy,Strand,Len1,Len2,Positions
>>Hvi-miR29035	Locus_8025_Transcript_1/1_Confidence_1.000_Length_3023|low	155.00	-21.11	155.00	-21.11	8984	22	3023	 504
Complete


   Forward:	Score: 165.000000  Q:2 to 22  R:167 to 186 Align Len (20) (75.00%) (80.00%)

   Query:    3' aACGGUUCGGUCUUGACAACGu 5'
                 |||: | |  |||||||||| 
   Ref:      5' cTGCTCATC--GAACTGTTGCt 3'

   Energy:  -19.820000 kCal/Mol

Scores for this hit:
>Hvi-miR29035	Locus_8033_Transcript_1/1_Confidence_1.000_Length_408|septation	165.00	-19.82	0.00	0.000000e+00	2 22	167 186	20	75.00%	80.00%

Seq1,Seq2,Tot Score,Tot Energy,Max Score,Max Energy,Strand,Len1,Len2,Positions
>>Hvi-miR29035	Locus_8033_Transcript_1/1_Confidence_1.000_Length_408|septation	165.00	-19.82	165.00	-19.82	8991	22	408	 166
Complete


   Forward:	Score: 147.000000  Q:2 to 18  R:980 to 1004 Align Len (19) (68.42%) (73.68%)

   Query:    3' aacggUUCGGU--C-UUGACAACGu 5'
                     ||| :|  |  |||||||| 
   Ref:      5' cagagAAGGTAATGTTACTGTTGCt 3'

   Energy:  -14.860000 kCal/Mol

Scores for this hit:
>Hvi-miR29035	Locus_8089_Transcript_1/1_Confidence_1.000_Length_1788|coiled-coil	147.00	-14.86	0.00	0.000000e+00	2 18	980 1004	19	68.42%	73.68%

Seq1,Seq2,Tot Score,Tot Energy,Max Score,Max Energy,Strand,Len1,Len2,Positions
>>Hvi-miR29035	Locus_8089_Transcript_1/1_Confidence_1.000_Length_1788|coiled-coil	147.00	-14.86	147.00	-14.86	9046	22	1788	 979
Complete


   Forward:	Score: 162.000000  Q:2 to 22  R:153 to 172 Align Len (21) (76.19%) (76.19%)

   Query:    3' aAC-GGUUCGGUCUUGACAACGu 5'
                 || || ||||   |||||||| 
   Ref:      5' aTGACCTAGCC---ACTGTTGCt 3'

   Energy:  -20.830000 kCal/Mol

Scores for this hit:
>Hvi-miR29035	Locus_8135_Transcript_1/1_Confidence_1.000_Length_2762|e3	162.00	-20.83	0.00	0.000000e+00	2 22	153 172	21	76.19%	76.19%

Seq1,Seq2,Tot Score,Tot Energy,Max Score,Max Energy,Strand,Len1,Len2,Positions
>>Hvi-miR29035	Locus_8135_Transcript_1/1_Confidence_1.000_Length_2762|e3	162.00	-20.83	162.00	-20.83	9094	22	2762	 152
Complete


   Forward:	Score: 146.000000  Q:2 to 19  R:1295 to 1316 Align Len (17) (52.94%) (82.35%)

   Query:    3' aacgGUUCGGUCUUGACAACGu 5'
                    |::  |: ::||||||| 
   Ref:      5' ggaaCGGAACGCGGCTGTTGCc 3'

   Energy:  -16.719999 kCal/Mol

Scores for this hit:
>Hvi-miR29035	Locus_8160_Transcript_1/1_Confidence_1.000_Length_1379|tyrosine-protein	146.00	-16.72	0.00	0.000000e+00	2 19	1295 1316	17	52.94%	82.35%

Seq1,Seq2,Tot Score,Tot Energy,Max Score,Max Energy,Strand,Len1,Len2,Positions
>>Hvi-miR29035	Locus_8160_Transcript_1/1_Confidence_1.000_Length_1379|tyrosine-protein	146.00	-16.72	146.00	-16.72	9118	22	1379	 1294
Complete


   Forward:	Score: 152.000000  Q:1 to 23  R:558 to 574 Align Len (22) (63.64%) (72.73%)

   Query:    3' AACGGUUCGGUCUUGACAACGU 5'
                ||| :|| |:    ||||||||
   Ref:      5' TTGGTAA-CT----CTGTTGCA 3'

   Energy:  -13.530000 kCal/Mol

Scores for this hit:
>Hvi-miR29035	Locus_8164_Transcript_1/1_Confidence_1.000_Length_1398|growth	152.00	-13.53	0.00	0.000000e+00	1 23	558 574	22	63.64%	72.73%

Seq1,Seq2,Tot Score,Tot Energy,Max Score,Max Energy,Strand,Len1,Len2,Positions
>>Hvi-miR29035	Locus_8164_Transcript_1/1_Confidence_1.000_Length_1398|growth	152.00	-13.53	152.00	-13.53	9123	22	1398	 557
Complete


   Forward:	Score: 160.000000  Q:2 to 22  R:11 to 32 Align Len (21) (66.67%) (85.71%)

   Query:    3' aACGGUUCGGU-CUUGACAACGu 5'
                 |||: :|:||  |:||||||| 
   Ref:      5' aTGCT-GGTCACCAGCTGTTGCt 3'

   Energy:  -19.389999 kCal/Mol

Scores for this hit:
>Hvi-miR29035	Locus_8173_Transcript_1/1_Confidence_1.000_Length_778|transcription	160.00	-19.39	0.00	0.000000e+00	2 22	11 32	21	66.67%	85.71%

Seq1,Seq2,Tot Score,Tot Energy,Max Score,Max Energy,Strand,Len1,Len2,Positions
>>Hvi-miR29035	Locus_8173_Transcript_1/1_Confidence_1.000_Length_778|transcription	160.00	-19.39	160.00	-19.39	9132	22	778	 10
Complete


   Forward:	Score: 154.000000  Q:2 to 23  R:294 to 316 Align Len (22) (50.00%) (86.36%)

   Query:    3' AACGG-UUCGGUCUUGACAACGu 5'
                |||:: ::|:::  :||||||| 
   Ref:      5' TTGTTGGGGTTGTTGCTGTTGCt 3'

   Energy:  -17.100000 kCal/Mol

Scores for this hit:
>Hvi-miR29035	Locus_8175_Transcript_1/6_Confidence_0.385_Length_571|---NA---	154.00	-17.10	0.00	0.000000e+00	2 23	294 316	22	50.00%	86.36%

Seq1,Seq2,Tot Score,Tot Energy,Max Score,Max Energy,Strand,Len1,Len2,Positions
>>Hvi-miR29035	Locus_8175_Transcript_1/6_Confidence_0.385_Length_571|---NA---	154.00	-17.10	154.00	-17.10	9134	22	571	 293
Complete


   Forward:	Score: 154.000000  Q:2 to 23  R:294 to 316 Align Len (22) (50.00%) (86.36%)

   Query:    3' AACGG-UUCGGUCUUGACAACGu 5'
                |||:: ::|:::  :||||||| 
   Ref:      5' TTGTTGGGGTTGTTGCTGTTGCt 3'

   Energy:  -17.100000 kCal/Mol

Scores for this hit:
>Hvi-miR29035	Locus_8175_Transcript_2/6_Confidence_0.308_Length_718|---NA---	154.00	-17.10	0.00	0.000000e+00	2 23	294 316	22	50.00%	86.36%

Seq1,Seq2,Tot Score,Tot Energy,Max Score,Max Energy,Strand,Len1,Len2,Positions
>>Hvi-miR29035	Locus_8175_Transcript_2/6_Confidence_0.308_Length_718|---NA---	154.00	-17.10	154.00	-17.10	9135	22	718	 293
Complete


   Forward:	Score: 154.000000  Q:2 to 23  R:216 to 238 Align Len (22) (50.00%) (86.36%)

   Query:    3' AACGG-UUCGGUCUUGACAACGu 5'
                |||:: ::|:::  :||||||| 
   Ref:      5' TTGTTGGGGTTGTTGCTGTTGCt 3'

   Energy:  -17.100000 kCal/Mol

Scores for this hit:
>Hvi-miR29035	Locus_8175_Transcript_3/6_Confidence_0.462_Length_810|---NA---	154.00	-17.10	0.00	0.000000e+00	2 23	216 238	22	50.00%	86.36%

Seq1,Seq2,Tot Score,Tot Energy,Max Score,Max Energy,Strand,Len1,Len2,Positions
>>Hvi-miR29035	Locus_8175_Transcript_3/6_Confidence_0.462_Length_810|---NA---	154.00	-17.10	154.00	-17.10	9136	22	810	 215
Complete


   Forward:	Score: 154.000000  Q:2 to 23  R:294 to 316 Align Len (22) (50.00%) (86.36%)

   Query:    3' AACGG-UUCGGUCUUGACAACGu 5'
                |||:: ::|:::  :||||||| 
   Ref:      5' TTGTTGGGGTTGTTGCTGTTGCt 3'

   Energy:  -17.100000 kCal/Mol

Scores for this hit:
>Hvi-miR29035	Locus_8175_Transcript_4/6_Confidence_0.538_Length_848|---NA---	154.00	-17.10	0.00	0.000000e+00	2 23	294 316	22	50.00%	86.36%

Seq1,Seq2,Tot Score,Tot Energy,Max Score,Max Energy,Strand,Len1,Len2,Positions
>>Hvi-miR29035	Locus_8175_Transcript_4/6_Confidence_0.538_Length_848|---NA---	154.00	-17.10	154.00	-17.10	9137	22	848	 293
Complete


   Forward:	Score: 154.000000  Q:2 to 23  R:294 to 316 Align Len (22) (50.00%) (86.36%)

   Query:    3' AACGG-UUCGGUCUUGACAACGu 5'
                |||:: ::|:::  :||||||| 
   Ref:      5' TTGTTGGGGTTGTTGCTGTTGCt 3'

   Energy:  -17.100000 kCal/Mol

Scores for this hit:
>Hvi-miR29035	Locus_8175_Transcript_5/6_Confidence_0.385_Length_678|---NA---	154.00	-17.10	0.00	0.000000e+00	2 23	294 316	22	50.00%	86.36%

Seq1,Seq2,Tot Score,Tot Energy,Max Score,Max Energy,Strand,Len1,Len2,Positions
>>Hvi-miR29035	Locus_8175_Transcript_5/6_Confidence_0.385_Length_678|---NA---	154.00	-17.10	154.00	-17.10	9138	22	678	 293
Complete


   Forward:	Score: 154.000000  Q:2 to 23  R:294 to 316 Align Len (22) (50.00%) (86.36%)

   Query:    3' AACGG-UUCGGUCUUGACAACGu 5'
                |||:: ::|:::  :||||||| 
   Ref:      5' TTGTTGGGGTTGTTGCTGTTGCt 3'

   Energy:  -17.100000 kCal/Mol

Scores for this hit:
>Hvi-miR29035	Locus_8175_Transcript_6/6_Confidence_0.462_Length_888|---NA---	154.00	-17.10	0.00	0.000000e+00	2 23	294 316	22	50.00%	86.36%

Seq1,Seq2,Tot Score,Tot Energy,Max Score,Max Energy,Strand,Len1,Len2,Positions
>>Hvi-miR29035	Locus_8175_Transcript_6/6_Confidence_0.462_Length_888|---NA---	154.00	-17.10	154.00	-17.10	9139	22	888	 293
Complete


   Forward:	Score: 160.000000  Q:1 to 22  R:45 to 68 Align Len (23) (60.87%) (78.26%)

   Query:    3' aACGGUUCGGU--CUUGACAACGU 5'
                 ||| :| :||  | :|||||||:
   Ref:      5' gTGCGGACTCAGTGTGCTGTTGCG 3'

   Energy:  -23.420000 kCal/Mol

Scores for this hit:
>Hvi-miR29035	Locus_8182_Transcript_2/4_Confidence_0.500_Length_424|---NA---	160.00	-23.42	0.00	0.000000e+00	1 22	45 68	23	60.87%	78.26%

Seq1,Seq2,Tot Score,Tot Energy,Max Score,Max Energy,Strand,Len1,Len2,Positions
>>Hvi-miR29035	Locus_8182_Transcript_2/4_Confidence_0.500_Length_424|---NA---	160.00	-23.42	160.00	-23.42	9146	22	424	 44
Complete


   Forward:	Score: 160.000000  Q:1 to 22  R:45 to 68 Align Len (23) (60.87%) (78.26%)

   Query:    3' aACGGUUCGGU--CUUGACAACGU 5'
                 ||| :| :||  | :|||||||:
   Ref:      5' gTGCGGACTCAGTGTGCTGTTGCG 3'

   Energy:  -23.420000 kCal/Mol

Scores for this hit:
>Hvi-miR29035	Locus_8182_Transcript_4/4_Confidence_0.500_Length_409|---NA---	160.00	-23.42	0.00	0.000000e+00	1 22	45 68	23	60.87%	78.26%

Seq1,Seq2,Tot Score,Tot Energy,Max Score,Max Energy,Strand,Len1,Len2,Positions
>>Hvi-miR29035	Locus_8182_Transcript_4/4_Confidence_0.500_Length_409|---NA---	160.00	-23.42	160.00	-23.42	9148	22	409	 44
Complete


   Forward:	Score: 151.000000  Q:2 to 16  R:753 to 774 Align Len (14) (78.57%) (78.57%)

   Query:    3' aacgguuCGGUCUUGACAACGu 5'
                       | || | ||||||| 
   Ref:      5' tgattttGACATATCTGTTGCc 3'

   Energy:  -10.790000 kCal/Mol

Scores for this hit:
>Hvi-miR29035	Locus_8228_Transcript_1/1_Confidence_1.000_Length_1761|lipoate-protein	151.00	-10.79	0.00	0.000000e+00	2 16	753 774	14	78.57%	78.57%

Seq1,Seq2,Tot Score,Tot Energy,Max Score,Max Energy,Strand,Len1,Len2,Positions
>>Hvi-miR29035	Locus_8228_Transcript_1/1_Confidence_1.000_Length_1761|lipoate-protein	151.00	-10.79	151.00	-10.79	9195	22	1761	 752
Complete


   Forward:	Score: 172.000000  Q:2 to 23  R:130 to 160 Align Len (30) (63.33%) (70.00%)

   Query:    3' AACGGU--------UCGGUC-UUGACAACGu 5'
                |||||:        |||||| |:||||||| 
   Ref:      5' TTGCCGCTAGAAGCAGCCAGTAGCTGTTGCt 3'

   Energy:  -30.160000 kCal/Mol

Scores for this hit:
>Hvi-miR29035	Locus_8252_Transcript_1/1_Confidence_1.000_Length_202|---NA---	172.00	-30.16	0.00	0.000000e+00	2 23	130 160	30	63.33%	70.00%

Seq1,Seq2,Tot Score,Tot Energy,Max Score,Max Energy,Strand,Len1,Len2,Positions
>>Hvi-miR29035	Locus_8252_Transcript_1/1_Confidence_1.000_Length_202|---NA---	172.00	-30.16	172.00	-30.16	9217	22	202	 129
Complete


   Forward:	Score: 164.000000  Q:2 to 21  R:782 to 801 Align Len (19) (73.68%) (84.21%)

   Query:    3' aaCGGUUCGGUCUUGACAACGu 5'
                  ||::|  || ||||||||| 
   Ref:      5' cgGCTGA--CAAAACTGTTGCt 3'

   Energy:  -16.670000 kCal/Mol

Scores for this hit:
>Hvi-miR29035	Locus_8266_Transcript_1/1_Confidence_1.000_Length_1408|leucine-rich	164.00	-16.67	0.00	0.000000e+00	2 21	782 801	19	73.68%	84.21%

Seq1,Seq2,Tot Score,Tot Energy,Max Score,Max Energy,Strand,Len1,Len2,Positions
>>Hvi-miR29035	Locus_8266_Transcript_1/1_Confidence_1.000_Length_1408|leucine-rich	164.00	-16.67	164.00	-16.67	9232	22	1408	 781
Complete


   Forward:	Score: 153.000000  Q:2 to 23  R:1550 to 1568 Align Len (21) (66.67%) (76.19%)

   Query:    3' AACGGUUCGGUCUUGACAACGu 5'
                | ||: |  || |:||||||| 
   Ref:      5' TCGCTTA--CA-AGCTGTTGCt 3'

   Energy:  -15.090000 kCal/Mol

Scores for this hit:
>Hvi-miR29035	Locus_8271_Transcript_1/1_Confidence_1.000_Length_2313|chromodomain-helicase-dna-binding	153.00	-15.09	0.00	0.000000e+00	2 23	1550 1568	21	66.67%	76.19%

Seq1,Seq2,Tot Score,Tot Energy,Max Score,Max Energy,Strand,Len1,Len2,Positions
>>Hvi-miR29035	Locus_8271_Transcript_1/1_Confidence_1.000_Length_2313|chromodomain-helicase-dna-binding	153.00	-15.09	153.00	-15.09	9237	22	2313	 1549
Complete


   Forward:	Score: 157.000000  Q:2 to 20  R:96 to 121 Align Len (22) (72.73%) (77.27%)

   Query:    3' aacGGU-UCG--GUC-UUGACAACGu 5'
                   ||| | |  ||| |:||||||| 
   Ref:      5' tctCCAGATCCACAGCAGCTGTTGCc 3'

   Energy:  -21.000000 kCal/Mol

Scores for this hit:
>Hvi-miR29035	Locus_8280_Transcript_1/1_Confidence_1.000_Length_1183|multidrug	157.00	-21.00	0.00	0.000000e+00	2 20	96 121	22	72.73%	77.27%

Seq1,Seq2,Tot Score,Tot Energy,Max Score,Max Energy,Strand,Len1,Len2,Positions
>>Hvi-miR29035	Locus_8280_Transcript_1/1_Confidence_1.000_Length_1183|multidrug	157.00	-21.00	157.00	-21.00	9246	22	1183	 95
Complete


   Forward:	Score: 165.000000  Q:2 to 18  R:1860 to 1882 Align Len (17) (82.35%) (88.24%)

   Query:    3' aacggUUCGGUCU-UGACAACGu 5'
                     :|| |||| |||||||| 
   Ref:      5' gcaggGAGGCAGATACTGTTGCc 3'

   Energy:  -20.889999 kCal/Mol

Scores for this hit:
>Hvi-miR29035	Locus_8285_Transcript_1/1_Confidence_1.000_Length_1934|heat	165.00	-20.89	0.00	0.000000e+00	2 18	1860 1882	17	82.35%	88.24%


   Forward:	Score: 159.000000  Q:1 to 23  R:417 to 438 Align Len (22) (54.55%) (81.82%)

   Query:    3' AACGGUUCGGUCUUGACAACGU 5'
                | |: :||:|  ::|||||||:
   Ref:      5' TGGTGGAGTCTTGGCTGTTGCG 3'

   Energy:  -23.389999 kCal/Mol

Scores for this hit:
>Hvi-miR29035	Locus_8285_Transcript_1/1_Confidence_1.000_Length_1934|heat	159.00	-23.39	0.00	0.000000e+00	1 23	417 438	22	54.55%	81.82%

Seq1,Seq2,Tot Score,Tot Energy,Max Score,Max Energy,Strand,Len1,Len2,Positions
>>Hvi-miR29035	Locus_8285_Transcript_1/1_Confidence_1.000_Length_1934|heat	324.00	-44.28	165.00	-23.39	9249	22	1934	 1859 416
Complete


   Forward:	Score: 144.000000  Q:2 to 23  R:163 to 188 Align Len (25) (56.00%) (60.00%)

   Query:    3' AACG----GUUCGGUCUUGACAACGu 5'
                ||||    :  |||    ||||||| 
   Ref:      5' TTGCATCTTCTGCCTCTTCTGTTGCt 3'

   Energy:  -17.379999 kCal/Mol

Scores for this hit:
>Hvi-miR29035	Locus_8302_Transcript_1/1_Confidence_1.000_Length_2656|zinc	144.00	-17.38	0.00	0.000000e+00	2 23	163 188	25	56.00%	60.00%

Seq1,Seq2,Tot Score,Tot Energy,Max Score,Max Energy,Strand,Len1,Len2,Positions
>>Hvi-miR29035	Locus_8302_Transcript_1/1_Confidence_1.000_Length_2656|zinc	144.00	-17.38	144.00	-17.38	9271	22	2656	 162
Complete


   Forward:	Score: 144.000000  Q:2 to 23  R:508 to 534 Align Len (26) (57.69%) (61.54%)

   Query:    3' AACG--GUUC---GGUCUUGACAACGu 5'
                | ||  || |   :||   ||||||| 
   Ref:      5' TGGCTTCACGTTTTCATTCCTGTTGCt 3'

   Energy:  -12.880000 kCal/Mol

Scores for this hit:
>Hvi-miR29035	Locus_8331_Transcript_1/1_Confidence_1.000_Length_1374|dnaj	144.00	-12.88	0.00	0.000000e+00	2 23	508 534	26	57.69%	61.54%

Seq1,Seq2,Tot Score,Tot Energy,Max Score,Max Energy,Strand,Len1,Len2,Positions
>>Hvi-miR29035	Locus_8331_Transcript_1/1_Confidence_1.000_Length_1374|dnaj	144.00	-12.88	144.00	-12.88	9297	22	1374	 507
Complete


   Forward:	Score: 161.000000  Q:2 to 22  R:1918 to 1937 Align Len (20) (70.00%) (80.00%)

   Query:    3' aACGGUUCGGUCUUGACAACGu 5'
                 |||:  ||||  :||||||| 
   Ref:      5' cTGCT--GCCATTGCTGTTGCt 3'

   Energy:  -20.650000 kCal/Mol

Scores for this hit:
>Hvi-miR29035	Locus_8342_Transcript_1/1_Confidence_1.000_Length_2494|ylp	161.00	-20.65	0.00	0.000000e+00	2 22	1918 1937	20	70.00%	80.00%


   Forward:	Score: 151.000000  Q:2 to 23  R:1326 to 1342 Align Len (21) (61.90%) (76.19%)

   Query:    3' AACGGUUCGGUCUUGACAACGu 5'
                |||::  ||:   |||||||| 
   Ref:      5' TTGTT--GCT---ACTGTTGCc 3'

   Energy:  -12.810000 kCal/Mol

Scores for this hit:
>Hvi-miR29035	Locus_8342_Transcript_1/1_Confidence_1.000_Length_2494|ylp	151.00	-12.81	0.00	0.000000e+00	2 23	1326 1342	21	61.90%	76.19%

Seq1,Seq2,Tot Score,Tot Energy,Max Score,Max Energy,Strand,Len1,Len2,Positions
>>Hvi-miR29035	Locus_8342_Transcript_1/1_Confidence_1.000_Length_2494|ylp	312.00	-33.46	161.00	-20.65	9307	22	2494	 1917 1325
Complete


   Forward:	Score: 162.000000  Q:1 to 22  R:757 to 779 Align Len (22) (63.64%) (81.82%)

   Query:    3' aACGGU-UCGGUCUUGACAACGU 5'
                 ||::| | |::  |||||||||
   Ref:      5' aTGTTACAACTGACACTGTTGCA 3'

   Energy:  -18.889999 kCal/Mol

Scores for this hit:
>Hvi-miR29035	Locus_8344_Transcript_1/1_Confidence_1.000_Length_846|an1-type	162.00	-18.89	0.00	0.000000e+00	1 22	757 779	22	63.64%	81.82%

Seq1,Seq2,Tot Score,Tot Energy,Max Score,Max Energy,Strand,Len1,Len2,Positions
>>Hvi-miR29035	Locus_8344_Transcript_1/1_Confidence_1.000_Length_846|an1-type	162.00	-18.89	162.00	-18.89	9308	22	846	 756
Complete


   Forward:	Score: 166.000000  Q:1 to 22  R:133 to 155 Align Len (22) (68.18%) (81.82%)

   Query:    3' aACGGUU-CGGUCUUGACAACGU 5'
                 || ||: | ||| :|||||||:
   Ref:      5' gTGGCAGTGGCAGTGCTGTTGCG 3'

   Energy:  -23.780001 kCal/Mol

Scores for this hit:
>Hvi-miR29035	Locus_8353_Transcript_1/1_Confidence_1.000_Length_1177|cuticular	166.00	-23.78	0.00	0.000000e+00	1 22	133 155	22	68.18%	81.82%

Seq1,Seq2,Tot Score,Tot Energy,Max Score,Max Energy,Strand,Len1,Len2,Positions
>>Hvi-miR29035	Locus_8353_Transcript_1/1_Confidence_1.000_Length_1177|cuticular	166.00	-23.78	166.00	-23.78	9316	22	1177	 132
Complete


   Forward:	Score: 164.000000  Q:2 to 17  R:1957 to 1978 Align Len (15) (86.67%) (86.67%)

   Query:    3' aacgguUCGGUCUUGACAACGu 5'
                      | |||| |||||||| 
   Ref:      5' ctcggtATCCAGTACTGTTGCc 3'

   Energy:  -20.590000 kCal/Mol

Scores for this hit:
>Hvi-miR29035	Locus_8360_Transcript_1/1_Confidence_1.000_Length_3388|chitinase-3-like	164.00	-20.59	0.00	0.000000e+00	2 17	1957 1978	15	86.67%	86.67%

Seq1,Seq2,Tot Score,Tot Energy,Max Score,Max Energy,Strand,Len1,Len2,Positions
>>Hvi-miR29035	Locus_8360_Transcript_1/1_Confidence_1.000_Length_3388|chitinase-3-like	164.00	-20.59	164.00	-20.59	9321	22	3388	 1956
Complete


   Forward:	Score: 163.000000  Q:1 to 23  R:202 to 224 Align Len (23) (65.22%) (78.26%)

   Query:    3' AACGGUUCG-GUCUUGACAACGU 5'
                || :||  | :| :|||||||||
   Ref:      5' TTTTCATTCATAAGACTGTTGCA 3'

   Energy:  -17.120001 kCal/Mol

Scores for this hit:
>Hvi-miR29035	Locus_8412_Transcript_1/1_Confidence_1.000_Length_443|---NA---	163.00	-17.12	0.00	0.000000e+00	1 23	202 224	23	65.22%	78.26%

Seq1,Seq2,Tot Score,Tot Energy,Max Score,Max Energy,Strand,Len1,Len2,Positions
>>Hvi-miR29035	Locus_8412_Transcript_1/1_Confidence_1.000_Length_443|---NA---	163.00	-17.12	163.00	-17.12	9374	22	443	 201
Complete


   Forward:	Score: 150.000000  Q:2 to 15  R:30 to 49 Align Len (13) (84.62%) (84.62%)

   Query:    3' aacgguucGGUCUUGACAACGu 5'
                        ||||  ||||||| 
   Ref:      5' aatggtctCCAG--CTGTTGCc 3'

   Energy:  -18.070000 kCal/Mol

Scores for this hit:
>Hvi-miR29035	Locus_8449_Transcript_1/1_Confidence_1.000_Length_354|hypothetical	150.00	-18.07	0.00	0.000000e+00	2 15	30 49	13	84.62%	84.62%

Seq1,Seq2,Tot Score,Tot Energy,Max Score,Max Energy,Strand,Len1,Len2,Positions
>>Hvi-miR29035	Locus_8449_Transcript_1/1_Confidence_1.000_Length_354|hypothetical	150.00	-18.07	150.00	-18.07	9410	22	354	 29
Complete


   Forward:	Score: 152.000000  Q:2 to 23  R:149 to 174 Align Len (25) (64.00%) (72.00%)

   Query:    3' AACGGU--UCGGU-CU-UGACAACGu 5'
                || :||  | : | || |||||||| 
   Ref:      5' TTTTCAGTAATGATGATACTGTTGCt 3'

   Energy:  -13.610000 kCal/Mol

Scores for this hit:
>Hvi-miR29035	Locus_8455_Transcript_1/1_Confidence_1.000_Length_2279|fizzy-related	152.00	-13.61	0.00	0.000000e+00	2 23	149 174	25	64.00%	72.00%

Seq1,Seq2,Tot Score,Tot Energy,Max Score,Max Energy,Strand,Len1,Len2,Positions
>>Hvi-miR29035	Locus_8455_Transcript_1/1_Confidence_1.000_Length_2279|fizzy-related	152.00	-13.61	152.00	-13.61	9414	22	2279	 148
Complete


   Forward:	Score: 177.000000  Q:1 to 21  R:274 to 296 Align Len (21) (76.19%) (90.48%)

   Query:    3' aaCGG-UUCGGUCUUGACAACGU 5'
                  ||: :||| :|||||||||||
   Ref:      5' gaGCTGGAGCAGGAACTGTTGCA 3'

   Energy:  -25.459999 kCal/Mol

Scores for this hit:
>Hvi-miR29035	Locus_8463_Transcript_1/1_Confidence_1.000_Length_642|ankyrin	177.00	-25.46	0.00	0.000000e+00	1 21	274 296	21	76.19%	90.48%

Seq1,Seq2,Tot Score,Tot Energy,Max Score,Max Energy,Strand,Len1,Len2,Positions
>>Hvi-miR29035	Locus_8463_Transcript_1/1_Confidence_1.000_Length_642|ankyrin	177.00	-25.46	177.00	-25.46	9421	22	642	 273
Complete


   Forward:	Score: 146.000000  Q:2 to 23  R:67 to 92 Align Len (25) (60.00%) (64.00%)

   Query:    3' AACGGU-UCGGUCU---UGACAACGu 5'
                | | || | : | |   |||||||| 
   Ref:      5' TAGACATAATAAAAATCACTGTTGCt 3'

   Energy:  -11.190000 kCal/Mol

Scores for this hit:
>Hvi-miR29035	Locus_8467_Transcript_1/1_Confidence_1.000_Length_653|histone-lysine	146.00	-11.19	0.00	0.000000e+00	2 23	67 92	25	60.00%	64.00%

Seq1,Seq2,Tot Score,Tot Energy,Max Score,Max Energy,Strand,Len1,Len2,Positions
>>Hvi-miR29035	Locus_8467_Transcript_1/1_Confidence_1.000_Length_653|histone-lysine	146.00	-11.19	146.00	-11.19	9428	22	653	 66
Complete


   Forward:	Score: 162.000000  Q:1 to 20  R:862 to 887 Align Len (23) (65.22%) (73.91%)

   Query:    3' aacGGUU----CGGUCUUGACAACGU 5'
                   :|||    | ||| ||||||||:
   Ref:      5' accTCAATAGTGGCAGCACTGTTGCG 3'

   Energy:  -20.540001 kCal/Mol

Scores for this hit:
>Hvi-miR29035	Locus_8479_Transcript_1/1_Confidence_1.000_Length_2020|kelch-like	162.00	-20.54	0.00	0.000000e+00	1 20	862 887	23	65.22%	73.91%

Seq1,Seq2,Tot Score,Tot Energy,Max Score,Max Energy,Strand,Len1,Len2,Positions
>>Hvi-miR29035	Locus_8479_Transcript_1/1_Confidence_1.000_Length_2020|kelch-like	162.00	-20.54	162.00	-20.54	9440	22	2020	 861
Complete


   Forward:	Score: 156.000000  Q:2 to 21  R:103 to 124 Align Len (19) (63.16%) (78.95%)

   Query:    3' aaCGGUUCGGUCUUGACAACGu 5'
                  ||:||  |: : ||||||| 
   Ref:      5' agGCTAAAACGTGTCTGTTGCt 3'

   Energy:  -18.240000 kCal/Mol

Scores for this hit:
>Hvi-miR29035	Locus_8517_Transcript_1/1_Confidence_1.000_Length_238|---NA---	156.00	-18.24	0.00	0.000000e+00	2 21	103 124	19	63.16%	78.95%

Seq1,Seq2,Tot Score,Tot Energy,Max Score,Max Energy,Strand,Len1,Len2,Positions
>>Hvi-miR29035	Locus_8517_Transcript_1/1_Confidence_1.000_Length_238|---NA---	156.00	-18.24	156.00	-18.24	9485	22	238	 102
Complete


   Forward:	Score: 168.000000  Q:1 to 22  R:926 to 947 Align Len (23) (73.91%) (78.26%)

   Query:    3' aACG--GUUCGGUCUUGACAACGU 5'
                 |||  ||||  | |||||||||:
   Ref:      5' cTGCTGCAAG--AAAACTGTTGCG 3'

   Energy:  -20.070000 kCal/Mol

Scores for this hit:
>Hvi-miR29035	Locus_8590_Transcript_1/1_Confidence_1.000_Length_2332|set	168.00	-20.07	0.00	0.000000e+00	1 22	926 947	23	73.91%	78.26%

Seq1,Seq2,Tot Score,Tot Energy,Max Score,Max Energy,Strand,Len1,Len2,Positions
>>Hvi-miR29035	Locus_8590_Transcript_1/1_Confidence_1.000_Length_2332|set	168.00	-20.07	168.00	-20.07	9560	22	2332	 925
Complete


   Forward:	Score: 175.000000  Q:1 to 22  R:2568 to 2586 Align Len (21) (80.95%) (80.95%)

   Query:    3' aACGGUUCGGUCUUGACAACGU 5'
                 |||||   || ||||||||||
   Ref:      5' cTGCCA---CACAACTGTTGCA 3'

   Energy:  -22.020000 kCal/Mol

Scores for this hit:
>Hvi-miR29035	Locus_8598_Transcript_1/1_Confidence_1.000_Length_4111|ubiquitin-conjugating	175.00	-22.02	0.00	0.000000e+00	1 22	2568 2586	21	80.95%	80.95%

Seq1,Seq2,Tot Score,Tot Energy,Max Score,Max Energy,Strand,Len1,Len2,Positions
>>Hvi-miR29035	Locus_8598_Transcript_1/1_Confidence_1.000_Length_4111|ubiquitin-conjugating	175.00	-22.02	175.00	-22.02	9571	22	4111	 2567
Complete


   Forward:	Score: 159.000000  Q:1 to 23  R:1022 to 1041 Align Len (22) (63.64%) (77.27%)

   Query:    3' AACGGUUCGGUCUUGACAACGU 5'
                ||| ||  |:: | |||||||:
   Ref:      5' TTGACA--CTGTACCTGTTGCG 3'

   Energy:  -12.660000 kCal/Mol

Scores for this hit:
>Hvi-miR29035	Locus_8619_Transcript_1/1_Confidence_1.000_Length_1438|splicing	159.00	-12.66	0.00	0.000000e+00	1 23	1022 1041	22	63.64%	77.27%

Seq1,Seq2,Tot Score,Tot Energy,Max Score,Max Energy,Strand,Len1,Len2,Positions
>>Hvi-miR29035	Locus_8619_Transcript_1/1_Confidence_1.000_Length_1438|splicing	159.00	-12.66	159.00	-12.66	9591	22	1438	 1021
Complete


   Forward:	Score: 149.000000  Q:1 to 23  R:245 to 268 Align Len (24) (58.33%) (66.67%)

   Query:    3' AACGGUUCG--GUCUUGACAACGU 5'
                |||:  |||  :    ||||||||
   Ref:      5' TTGTACAGCATTCCTCCTGTTGCA 3'

   Energy:  -16.230000 kCal/Mol

Scores for this hit:
>Hvi-miR29035	Locus_8644_Transcript_1/1_Confidence_1.000_Length_703|sodium-coupled	149.00	-16.23	0.00	0.000000e+00	1 23	245 268	24	58.33%	66.67%

Seq1,Seq2,Tot Score,Tot Energy,Max Score,Max Energy,Strand,Len1,Len2,Positions
>>Hvi-miR29035	Locus_8644_Transcript_1/1_Confidence_1.000_Length_703|sodium-coupled	149.00	-16.23	149.00	-16.23	9614	22	703	 244
Complete


   Forward:	Score: 161.000000  Q:1 to 21  R:1737 to 1758 Align Len (20) (60.00%) (85.00%)

   Query:    3' aaCGGUUCGGUCUUGACAACGU 5'
                  |:|:  :|| |:|||||||:
   Ref:      5' aaGTCGTCTCACAGCTGTTGCG 3'

   Energy:  -23.520000 kCal/Mol

Scores for this hit:
>Hvi-miR29035	Locus_8647_Transcript_1/1_Confidence_1.000_Length_2071|dna	161.00	-23.52	0.00	0.000000e+00	1 21	1737 1758	20	60.00%	85.00%


   Forward:	Score: 157.000000  Q:2 to 23  R:677 to 697 Align Len (23) (65.22%) (73.91%)

   Query:    3' AACGG--UUCGGUCUUGACAACGu 5'
                || |:  |||:|   |||||||| 
   Ref:      5' TTCCTCAAAGTC---ACTGTTGCc 3'

   Energy:  -15.900000 kCal/Mol

Scores for this hit:
>Hvi-miR29035	Locus_8647_Transcript_1/1_Confidence_1.000_Length_2071|dna	157.00	-15.90	0.00	0.000000e+00	2 23	677 697	23	65.22%	73.91%

Seq1,Seq2,Tot Score,Tot Energy,Max Score,Max Energy,Strand,Len1,Len2,Positions
>>Hvi-miR29035	Locus_8647_Transcript_1/1_Confidence_1.000_Length_2071|dna	318.00	-39.42	161.00	-23.52	9617	22	2071	 1736 676
Complete


   Forward:	Score: 154.000000  Q:1 to 22  R:123 to 142 Align Len (21) (66.67%) (71.43%)

   Query:    3' aACGGUUCGGUCUUGACAACGU 5'
                 || ||  :|   |||||||||
   Ref:      5' aTGACA--TCTTCACTGTTGCA 3'

   Energy:  -14.900000 kCal/Mol

Scores for this hit:
>Hvi-miR29035	Locus_8674_Transcript_1/1_Confidence_1.000_Length_657|---NA---	154.00	-14.90	0.00	0.000000e+00	1 22	123 142	21	66.67%	71.43%

Seq1,Seq2,Tot Score,Tot Energy,Max Score,Max Energy,Strand,Len1,Len2,Positions
>>Hvi-miR29035	Locus_8674_Transcript_1/1_Confidence_1.000_Length_657|---NA---	154.00	-14.90	154.00	-14.90	9645	22	657	 122
Complete


   Forward:	Score: 165.000000  Q:2 to 22  R:2141 to 2167 Align Len (25) (68.00%) (80.00%)

   Query:    3' aAC-GGU-UC---GGUCUUGACAACGu 5'
                 || ||| ||   :|:||:||||||| 
   Ref:      5' cTGACCAGAGGACTCGGAGCTGTTGCc 3'

   Energy:  -24.750000 kCal/Mol

Scores for this hit:
>Hvi-miR29035	Locus_8709_Transcript_1/1_Confidence_1.000_Length_2225|programmed	165.00	-24.75	0.00	0.000000e+00	2 22	2141 2167	25	68.00%	80.00%

Seq1,Seq2,Tot Score,Tot Energy,Max Score,Max Energy,Strand,Len1,Len2,Positions
>>Hvi-miR29035	Locus_8709_Transcript_1/1_Confidence_1.000_Length_2225|programmed	165.00	-24.75	165.00	-24.75	9682	22	2225	 2140
Complete


   Forward:	Score: 152.000000  Q:1 to 23  R:632 to 650 Align Len (22) (59.09%) (72.73%)

   Query:    3' AACGGUUCGGUCUUGACAACGU 5'
                |||:   |:|   :||||||||
   Ref:      5' TTGT---GTCCTTGCTGTTGCA 3'

   Energy:  -16.100000 kCal/Mol

Scores for this hit:
>Hvi-miR29035	Locus_8712_Transcript_1/1_Confidence_1.000_Length_2660|camp	152.00	-16.10	0.00	0.000000e+00	1 23	632 650	22	59.09%	72.73%

Seq1,Seq2,Tot Score,Tot Energy,Max Score,Max Energy,Strand,Len1,Len2,Positions
>>Hvi-miR29035	Locus_8712_Transcript_1/1_Confidence_1.000_Length_2660|camp	152.00	-16.10	152.00	-16.10	9685	22	2660	 631
Complete


   Forward:	Score: 169.000000  Q:2 to 22  R:383 to 405 Align Len (21) (76.19%) (80.95%)

   Query:    3' aACGGUUCG-GUCUUGACAACGu 5'
                 |||:|| | |  ||||||||| 
   Ref:      5' gTGCTAAACACTAAACTGTTGCt 3'

   Energy:  -19.770000 kCal/Mol

Scores for this hit:
>Hvi-miR29035	Locus_8751_Transcript_2/5_Confidence_0.350_Length_449|---NA---	169.00	-19.77	0.00	0.000000e+00	2 22	383 405	21	76.19%	80.95%

Seq1,Seq2,Tot Score,Tot Energy,Max Score,Max Energy,Strand,Len1,Len2,Positions
>>Hvi-miR29035	Locus_8751_Transcript_2/5_Confidence_0.350_Length_449|---NA---	169.00	-19.77	169.00	-19.77	9728	22	449	 382
Complete


   Forward:	Score: 169.000000  Q:2 to 22  R:376 to 398 Align Len (21) (76.19%) (80.95%)

   Query:    3' aACGGUUCG-GUCUUGACAACGu 5'
                 |||:|| | |  ||||||||| 
   Ref:      5' gTGCTAAACACTAAACTGTTGCt 3'

   Energy:  -19.770000 kCal/Mol

Scores for this hit:
>Hvi-miR29035	Locus_8751_Transcript_5/5_Confidence_0.350_Length_442|---NA---	169.00	-19.77	0.00	0.000000e+00	2 22	376 398	21	76.19%	80.95%

Seq1,Seq2,Tot Score,Tot Energy,Max Score,Max Energy,Strand,Len1,Len2,Positions
>>Hvi-miR29035	Locus_8751_Transcript_5/5_Confidence_0.350_Length_442|---NA---	169.00	-19.77	169.00	-19.77	9731	22	442	 375
Complete


   Forward:	Score: 154.000000  Q:1 to 22  R:1104 to 1126 Align Len (22) (59.09%) (77.27%)

   Query:    3' aACGGUUCGGUC-UUGACAACGU 5'
                 | |:: |||:|   |||||||:
   Ref:      5' cTCCTGTGCCGGTTTCTGTTGCG 3'

   Energy:  -25.270000 kCal/Mol

Scores for this hit:
>Hvi-miR29035	Locus_8770_Transcript_1/1_Confidence_1.000_Length_1476|nuclear	154.00	-25.27	0.00	0.000000e+00	1 22	1104 1126	22	59.09%	77.27%

Seq1,Seq2,Tot Score,Tot Energy,Max Score,Max Energy,Strand,Len1,Len2,Positions
>>Hvi-miR29035	Locus_8770_Transcript_1/1_Confidence_1.000_Length_1476|nuclear	154.00	-25.27	154.00	-25.27	9747	22	1476	 1103
Complete


   Forward:	Score: 156.000000  Q:2 to 20  R:936 to 958 Align Len (20) (70.00%) (80.00%)

   Query:    3' aacGGUU--CGGUCUUGACAACGu 5'
                   :|||  ||: | |||||||| 
   Ref:      5' aacTCAAATGCT-GCACTGTTGCt 3'

   Energy:  -15.510000 kCal/Mol

Scores for this hit:
>Hvi-miR29035	Locus_8789_Transcript_1/1_Confidence_1.000_Length_3277|serine	156.00	-15.51	0.00	0.000000e+00	2 20	936 958	20	70.00%	80.00%

Seq1,Seq2,Tot Score,Tot Energy,Max Score,Max Energy,Strand,Len1,Len2,Positions
>>Hvi-miR29035	Locus_8789_Transcript_1/1_Confidence_1.000_Length_3277|serine	156.00	-15.51	156.00	-15.51	9764	22	3277	 935
Complete


   Forward:	Score: 176.000000  Q:2 to 21  R:415 to 437 Align Len (20) (80.00%) (90.00%)

   Query:    3' aaCGGUUCGG-UCUUGACAACGu 5'
                  |:||||:| | ||||||||| 
   Ref:      5' ggGTCAAGTCAATAACTGTTGCc 3'

   Energy:  -25.750000 kCal/Mol

Scores for this hit:
>Hvi-miR29035	Locus_8805_Transcript_1/1_Confidence_1.000_Length_747|heat	176.00	-25.75	0.00	0.000000e+00	2 21	415 437	20	80.00%	90.00%

Seq1,Seq2,Tot Score,Tot Energy,Max Score,Max Energy,Strand,Len1,Len2,Positions
>>Hvi-miR29035	Locus_8805_Transcript_1/1_Confidence_1.000_Length_747|heat	176.00	-25.75	176.00	-25.75	9781	22	747	 414
Complete


   Forward:	Score: 146.000000  Q:2 to 23  R:368 to 388 Align Len (22) (63.64%) (68.18%)

   Query:    3' AACGGUUCGGU-CUUGACAACGu 5'
                |||  |  :||  | ||||||| 
   Ref:      5' TTG--ATTTCATCATCTGTTGCt 3'

   Energy:  -11.910000 kCal/Mol

Scores for this hit:
>Hvi-miR29035	Locus_8837_Transcript_1/1_Confidence_1.000_Length_577|heat	146.00	-11.91	0.00	0.000000e+00	2 23	368 388	22	63.64%	68.18%

Seq1,Seq2,Tot Score,Tot Energy,Max Score,Max Energy,Strand,Len1,Len2,Positions
>>Hvi-miR29035	Locus_8837_Transcript_1/1_Confidence_1.000_Length_577|heat	146.00	-11.91	146.00	-11.91	9816	22	577	 367
Complete


   Forward:	Score: 157.000000  Q:2 to 22  R:506 to 527 Align Len (20) (60.00%) (80.00%)

   Query:    3' aACGGUUCGGUCUUGACAACGu 5'
                 | :||: : || :||||||| 
   Ref:      5' aTCTCAGTTAAGTGCTGTTGCc 3'

   Energy:  -15.890000 kCal/Mol

Scores for this hit:
>Hvi-miR29035	Locus_8872_Transcript_1/1_Confidence_1.000_Length_1885|predicted	157.00	-15.89	0.00	0.000000e+00	2 22	506 527	20	60.00%	80.00%

Seq1,Seq2,Tot Score,Tot Energy,Max Score,Max Energy,Strand,Len1,Len2,Positions
>>Hvi-miR29035	Locus_8872_Transcript_1/1_Confidence_1.000_Length_1885|predicted	157.00	-15.89	157.00	-15.89	9848	22	1885	 505
Complete


   Forward:	Score: 154.000000  Q:1 to 22  R:692 to 711 Align Len (21) (57.14%) (80.95%)

   Query:    3' aACGGUUCGGUCUUGACAACGU 5'
                 | |::||::  : ||||||||
   Ref:      5' cTACTGAGTT--GTCTGTTGCA 3'

   Energy:  -18.459999 kCal/Mol

Scores for this hit:
>Hvi-miR29035	Locus_8884_Transcript_1/1_Confidence_1.000_Length_1102|piggybac-derived	154.00	-18.46	0.00	0.000000e+00	1 22	692 711	21	57.14%	80.95%

Seq1,Seq2,Tot Score,Tot Energy,Max Score,Max Energy,Strand,Len1,Len2,Positions
>>Hvi-miR29035	Locus_8884_Transcript_1/1_Confidence_1.000_Length_1102|piggybac-derived	154.00	-18.46	154.00	-18.46	9859	22	1102	 691
Complete


   Forward:	Score: 161.000000  Q:1 to 22  R:2203 to 2224 Align Len (22) (68.18%) (81.82%)

   Query:    3' aAC-GGUUCGGUCUUGACAACGU 5'
[truncated: 25,706,561 more chars]
